# Supplementary material for: Risk and protective factors for the development of ADHD symptoms in children and adolescents: Results of the longitudinal BELLA study
Source: PLoS One. 2019 Mar 25;14(3):e0214412. doi: 10.1371/journal.pone.0214412 (PMC6433344; doi:10.1371/journal.pone.0214412)
Supplement: S2 File — (XLS) [file pone.0214412.s002.xls]

## Sheet: Datafile
ID	Gender	Age	SES	Migration	PrematBirth_t0	MaternalSmoking_t0	MaternalAlcoholuse_t0	ADHD_t0	ADHD_t1	ADHD_t2	Depr_t0	Depr_t1	Depr_t2	GenAnx_t0	GenAnx_t1	GenAnx_t2	AggrBehav_t0	AggrBehav_t1	AggrBehav_t2	DissBehav_t0	DissBehav_t1	DissBehav_t2	ParentalMHP_t0	ParentalMHP_t1	ParentalMHP_t2	Self-eff_t0	Self-eff_t1	Self-eff_t2	FamClimate_t0	FamClimate_t1	FamClimate_t2	SocSupport_t0	SocSupport_t1	SocSupport_t2	SES_cent	ADHD_Intercept	ADHD_slope	Depr_Intercept_cent	Depr_Slope_cent	GenAnx_Intercept_cent	GenAnx_Slope_cent	DissBehav_Intercept_cent	DissBehav_Slope_cent	AggrBehav_Intercept_cent	AggrBehav_Slope_cent	ParentalMHP_Intercept_cent	ParentalMHP_Slope_cent	Self-eff_Intercept_cent	Self-eff_Slope_cent
1	1	12	13	0	0	0	0	0	0.14286	0	0.2	0.4	1.1	0.3333	1.4444	1.5556	0.2	0.1	0	0	0.07692	0	0.44444	0.55556	0.88889	2.2	1.7	2	1.375	2.125	1.875	2.5	3.625	3.875	1.13584	0.14	-0.047	-0.0431792	0.099026	0.148009	0.313671	-0.102933	0.00199277	-0.165684	-0.00277529	0.0176055	0.0351272	-0.0472247	-0.0644075
2	0	12	9	0	0	0	1	0.42857	0.28571	-999	0.7	0.35	-999	0.3333	0.3333	-999	-999	0.25	-999	-999	0.07692	-999	0.77778	1.22222	-999	2	2.3	-999	2.125	2.125	-999	2	2.875	-999	-2.86416	0.431	-0.061	0.0598208	-0.023974	-0.235991	0.00267052	-0.0479328	-7.22543e-06	-0.0316835	0.000224711	0.306605	-0.00487283	-0.0512247	0.0425925
3	0	14	5	0	0	0	0	1.14286	0.85714	-999	1.85	-999	-999	1.1111	-999	-999	0.25	-999	-999	0.46154	-999	-999	0.66667	0.66667	-999	2.2	-999	-999	1.5	-999	-999	1.875	-999	-999	-6.86416	0.999	-0.103	0.806821	-0.077974	0.351009	-0.0233295	0.235067	-0.0160072	-0.0446835	0.00122471	0.0716055	-0.00287283	0.0427753	-0.00640751
4	1	13	15	0	0	1	0	0.42857	0.28571	0.42857	0.45	0.35	0.4	0.4444	0.6667	0.8889	0.35	0.25	0.2	0.07692	0	0	0.11111	0.11111	0.22222	1.7	2	2	2.25	2.5	2.125	3.85714	4	4	3.13584	0.455	-0.035	-0.0491792	-0.00297399	-0.0439913	0.118671	-0.0919328	-0.00900723	-0.0156835	-0.00377529	-0.373395	0.0301272	-0.279225	0.0545925
5	0	15	7	0	1	0	0	0	0.14286	0.28571	0.5	0.95	0.55	0.3333	0.5556	0.7778	0	0.1	0	0	0.07692	0.07692	0.33333	1.22222	0.88889	2.5	2.2	2.4	1.75	1.625	1.875	3.125	2.75	2.875	-4.86416	0.198	0.015	0.131821	0.013026	-0.137991	0.112671	-0.0929328	0.00999277	-0.232684	0.00522471	0.138605	0.0391272	0.228775	-0.0174075
6	0	12	17	0	1	0	1	0.42857	1.28571	0.71429	0.15	0.1	0.05	0.1111	0	0.1111	0.25	-999	0.5	0.07692	-999	0.15385	0.55556	0.33333	0.33333	2.3	2.7	2.5	2.25	2.125	2.5	4	4	4	5.13584	0.784	-0.012	-0.276179	-0.00797399	-0.450991	-0.0153295	-0.0369328	0.00899277	0.0573165	0.00822471	-0.107395	-0.00387283	0.199775	0.0565925
7	0	15	9	1	0	0	0	0	0.57143	0.85714	0.45	0.5	0.3	1	1.1111	0.4444	0.15	0.45	0.2	0.15385	0.23077	0	0.33333	0.77778	1.11111	2	2.1	2.4	1.5	0.875	1.5	-999	2.375	3.875	-2.86416	0.431	0.122	-0.0281792	-0.011974	0.276009	-0.125329	0.0130672	-0.0160072	-0.00968353	0.00322471	0.0736055	0.0551272	-0.0602247	0.106592
8	1	13	14	1	0	0	0	-999	0.57143	-999	0.5	-999	1.45	0.7778	-999	0.6667	-999	0.2	0	-999	0.07692	0	-999	0.44444	-999	2	-999	2.1	2.25	2.25	2	3.125	3.375	3	2.13584	0.646	-0.065	0.215821	0.106026	0.104009	-0.0133295	-0.0709328	-0.00800723	-0.139684	-0.00177529	-0.0673945	0.00312717	-0.0942247	0.0115925
9	0	11	18	0	0	0	0	0.71429	1.14286	1	0.1	0.3	0.2	0	0.4444	0	0.55	0.7	0.5	0.07692	0.07692	0.07692	0.22222	0.11111	0.22222	3	2.5	2.9	2.75	2.875	2.125	2.42857	4	4	6.13584	0.93	0.006	-0.229179	0.015026	-0.425991	-0.0273295	-0.0589328	-7.22543e-06	0.283316	-0.00377529	-0.326395	0.0211272	0.596775	0.0145925
10	0	14	11	0	0	0	0	1.14286	0.57143	0.57143	0.55	0.4	0.25	0.5556	0.2222	0.3333	0.5	-999	0.5	0.07692	-999	0.23077	0.55556	0.22222	0	1.8	1.8	2.2	2.25	1.875	1.5	1.875	3.5	2.625	-0.864162	0.877	-0.14	-0.0181792	-0.028974	-0.151991	-0.0513295	-0.0179328	0.0179928	0.182316	-0.00177529	-0.205395	-0.0208728	-0.233225	0.0965925
11	0	12	11	0	0	0	0	2	1.71429	0.28571	0.4	0.55	0.6	0.6667	0.6667	0.5556	0.45	0.3	0.05	0.07692	0.38462	0.23077	1.11111	1.22222	1	1.9	1.7	2.1	2	1.875	1.875	3	2.5	3.375	-0.864162	1.505	-0.397	0.00482081	0.026026	0.0270087	-0.0193295	0.0560672	0.0209928	0.00131647	-0.0117753	0.488605	-0.0218728	-0.202225	0.0415925
12	0	17	8	0	0	0	0	0.14286	0.14286	0.28571	0.4	0.3	0.4	0.4444	0.5556	0.2222	0.1	0.3	0.3	0.15385	0.30769	0.30769	1.33333	0.66667	0.33333	2	2.3	2.1	1.5	0.75	1.625	2.875	1.5	2.875	-3.86416	0.261	-0.01	-0.0811792	0.00302601	-0.149991	-0.0613295	0.0760672	0.0189928	-0.0576835	0.00822471	0.303605	-0.0728728	-0.0622247	0.00859249
13	0	14	10	0	0	1	0	1.71429	1.85714	3	0.15	0.3	0.25	0.3333	0.1111	0.1111	1.25	1.05	1.3	0.69231	0.53846	1.38462	1	0.55556	0.55556	1.9	2	2.2	1.75	2.125	1.5	2	4	4	-1.86416	1.973	0.237	-0.202179	0.015026	-0.314991	-0.0633295	0.526067	0.0719928	0.825316	-0.00977529	0.181605	-0.0318728	-0.149225	0.0685925
14	0	15	13	0	0	0	0	0.28571	0.71429	0.28571	0.1	0.3	0.15	0.1111	0.3333	0.2222	0.4	0.4	0.1	0.46154	0.38462	0.07692	0.55556	0.44444	0.33333	2.5	2	2.4	2.375	1.57143	1.875	4	4	4	1.13584	0.479	-0.058	-0.235179	0.010026	-0.365991	0.0116705	0.206067	-0.0460072	0.0333165	-0.00877529	-0.0793945	-0.00487283	0.200775	-0.0144075
15	0	17	18	0	0	0	0	0	0.14286	-999	0.5	0.2	-999	0.1111	0.4444	-999	0	0	-999	0.07692	0	-999	0.22222	0.55556	-999	2.9	1.8	-999	2.25	1.875	-999	3.25	3.875	-999	6.13584	0.165	-0.02	-0.0711792	-0.014974	-0.322991	0.0506705	-0.0859328	-0.00400723	-0.265684	0.00522471	-0.185395	0.0251272	0.370775	-0.177408
16	0	17	21	0	0	0	1	0.28571	0	0	0.3	0.2	0.7	0.4444	0.4444	0.6667	0.05	0.2	0	0	0.30769	0	0.55556	0.55556	0.11111	2.6	2.9	2.5	2.5	2.25	2.5	3.75	4	3.875	9.13584	0.227	-0.092	-0.104179	0.044026	-0.118991	0.0606705	-0.0319328	0.00499277	-0.179684	0.00222471	-0.0983945	-0.0178728	0.392775	-0.0194075
17	1	16	3	0	0	1	0	0.42857	0.42857	-999	0.4	0.6	0.25	0.8889	0.7778	0.5556	0.15	0.3	-999	0.30769	0.46154	-999	0.22222	0.77778	-999	2.1	2.6	1.7	1.5	1.25	-999	4	4	-999	-8.86416	0.485	-0.05	-0.0311792	-0.00997399	0.162009	-0.0673295	0.198067	0.00599277	-0.0596835	0.00422471	-0.113395	0.0271272	-0.00422471	-0.146408
18	1	13	16	0	0	1	0	1	0.14286	0.85714	0.35	0.55	0.65	1	1.1111	1.1111	0.25	0.3	0.45	0.15385	0.30769	0.23077	0.33333	0.66667	0.55556	2.3	2.1	2.3	1.75	1.625	1.75	3.75	3.75	-999	4.13584	0.756	-0.036	-0.00917919	0.037026	0.358009	0.0556705	0.0660672	0.00999277	0.0263165	0.00722471	-0.0703945	0.0251272	0.0947753	0.00159249
19	1	13	18	0	0	0	0	0.71429	0.85714	1	0.85	-999	0.85	0.5556	-999	0.5556	0.35	0.7	0.5	0.38462	0.53846	0.23077	1.11111	1.66667	0.22222	1.4	-999	1.7	1.625	-999	-999	2.625	3.375	3.875	6.13584	0.852	0.017	0.261821	0.00302601	-0.0509913	0.00567052	0.239067	-0.0170072	0.216316	0.00322471	0.437605	-0.0678728	-0.521225	0.0375925
20	1	12	15	1	0	0	0	1	1	0.85714	0.45	0.3	0.95	0.8889	0.6667	0.4444	0.3	0.25	0.2	0	0.07692	0.07692	0.33333	0.44444	0.33333	2.3	1.9	2.1	2.375	2.25	2.375	4	4	4	3.13584	0.988	-0.07	0.0128208	0.054026	0.125009	-0.0963295	-0.0929328	0.00999277	-0.0326835	-0.00177529	-0.172395	0.0151272	0.0457753	-0.0594075
21	1	16	13	0	0	0	0	0.28571	0.14286	0.57143	0.25	0.3	0.5	0.6667	1	1.2222	0	0	0.1	0.07692	0	0	0.66667	0.22222	0.55556	1.8	1.9	1.7	1.14286	1.25	1.625	3.25	2.25	3.75	1.13584	0.383	0.027	-0.128179	0.030026	0.180009	0.157671	-0.0919328	-0.00900723	-0.245684	0.00822471	-0.0423945	0.000127168	-0.269225	-0.0634075
22	1	11	20	0	0	0	0	1.14286	-999	-999	0.15	-999	-999	0.4444	-999	-999	0.35	-999	-999	0.07692	-999	-999	0.11111	-999	-999	2.2	-999	-999	2.875	-999	-999	4	-999	-999	8.13584	1.027	-0.097	-0.199179	0.019026	-0.133991	0.00867052	-0.0489328	0.00299277	0.0333165	-0.000775289	-0.344395	0.0291272	0.0427753	-0.00640751
23	1	15	12	0	0	0	0	0.28571	0.28571	0.71429	0.55	0.45	0.4	0.7778	0.8889	0.7778	0.45	0.1	0	0	0.07692	0	0.44444	0.11111	0.22222	2	2	2	1.625	1.625	1.75	3.375	3.75	3.375	0.135838	0.45	0.052	0.0138208	-0.012974	0.157009	0.0146705	-0.102933	0.00199277	-0.0826835	-0.0117753	-0.233395	0.00212717	-0.114225	-0.0194075
24	0	15	10	0	0	0	0	1.42857	1.14286	0.71429	1	0.7	0.6	0.8889	0.7778	0.7778	0.9	0.85	0.75	0.46154	0.23077	0.23077	0.77778	0.44444	0.55556	1.9	1.6	2.3	1.625	1.5	2.125	2.75	2.25	3.125	-1.86416	1.186	-0.181	0.280821	-0.039974	0.190009	-0.00732948	0.179067	-0.0310072	0.511316	-0.0107753	0.0606055	-0.0118728	-0.196225	0.105592
25	0	11	6	0	0	0	0	1.85714	1.28571	0.71429	0.65	0.6	0.35	0.4444	0.7778	0.1111	0.65	0.45	0.65	0.38462	0.15385	0.46154	0.55556	0.77778	0.44444	1.9	1.4	1.3	2	1.625	1.625	2.25	1	1.5	-5.86416	1.414	-0.262	0.0828208	-0.027974	-0.116991	-0.0943295	0.151067	0.00399277	0.259316	-0.00277529	0.0276055	-0.000872832	-0.325225	-0.208408
26	1	15	11	0	0	0	0	0.85714	-999	-999	0.2	-999	-999	0.8889	-999	-999	0.4	-999	-999	0.07692	-999	-999	0.66667	-999	-999	2.4	-999	-999	2.5	-999	-999	3.75	-999	-999	-0.864162	0.812	-0.078	-0.169179	0.016026	0.190009	-0.0123295	-0.0489328	0.00299277	0.0713165	-0.00177529	0.0476055	-0.00387283	0.178775	-0.0264075
27	1	16	14	0	0	0	0	0.85714	0.57143	-999	0.65	0.2	-999	0.7778	0.6667	-999	0.35	0.15	-999	0.15385	0	-999	0.33333	0.55556	-999	1.8	1.4	-999	1.375	0.875	-999	2.625	3	-999	2.13584	0.75	-0.09	-0.00517919	-0.026974	0.0960087	-0.0133295	-0.0489328	-0.0110072	-0.0486835	-0.00277529	-0.130395	0.0181272	-0.333225	-0.0364075
28	0	15	10	0	1	1	0	0.42857	-999	-999	0.2	-999	-999	0.3333	-999	-999	0.05	-999	-999	0.23077	-999	-999	0.55556	-999	-999	3	-999	-999	2.5	-999	-999	4	-999	-999	-1.86416	0.489	-0.049	-0.169179	0.016026	-0.213991	0.0136705	0.0650672	-0.00500723	-0.199684	0.00522471	-0.0313945	0.00212717	0.586775	-0.0864075
29	0	13	13	0	0	0	0	0	0.42857	0.57143	0.55	0.3	-999	0.8889	0.5556	-999	-999	0.15	-999	-999	0.07692	-999	0.44444	0.55556	0.55556	2.3	2.2	-999	2.25	2.125	-999	2.75	3	-999	1.13584	0.334	0.066	-0.0201792	-0.013974	0.123009	-0.0463295	-0.0479328	-7.22543e-06	-0.112684	0.00122471	-0.0513945	0.0161272	0.101775	-0.0224075
30	0	12	4	0	0	0	0	0.28571	0.14286	0	0.5	0.5	-999	0	0	-999	0.15	-999	0.05	0.23077	-999	0.07692	0.11111	1.33333	0	2.3	0.9	-999	1.75	2.5	3	3.5	4	3.75	-7.86416	0.266	-0.097	0.0148208	2.60116e-05	-0.508991	0.00367052	0.0350672	-0.0190072	-0.160684	0.000224711	-0.112395	0.00812717	-0.140225	-0.186408
31	1	16	9	0	0	0	0	0.71429	0.42857	0.28571	0.25	0.4	0.4	0.8889	0.4444	0.5556	0.2	0.2	0.1	0	0	0	0.44444	0.11111	0	2.8	2	1.9	1.75	2.375	2.25	3.625	4	4	-2.86416	0.591	-0.121	-0.118179	0.020026	0.0910087	-0.0633295	-0.125933	0.000992775	-0.106684	-0.000775289	-0.279395	-0.0108728	0.314775	-0.246408
32	1	14	13	0	0	0	1	1.14286	-999	-999	0.9	-999	-999	1.1111	-999	-999	0.45	-999	-999	0.38462	-999	-999	0.66667	-999	-999	2.3	-999	-999	0.75	-999	-999	3.375	-999	-999	1.13584	1.027	-0.097	0.244821	-0.023974	0.351009	-0.0233295	0.178067	-0.0120072	0.110316	-0.00277529	0.0476055	-0.00387283	0.110775	-0.0164075
33	1	17	10	0	0	0	0	0.14286	0.14286	0.85714	0.8	0.65	0.9	1	1.1111	0.8889	0.15	-999	0.2	0.07692	-999	0.07692	1.88889	1.77778	2.33333	1.8	1.7	1.8	1.5	1.875	1.125	4	3.875	3.625	-1.86416	0.378	0.114	0.228821	0.013026	0.331009	-0.00432948	-0.0549328	-7.22543e-06	-0.104684	0.00422471	1.23461	-0.0208728	-0.287225	-0.0294075
34	1	13	7	0	0	0	0	0.42857	0.14286	0	0.4	0.2	0.3	0.7778	0.6667	0.6667	-999	0.15	-999	-999	0	-999	0.66667	0.33333	0	2	2.3	2.1	1.5	2	-999	1.375	2.75	-999	-4.86416	0.329	-0.122	-0.118179	-0.00897399	0.0960087	-0.0123295	-0.102933	-7.22543e-06	-0.112684	0.00122471	-0.130395	-0.0318728	-0.0622247	0.00859249
35	0	11	12	0	0	0	1	0.28571	-999	0.42857	0.4	-999	0.4	0.3333	-999	0	0.05	0.05	0.35	0.07692	0.07692	0.30769	0.11111	-999	0.11111	2.4	-999	2.9	2.25	2.25	2.25	3.875	4	4	0.135838	0.426	-0.015	-0.0531792	0.00402601	-0.307991	-0.0943295	-0.0289328	0.0259928	-0.154684	0.0132247	-0.374395	0.0231272	0.279775	0.160592
36	0	13	15	0	0	0	0	0.71429	0.57143	0.28571	0.3	0.05	0.4	0.5556	0.8889	0.4444	0.1	0.35	0.1	0.07692	0.07692	0	0.11111	0.22222	0	2.4	2.2	1.8	1.375	1.625	1.875	3	3	3	3.13584	0.629	-0.127	-0.180179	0.011026	0.00400867	-0.0293295	-0.0689328	-0.00800723	-0.0846835	0.00322471	-0.391395	0.0171272	0.113775	-0.183408
37	1	11	9	0	0	0	0	0.14286	0.14286	0.14286	0.1	0.05	0.65	0.7778	0.3333	0.4444	0.05	0.1	0.15	0	0	0	0.22222	0.11111	0.11111	2.4	2.9	3	2.625	2.75	2	4	4	4	-2.86416	0.232	-0.041	-0.226179	0.060026	-0.00299133	-0.0693295	-0.125933	0.000992775	-0.181684	0.00722471	-0.349395	0.0151272	0.333775	0.188592
38	0	12	8	0	0	0	0	1.14286	0.71429	1	0.25	0.45	0.25	0.2222	0	0.3333	0.15	0.2	0.3	0.15385	0.15385	0.30769	0.44444	0.22222	0.22222	2.1	2.7	2.5	1.375	2.125	2.42857	1.75	2.71429	3	-3.86416	1.003	-0.052	-0.126179	0.00502601	-0.366991	0.0216705	0.0290672	0.0169928	-0.0776835	0.00722471	-0.205395	0.00112717	0.0897753	0.106592
39	0	16	13	0	0	0	0	2.28571	2.28571	1.85714	0.85	0.55	0.2	0.8889	1	1.2222	0.5	0.45	0.4	0.38462	0.38462	0.38462	1.22222	0.22222	0.55556	1.8	1.9	1.8	2	1.625	1.75	2.25	2.25	2.375	1.13584	2.107	-0.128	0.130821	-0.065974	0.292009	0.110671	0.212067	-0.00200723	0.152316	-0.00377529	0.191605	-0.0478728	-0.259225	-0.0324075
40	0	15	8	0	0	0	0	0.28571	-999	-999	0.6	-999	-999	0.4444	-999	-999	0.2	-999	-999	0	-999	-999	0.33333	-999	-999	2.3	-999	-999	1.875	-999	-999	2.25	-999	-999	-3.86416	0.382	-0.039	0.0668208	-0.00697399	-0.133991	0.00867052	-0.104933	0.00699277	-0.0836835	0.00222471	-0.187395	0.0161272	0.110775	-0.0164075
41	1	11	9	1	0	0	0	0.28571	-999	-999	0	-999	-999	0	-999	-999	0.25	-999	-999	0.07692	-999	-999	0.55556	-999	-999	2.8	-999	-999	2.125	-999	-999	3.625	-999	-999	-2.86416	0.382	-0.039	-0.287179	0.028026	-0.456991	0.0296705	-0.0489328	0.00299277	-0.0446835	0.00122471	-0.0313945	0.00212717	0.450775	-0.0664075
42	0	14	17	0	0	0	0	0.71429	0.71429	0.71429	0.25	0	0.2	0	0	0	0.6	0.05	-999	0.07692	0	-999	0	0	0	3	2.8	2.3	1.875	1	2.75	3.5	2.875	3.875	5.13584	0.755	-0.039	-0.239179	-0.00497399	-0.520991	-0.0213295	-0.0859328	-0.00400723	0.00731647	-0.0107753	-0.494395	0.0291272	0.578775	-0.179408
43	1	12	8	0	0	1	0	1.57143	1	1.42857	0.3	-999	0.4	0.5556	-999	0.7778	-999	0.65	-999	-999	0.30769	-999	1	1.55556	1.22222	2.3	-999	2.2	2.125	1.375	-999	3.125	2.625	-999	-3.86416	1.357	-0.045	-0.102179	0.015026	8.67052e-06	0.0646705	0.118067	-7.22543e-06	0.295316	-0.00477529	0.572605	-0.00287283	0.102775	-0.0324075
44	1	12	11	0	0	0	0	1.28571	-999	-999	0.35	-999	-999	0.7778	-999	-999	0.25	-999	-999	0.15385	-999	-999	0.55556	-999	-999	2.2	-999	-999	2.125	-999	-999	3.75	-999	-999	-0.864162	1.134	-0.107	-0.0801792	0.00802601	0.109009	-0.00732948	0.0080672	-0.00100723	-0.0446835	0.00122471	-0.0313945	0.00212717	0.0427753	-0.00640751
45	1	16	11	0	0	0	0	0.28571	-999	-999	0.5	-999	-999	0.3333	-999	-999	0.05	-999	-999	0	-999	-999	0.33333	-999	-999	1.9	-999	-999	1.5	-999	-999	2.75	-999	-999	-0.864162	0.382	-0.039	0.00782081	-0.000973988	-0.213991	0.0136705	-0.104933	0.00699277	-0.199684	0.00522471	-0.187395	0.0161272	-0.161225	0.0235925
46	1	16	16	0	0	1	0	1.57143	1.28571	1	0.65	1.5	1.9	1.8889	1.8889	1.6667	0.4	0.4	0.1	0.07692	0	0	0	0.33333	0	1.8	1.1	1.3	1.5	2	1.5	4	3.5	3.375	4.13584	1.347	-0.15	0.503821	0.143026	1.04101	0.00967052	-0.0919328	-0.00900723	0.0333165	-0.00877529	-0.410395	0.0261272	-0.423225	-0.180408
47	0	14	9	0	0	0	0	0	0	0	0.15	0.45	0.15	0.5556	0.5556	0.3333	0.05	0	0	0	0.15385	0.07692	0.44444	0	0.44444	2.6	2.6	2.9	2.625	2.875	3	3.875	4	3.875	-2.86416	0.101	-0.042	-0.180179	0.00602601	-0.0809913	-0.0553295	-0.0689328	0.0109928	-0.251684	0.00322471	-0.214395	0.0151272	0.390775	0.111592
48	0	16	9	0	0	0	0	0.57143	0.57143	0.57143	0.7	0.7	0.25	0.7778	1	0.5556	0.05	0.15	0.2	0.15385	0.07692	0.07692	0.66667	0.11111	0.33333	2	2.1	2.1	2.25	2.125	2.125	2.625	3.125	3.5	-2.86416	0.625	-0.04	0.112821	-0.042974	0.154009	-0.0473295	-0.0249328	-0.0100072	-0.151684	0.00822471	-0.116395	-0.0118728	-0.0902247	0.0115925
49	1	11	12	0	0	1	0	1	-999	0.42857	0.2	-999	0.3	0.1111	-999	0.3333	0.25	-999	0.2	0	-999	0	0.88889	-999	0.55556	2.2	-999	2.3	2.125	-999	1.875	4	-999	3.875	0.135838	0.808	-0.149	-0.172179	0.015026	-0.360991	0.0416705	-0.117933	0.000992775	-0.0546835	0.000224711	0.170605	-0.0228728	0.0587753	0.0245925
50	0	16	19	0	0	0	1	0	0	0.14286	0.3	0.45	0.5	0.6667	0.7778	0.2222	0	0.15	0	0	0.07692	0	0.22222	0.22222	0.22222	1.8	1.6	2.1	1.5	1.5	1.625	2.25	2.25	3	7.13584	0.13	-0.011	-0.0731792	0.026026	0.00900867	-0.111329	-0.102933	0.00199277	-0.213684	0.00422471	-0.298395	0.0201272	-0.271225	0.0665925
51	0	13	9	0	0	0	0	0.42857	0.71429	0.14286	0.65	0.45	0.3	0.7778	0.4444	0.6667	0.2	0.2	0.15	0.38462	0.15385	0	0.66667	1.66667	0.11111	2.6	2.5	2.6	2.875	2	1.625	3.75	2.875	3.75	-2.86416	0.512	-0.114	0.0408208	-0.033974	0.0490087	-0.0103295	0.0910672	-0.0480072	-0.0956835	0.00122471	0.227605	-0.0358728	0.346775	0.0175925
52	1	15	8	0	0	1	1	0.14286	-999	-999	0.55	-999	-999	0.7778	-999	-999	0	-999	-999	0.15385	-999	-999	0.44444	-999	-999	1.5	-999	-999	0.75	-999	-999	2.625	-999	-999	-3.86416	0.274	-0.029	0.0378208	-0.00397399	0.109009	-0.00732948	0.0080672	-0.00100723	-0.238684	0.00622471	-0.109395	0.00912717	-0.433225	0.0645925
53	0	17	7	0	0	0	0	1.14286	-999	2	0.65	-999	0.65	1	-999	1.1111	0.8	0.8	0.4	0.53846	0.30769	0.23077	1	-999	0.25	1.7	-999	1.7	0.375	1.25	1.625	1.875	2.625	2.75	-4.86416	1.439	0.131	0.121821	0.00402601	0.335009	0.0566705	0.237067	-0.0400072	0.380316	-0.0167753	0.138605	-0.0488728	-0.341225	-0.0374075
54	0	15	12	0	0	0	0	0.85714	0.85714	0.71429	0.3	0.35	0.25	0.3333	0.2222	0.5556	0.7	0.75	0.6	0.38462	0.46154	0.23077	0.66667	0.44444	0.44444	2.3	2.5	2.2	1.25	1.5	1.875	3.5	2.25	3	0.135838	0.857	-0.07	-0.130179	-0.000973988	-0.236991	0.0566705	0.216067	-0.0180072	0.374316	-0.00677529	-0.00939451	-0.00787283	0.141775	-0.0354075
55	1	16	6	0	0	0	0	0	0	0.14286	0.3	0.4	0.25	0.2222	0.5556	0.1111	0.05	0	0	0	0	0	0.44444	1.55556	0.88889	2.7	1.9	2	2	2.125	1.625	4	4	3.5	-5.86416	0.13	-0.011	-0.118179	-0.000973988	-0.275991	-0.0453295	-0.125933	0.000992775	-0.251684	0.00322471	0.269605	0.0271272	0.255775	-0.189408
56	0	13	19	0	0	0	0	0.57143	-999	0.71429	0.15	-999	0.15	0	-999	0.3333	0.85	0.75	0.75	0.38462	0.15385	0.30769	0.44444	-999	0.11111	2.6	-999	2.6	2.375	-999	2	2.875	-999	4	7.13584	0.68	-0.013	-0.228179	0.00402601	-0.425991	0.0656705	0.131067	-0.0130072	0.458316	-0.00877529	-0.197395	-0.00587283	0.349775	0.0175925
57	0	13	11	0	0	1	1	2.14286	2.42857	1.85714	0.9	0.8	1	1	1.1111	1.1111	1	-999	-999	0.07692	-999	-999	0.55556	0.88889	0.88889	2	2.3	2.1	0.75	-999	-999	2.375	-999	-999	-0.864162	2.083	-0.109	0.317821	0.014026	0.358009	0.0556705	-0.0489328	0.00299277	0.537316	-0.0137753	0.148605	0.0221272	-0.0622247	0.00859249
58	0	12	12	0	0	0	0	1.14286	0.85714	0.57143	0.45	0.45	0.45	0.5556	0.3333	0.1111	0.5	0.5	0.5	0.30769	0.15385	0.15385	1.22222	1.33333	0.66667	2	1.6	1.8	1.625	2.125	1.875	1.875	3	4	0.135838	0.954	-0.151	-0.0191792	0.00402601	-0.155991	-0.113329	0.0770672	-0.0200072	0.193316	-0.00177529	0.493605	-0.0508728	-0.191225	-0.0774075
59	1	11	8	0	0	1	0	0.71429	1	1.57143	1.1	0.3	0.05	0.7778	1.2222	1.2222	0.6	0.55	0.9	0.15385	0.46154	0.53846	0	0.11111	0	2.8	1.9	2.9	2.125	2.125	1.125	3.375	3.875	4	-3.86416	1.008	0.136	0.151821	-0.112974	0.284009	0.131671	0.153067	0.0459928	0.336316	0.00522471	-0.466395	0.0281272	0.401775	0.0715925
60	0	16	8	0	0	0	1	2.14286	0.71429	0.85714	1.35	0.4	0.5	0.7778	0.2222	0.2222	0.65	0.6	0.6	0.46154	0.38462	0.53846	0.55556	0.22222	0.11111	2.4	2.5	2.9	0.75	2	2.75	4	4	4	-3.86416	1.415	-0.258	0.336821	-0.092974	-0.0539913	-0.128329	0.266067	0.00499277	0.302316	-0.00477529	-0.181395	-0.0148728	0.266775	0.162592
61	1	16	14	0	0	0	0	0.42857	0.42857	0.42857	0.25	0.3	0.85	0.6667	0.6667	0.6667	0.2	0.2	0.2	0	0	0	0.11111	0	0	2	2.1	2.2	1.25	1.25	1	2.625	2.375	2.75	2.13584	0.494	-0.04	-0.0801792	0.066026	0.0400087	0.0106705	-0.125933	0.000992775	-0.0836835	0.00222471	-0.447395	0.0191272	-0.0802247	0.0435925
62	1	15	12	0	0	0	0	0.71429	-999	0.42857	0.55	-999	0.1	1	-999	0.5556	0.6	0.1	0.2	0.30769	0	0	0.66667	-999	0.11111	2.1	-999	2.5	1.75	1.75	-999	3.875	3.625	4	0.135838	0.655	-0.095	-0.0421792	-0.044974	0.208009	-0.0903295	0.0100672	-0.0400072	0.0123165	-0.0117753	-0.0793945	-0.0258728	0.0327753	0.111592
63	0	15	5	0	0	1	0	0.85714	0.71429	-999	0.55	0.9	0.2	0.2222	0.4444	0.4444	0.6	0.4	-999	0.30769	0.15385	-999	0	0.22222	-999	2.2	1.6	2.4	1.875	-999	-999	2.5	-999	-999	-6.86416	0.804	-0.079	0.0928208	-0.028974	-0.258991	0.0466705	0.0830672	-0.0160072	0.174316	-0.00677529	-0.403395	0.0361272	-0.0212247	0.0645925
64	1	14	7	0	0	0	0	0.42857	-999	-999	0.6	-999	-999	0.4444	-999	-999	0.45	-999	-999	0.15385	-999	-999	0.66667	-999	-999	2.5	-999	-999	1.75	-999	-999	3.625	-999	-999	-4.86416	0.489	-0.049	0.0668208	-0.00697399	-0.133991	0.00867052	0.0080672	-0.00100723	0.110316	-0.00277529	0.0476055	-0.00387283	0.246775	-0.0364075
65	0	16	15	0	1	0	0	1.28571	1.28571	1.28571	0.3	0.55	0.5	0.4444	0.3333	0.3333	0.25	0.2	-999	0.38462	0.30769	-999	0.55556	2.66667	1.77778	1.9	2.8	2.6	2.5	1.75	-999	2.875	3.375	-999	3.13584	1.279	-0.038	-0.0491792	0.027026	-0.183991	-0.0293295	0.177067	-0.0120072	-0.0666835	0.000224711	0.780605	0.0571272	0.00377529	0.185592
66	1	12	11	0	0	0	1	1.71429	1.85714	1.85714	0.1	0.15	0.4	0.4444	0	0	-999	0.7	-999	-999	0.23077	-999	0.33333	0.33333	0.33333	2.1	2.9	2	2.5	2.375	-999	3.625	4	-999	-0.864162	1.739	-0.011	-0.237179	0.035026	-0.296991	-0.115329	0.0620672	-7.22543e-06	0.336316	-0.00477529	-0.200395	0.0151272	0.0677753	-0.0554075
67	0	14	11	0	0	0	0	0.42857	0.42857	0.57143	0.8	0.4	0.4	0.7778	0.6667	0.2222	0.05	0.05	0.05	0	0	0.07692	0.11111	0.22222	0.44444	1.4	2.1	2.1	1.875	1.5	1.625	2.5	3	3	-0.864162	0.523	-0.009	0.102821	-0.040974	0.0410087	-0.133329	-0.115933	0.00899277	-0.222684	0.00422471	-0.298395	0.0421272	-0.420225	0.158592
68	0	17	13	0	0	0	0	0.42857	-999	-999	0.65	-999	-999	0.3333	-999	-999	0	0.25	-999	0.07692	0.15385	-999	0.11111	-999	-999	1.9	-999	-999	2.375	2.25	-999	3.875	3.75	-999	1.13584	0.489	-0.049	0.0968208	-0.00897399	-0.213991	0.0136705	-0.0279328	0.00699277	-0.145684	0.00822471	-0.344395	0.0291272	-0.161225	0.0235925
69	0	12	8	1	1	0	1	0.71429	-999	-999	0.9	-999	-999	0.6667	-999	-999	0.15	-999	-999	0.07692	-999	-999	0	-999	-999	2.7	-999	-999	1.125	-999	-999	3.625	-999	-999	-3.86416	0.704	-0.068	0.244821	-0.023974	0.0280087	-0.00232948	-0.0489328	0.00299277	-0.122684	0.00322471	-0.422395	0.0351272	0.382775	-0.0564075
70	0	12	5	0	0	1	0	0.71429	-999	1.57143	0.1	0.15	0.3	1.3333	0.2222	0.7778	0.6	-999	-999	0.15385	-999	-999	0.44444	-999	0.44444	1.9	1.6	1.9	1.375	-999	-999	2.375	-999	-999	-6.86416	1.058	0.128	-0.250179	0.024026	0.295009	-0.0943295	0.0080672	-0.00100723	0.226316	-0.00577529	-0.0983945	0.0111272	-0.236225	-0.0214075
71	1	13	18	0	0	0	0	0.28571	0.42857	0	0.85	1.4	0.3	1.1111	1	1.4444	0.1	0.15	0.15	0	0.07692	0.07692	0.88889	0.77778	0.44444	1.4	1.6	2	2.375	2.625	2.375	3.5	3.75	3.875	6.13584	0.343	-0.109	0.343821	-0.046974	0.431009	0.124671	-0.0929328	0.00999277	-0.146684	0.00522471	0.167605	-0.0298728	-0.501225	0.133592
72	1	11	17	0	0	0	0	0.28571	0.57143	0.42857	0.6	0.35	0.2	0.6667	0.2222	0.4444	0	0.15	0.2	0	0	0	0.55556	0.66667	0.55556	2.2	2.2	2.5	1.625	1.375	0.5	3.875	3.75	2	5.13584	0.469	-0.021	-0.0161792	-0.039974	-0.0819913	-0.0443295	-0.125933	0.000992775	-0.168684	0.0102247	0.0226055	0.00612717	0.0737753	0.0885925
73	0	16	9	0	0	0	0	1	0.71429	0.42857	0.2	0.7	0.55	0.3333	0.7778	0.3333	-999	-999	0.4	-999	-999	0.23077	0.44444	0.66667	0.44444	2.2	1.9	2.2	1.875	-999	2	2.75	-999	3.625	-2.86416	0.823	-0.152	-0.0471792	0.045026	-0.144991	-0.0103295	0.0490672	0.00399277	0.0983165	-0.000775289	-0.0473945	0.00912717	0.000775289	-0.00340751
74	0	12	19	0	0	0	0	0.71429	1.14286	1.14286	0.55	1.15	1	0.8889	1.1111	0.7778	0.75	0.6	0.65	0	0.15385	0.30769	0.55556	0.44444	1	2.1	1.4	1	1.125	0.625	0.875	2.875	2.125	2.75	7.13584	0.959	0.037	0.259821	0.057026	0.261009	-0.0113295	-0.0389328	0.0369928	0.347316	-0.00677529	0.0606055	0.0321272	-0.245225	-0.353408
75	1	15	11	0	0	0	0	0.14286	0.28571	0.71429	0.35	0.45	0.15	0.6667	0.5556	0.5556	0.6	0.55	0.5	0.15385	0.15385	0.23077	0.22222	0.44444	0.11111	2.2	2	2	1.75	2	1.625	2.375	3.125	3.375	-0.864162	0.387	0.077	-0.100179	-0.016974	0.00300867	-0.0183295	0.0190672	0.00799277	0.245316	-0.00577529	-0.266395	0.0121272	-0.00422471	-0.0684075
76	0	17	18	0	0	0	0	0	0	0	0.5	0.3	0.25	0.7778	0.6667	0.3333	0.15	0.25	0	0	0.15385	0	0.22222	0.33333	0.22222	2.3	2.3	2.7	1.875	2	1.375	3.75	3.375	3.5	6.13584	0.101	-0.042	-0.0611792	-0.023974	0.0550087	-0.103329	-0.0789328	0.00299277	-0.127684	-0.00177529	-0.270395	0.0191272	0.162775	0.125592
77	0	13	21	0	0	0	0	-999	0.14286	0.14286	0.7	0.55	0.75	1	1.3333	1.1111	-999	0.15	0.1	-999	0	0	-999	0.22222	0.11111	1.6	1.7	1.7	2	1.875	1.75	2.75	2.375	1.875	9.13584	0.302	-0.069	0.144821	0.00802601	0.406009	0.0536705	-0.112933	-0.00300723	-0.133684	0.00122471	-0.281395	0.00512717	-0.407225	-0.0124075
78	0	12	7	0	0	1	1	0.42857	0.42857	0.57143	0	0.2	0.55	0	0.1111	0.3333	0.1	0.2	0.55	0	0.07692	0.30769	1	1	1.22222	2.3	2	2	1.5	2	-999	3.5	3.875	3.25	-4.86416	0.523	-0.009	-0.245179	0.062026	-0.455991	0.0676705	-0.0629328	0.0359928	-0.0376835	0.0162247	0.432605	0.00112717	0.0507753	-0.0924075
79	0	14	18	0	0	0	0	0.14286	0.28571	0.28571	0.3	-999	0.3	0.2222	-999	0.2222	0.05	0.05	0.05	0	0	0	0.33333	0.22222	0.55556	2.1	-999	2.6	1.125	1.5	1.25	3.375	4	3.25	6.13584	0.3	-0.016	-0.123179	0.00402601	-0.321991	-0.0113295	-0.125933	0.000992775	-0.222684	0.00422471	-0.182395	0.0291272	0.0497753	0.142592
80	0	13	17	0	0	0	0	0	0.14286	0	0.65	0.55	0.85	0.5556	0.5556	0.3333	0	0.1	0.05	0	0.07692	0	0.11111	0.11111	0.11111	2	2	2.1	1.375	1.5	1	2	2.5	-999	5.13584	0.14	-0.047	0.138821	0.024026	-0.0809913	-0.0553295	-0.102933	0.00199277	-0.220684	0.00622471	-0.396395	0.0241272	-0.104225	0.0125925
81	1	14	9	0	0	0	0	1.28571	0.57143	0.57143	0.55	0.15	0.85	0.7778	0.7778	0.6667	0.35	0.5	0.35	0	0.15385	0.15385	1.33333	0.77778	1.11111	2.4	2.9	2	2	2	2.125	4	4	4	-2.86416	0.94	-0.165	0.00482081	0.031026	0.120009	-0.0143295	-0.0589328	0.0199928	0.109316	0.000224711	0.493605	-0.0318728	0.232775	-0.128408
82	1	11	16	0	0	0	1	0.85714	-999	-999	0.65	-999	-999	0.5556	-999	-999	0.35	-999	-999	0.15385	-999	-999	0.88889	-999	-999	1.5	-999	-999	1.33333	-999	-999	0.875	-999	-999	4.13584	0.812	-0.078	0.0968208	-0.00897399	-0.0529913	0.00367052	0.0080672	-0.00100723	0.0333165	-0.000775289	0.204605	-0.0168728	-0.433225	0.0645925
83	1	15	8	0	1	0	0	0.85714	1	0.71429	0.75	0.3	0.25	1	1.2222	0.2222	0.3	0.35	0.4	0.15385	0.30769	0.38462	0.77778	1.44444	1.22222	2.3	2.8	3	1.75	1.125	1.42857	2.875	3.75	4	-3.86416	0.896	-0.076	0.0388208	-0.051974	0.272009	-0.187329	0.0860672	0.0269928	0.0493165	0.00322471	0.451605	0.0171272	0.263775	0.214592
84	1	11	8	0	0	1	0	0.71429	0.57143	0.71429	0.2	0.45	0.25	0.6667	0.5556	0.3333	0.55	0.35	0.25	0.46154	0.30769	0.07692	0.44444	0.33333	0.33333	2.5	2.1	2	1.625	2.25	2.125	3.75	4	4	-3.86416	0.717	-0.034	-0.147179	0.011026	-0.0249913	-0.0783295	0.183067	-0.0470072	0.0983165	-0.00977529	-0.154395	0.00612717	0.174775	-0.142408
85	0	15	12	0	0	0	0	0.85714	1	0.42857	0.25	0.3	0.1	0	0	0	0.1	0	0.05	0	0	0	0.33333	0.33333	0	2	2.5	2.6	1.875	2.25	2.375	3.25	4	4	0.135838	0.837	-0.138	-0.182179	-0.011974	-0.520991	-0.0213295	-0.125933	0.000992775	-0.223684	0.00322471	-0.270395	-0.00287283	0.0167753	0.164592
86	1	14	7	0	0	1	0	0	0	0.14286	1	0.4	0.4	0.7778	0.4444	0.5556	0.15	0.25	0.55	0	0.46154	0.76923	1.77778	1.66667	1.55556	2.1	1.9	2	1.25	1.375	1.625	3.5	3.125	3.375	-4.86416	0.13	-0.011	0.182821	-0.063974	0.0350087	-0.0403295	0.115067	0.0919928	-0.00268353	0.0142247	0.996605	-0.0528728	-0.0742247	-0.0424075
87	1	12	8	0	0	1	0	0.28571	0.42857	0.42857	0.5	0.45	0.4	0.4444	0.5556	0.5556	0.2	0.25	-999	0	0.15385	-999	1.22222	0.11111	0	2.6	3	3	2.25	1.375	-999	3.625	4	-999	-3.86416	0.431	-0.015	-0.00617919	-0.00697399	-0.108991	0.0286705	-0.0649328	0.0149928	-0.0626835	0.00222471	0.0476055	-0.0778728	0.457775	0.138592
88	1	15	11	0	0	0	0	0.28571	0	-999	0.3	0.35	-999	0.4444	0.3333	-999	0.25	0.1	0.05	0.15385	0.07692	0.23077	0.33333	0.44444	-999	2.9	2.8	-999	3	2.25	1.625	3.75	3.5	3.5	-0.864162	0.252	-0.065	-0.116179	0.010026	-0.176991	-0.0133295	-0.0049328	0.00699277	-0.137684	-0.00277529	-0.166395	0.0161272	0.556775	-0.0514075
89	0	11	9	0	1	0	1	0.71429	1	1	0.2	0.2	0.3	0.2222	0	0.4444	0.1	0.15	0.5	0	0	0.15385	1.22222	1	1.33333	1.9	2.2	2	1.75	1.75	1.625	3.875	3.5	3.375	-2.86416	0.891	0.011	-0.198179	0.013026	-0.353991	0.0526705	-0.105933	0.0179928	-0.0666835	0.0142247	0.549605	-0.0118728	-0.141225	0.00259249
90	0	16	11	0	1	1	0	0.42857	1.14286	0.57143	0.1	0.55	0.9	0.2222	0.2222	0.4444	0.3	0.3	0.05	0.46154	0.23077	0	1.33333	1.11111	1.11111	2.8	2.8	2.5	1.875	2	2	3.125	3.875	4	-0.864162	0.716	-0.037	-0.0751792	0.091026	-0.305991	0.0496705	0.149067	-0.0570072	-0.0486835	-0.00577529	0.577605	-0.0338728	0.488775	-0.0664075
91	0	16	15	0	0	0	0	0.42857	0	0.14286	0.35	0.15	0.15	0.4444	0.2222	0.1111	0.1	0.05	-999	0	0.07692	-999	0.77778	0.22222	0.33333	1.8	2	2	1.625	1.75	-999	2.75	3.25	-999	3.13584	0.319	-0.086	-0.170179	-0.019974	-0.234991	-0.0883295	-0.0939328	0.00899277	-0.199684	0.00322471	-0.0413945	-0.0218728	-0.224225	0.0295925
92	0	13	11	0	0	1	1	0.42857	1	0.71429	0.5	0.6	0.15	0.4444	0.8889	0.6667	-999	0.25	0.15	-999	0.15385	0.07692	0.22222	0.11111	0.22222	2.5	2.1	2.6	1.5	-999	1.5	3.875	-999	3.75	-0.864162	0.707	-0.001	-0.00417919	-0.031974	-0.0239913	0.0546705	-0.0099328	-0.00600723	-0.0616835	-0.000775289	-0.326395	0.0211272	0.234775	0.0475925
93	1	13	10	0	0	0	1	0.42857	0.14286	0.71429	0.25	0.5	0.35	0.4444	0.6667	0.3333	0.35	0.15	0.2	0.15385	0.15385	0.15385	0.33333	0.11111	0	2	1.9	2.3	2	1.75	1.875	3.875	4	4	-1.86416	0.475	0.033	-0.101179	0.016026	-0.112991	-0.0333295	0.0090672	-7.22543e-06	-0.0526835	-0.00277529	-0.326395	-0.000872832	-0.0992247	0.0775925
94	1	17	18	0	1	0	0	0.28571	0.28571	0.42857	0.85	0.85	0.4	0.7778	0.4444	0.4444	0.1	0.1	0.3	0.07692	0.15385	0.23077	0.22222	0.22222	0.22222	2	2.4	2.2	1.5	1.75	1.75	2.75	3.625	2.25	6.13584	0.392	-0.01	0.227821	-0.041974	0.0210087	-0.0703295	-0.0149328	0.0179928	-0.130684	0.00922471	-0.298395	0.0201272	-0.0382247	0.0395925
95	1	15	8	0	0	0	0	0.85714	1.28571	1	0.6	0.75	1.15	1.1111	0.5556	0.3333	0.35	-999	-999	0.76923	-999	-999	0.33333	0.11111	0.55556	1.9	1.9	2.4	1	-999	-999	1.75	-999	-999	-3.86416	1.031	-0.025	0.205821	0.063026	0.199009	-0.172329	0.461067	-0.0320072	0.0333165	-0.000775289	-0.210395	0.0291272	-0.144225	0.133592
96	0	12	8	0	0	1	1	1	-999	-999	0.35	-999	-999	0.3333	-999	-999	0.3	-999	-999	0.07692	-999	-999	0.55556	-999	-999	2.6	-999	-999	2.75	-999	-999	3.375	-999	-999	-3.86416	0.919	-0.088	-0.0801792	0.00802601	-0.213991	0.0136705	-0.0489328	0.00299277	-0.00568353	0.000224711	-0.0313945	0.00212717	0.314775	-0.0464075
97	1	14	12	0	0	1	1	0	0.42857	0.14286	0.9	0.55	1.1	1.1111	1	1.4444	0.05	0.15	0.1	0	0.15385	0.07692	0.11111	0.22222	0.44444	1.4	1.6	1.5	0	0.75	0.375	2.625	3.42857	-999	0.135838	0.246	-0.027	0.272821	0.022026	0.431009	0.124671	-0.0689328	0.0109928	-0.174684	0.00522471	-0.298395	0.0421272	-0.551225	-0.0254075
98	1	15	14	0	0	0	0	0.57143	0.71429	0.71429	0.3	0.2	0.3	0.5556	0.4444	0.2222	0.3	0.35	0.35	0	0.07692	0.07692	0.22222	0.11111	0	2.1	2.2	2.3	2	2.25	2.375	3.5	3.75	4	2.13584	0.692	-0.014	-0.158179	0.00202601	-0.117991	-0.0843295	-0.0929328	0.00999277	0.0383165	0.00222471	-0.373395	0.00912717	-0.00122471	0.0495925
99	0	11	8	0	0	0	0	0.57143	0.71429	0.85714	0.4	0.2	0.15	0.4444	0.7778	0.5556	0.2	0.15	0.45	0.07692	0	0.30769	0	0.11111	0	2.5	2.9	2.6	2	1.875	1.625	3.125	3.625	3	-3.86416	0.722	0.017	-0.138179	-0.024974	-0.0619913	0.0266705	-0.0519328	0.0249928	-0.0446835	0.00922471	-0.466395	0.0281272	0.348775	0.0375925
100	1	11	14	0	0	0	0	1	1.28571	0.57143	-999	-999	0.5	-999	-999	0.1111	0.2	0.25	0.25	0.07692	0	0	0.22222	0.33333	0	-999	-999	1.6	-999	2.125	2.125	-999	3.75	4	2.13584	1.007	-0.143	0.0198208	0.00302601	-0.264991	-0.0713295	-0.0919328	-0.00900723	-0.0536835	0.00322471	-0.317395	0.00712717	-0.240225	-0.117408
101	1	15	12	1	0	0	0	1	-999	0.57143	1.25	-999	0.75	1	-999	1.6667	0.3	0.15	0.25	0.15385	0	0	1.44444	-999	1	2.8	-999	2.8	2.125	2	1.75	3.125	3.42857	3.75	0.135838	0.858	-0.121	0.437821	-0.050974	0.462009	0.204671	-0.0579328	-0.0190072	-0.0576835	0.000224711	0.597605	-0.0498728	0.502775	0.0295925
102	1	15	18	0	0	0	0	1	0.85714	0.71429	0.7	0.35	0.3	1	0.8889	0.6667	0.05	0.05	0	0.15385	0	0	0	0	0.33333	2.1	1.6	1.7	2.125	1.625	1.375	3.625	3	2.875	6.13584	0.92	-0.095	0.0368208	-0.040974	0.256009	-0.0623295	-0.0579328	-0.0190072	-0.233684	0.00322471	-0.424395	0.0471272	-0.146225	-0.133408
103	1	17	20	0	0	0	1	0.57143	0	0.14286	0.6	0.4	0.25	0.6667	0.7778	0.2222	0.15	0.25	0.15	0	0	0	0.88889	0.33333	0.33333	2.3	1.9	2.1	2	1.75	1.875	3.875	4	3.75	8.13584	0.382	-0.111	0.00182081	-0.034974	0.00900867	-0.111329	-0.125933	0.000992775	-0.0936835	0.00222471	0.0326055	-0.0318728	0.0457753	-0.0594075
104	1	14	10	0	0	1	0	0.28571	-999	-999	0.85	-999	-999	0.5556	-999	-999	0.1	-999	-999	0.07692	-999	-999	0.55556	-999	-999	2.4	-999	-999	1.125	-999	-999	2	-999	-999	-1.86416	0.382	-0.039	0.214821	-0.020974	-0.0529913	0.00367052	-0.0489328	0.00299277	-0.160684	0.00422471	-0.0313945	0.00212717	0.178775	-0.0264075
105	1	17	16	0	1	0	0	0.42857	-999	0.14286	0.15	-999	0.45	0.3333	-999	0.4444	0.1	0.25	0.25	0	0.07692	0.07692	0	-999	0.22222	1.9	-999	2.1	2.125	1.875	2.125	3.875	4	4	4.13584	0.402	-0.098	-0.165179	0.036026	-0.205991	0.0236705	-0.0929328	0.00999277	-0.0876835	0.00722471	-0.400395	0.0391272	-0.154225	0.0365925
106	0	14	18	0	0	0	0	0.85714	0.71429	0.42857	0.45	0.4	0.55	0.8889	0.4444	0.6667	0.2	0.4	0.45	0	0.15385	0.15385	0.44444	0.22222	0.44444	1.9	1.4	1.9	1.75	1.625	1.375	3.875	3.25	4	6.13584	0.76	-0.127	-0.0171792	0.014026	0.105009	-0.0333295	-0.0589328	0.0199928	0.0463165	0.00822471	-0.158395	0.0131272	-0.265225	-0.0184075
107	0	17	17	0	0	0	0	0.28571	0.57143	0.14286	0	0.75	0.45	0.5556	0.4444	0.2222	0.1	-999	0.05	0	-999	0	0	0	0.11111	2.4	2.8	2.6	1.75	1.25	1.375	3.75	3.75	3.75	5.13584	0.411	-0.083	-0.129179	0.057026	-0.117991	-0.0843295	-0.117933	0.000992775	-0.185684	0.00222471	-0.471395	0.0351272	0.278775	0.0625925
108	0	15	17	0	0	0	0	0	0	0.28571	0.2	0.95	-999	0.3333	0.4444	-999	0.1	0	0.05	0	0	0.07692	0	0	0	2.1	2.3	-999	2	1.75	-999	3.875	3.625	-999	5.13584	0.159	0.02	0.0128208	0.048026	-0.204991	0.0186705	-0.115933	0.00899277	-0.223684	0.00322471	-0.494395	0.0291272	0.00577529	0.0245925
109	0	11	14	0	0	0	0	0.42857	0.71429	0.57143	0.7	0.9	0.45	0.7778	1.1111	1	0.2	0.05	0.05	0.15385	0.15385	0	0.33333	0.44444	0.55556	2	1.7	1.9	2.5	2.875	2	2	3.625	3.25	2.13584	0.6	-0.021	0.186821	-0.019974	0.232009	0.0726705	-0.0109328	-0.0170072	-0.172684	-0.000775289	-0.126395	0.0271272	-0.167225	-0.0464075
110	1	16	8	0	0	0	0	0.71429	0.85714	0.71429	0.6	0.5	0.35	0.4444	0.4444	0.4444	0.25	0.4	0.5	0.07692	0.38462	0.15385	1.22222	1.44444	1	1.3	2.1	1.5	1.375	1.875	1.5	1.875	2.5	3.875	-3.86416	0.794	-0.045	0.0388208	-0.022974	-0.146991	-0.00032948	0.0460672	0.0129928	0.0743165	0.00822471	0.591605	-0.0338728	-0.535225	-0.00740751
111	0	16	16	0	0	0	0	0.57143	0.71429	0.85714	0.2	0.25	0.45	0.8889	0.8889	0.5556	0.5	0.5	0.65	0.15385	0.07692	0.23077	0.55556	0.44444	0.44444	2.4	2.1	2.2	1.5	1.75	1.875	3.125	3.375	3.125	4.13584	0.722	0.017	-0.166179	0.030026	0.186009	-0.0693295	-0.0049328	0.00699277	0.228316	0.00222471	-0.0563945	0.00112717	0.139775	-0.0544075
112	0	16	7	0	0	1	1	2.85714	1.28571	1.28571	0.45	0.9	0.45	1	0.7778	0.8889	0.8	0.7	-999	0.23077	0.23077	-999	2.44444	1.55556	1.77778	1.8	1.9	1.8	1.875	1	-999	2	3	-999	-4.86416	1.972	-0.313	0.0858208	0.00802601	0.259009	-0.00032948	0.0750672	-0.00300723	0.400316	-0.00977529	1.29561	-0.0968728	-0.259225	-0.0324075
113	1	14	8	0	0	0	0	0.71429	0.14286	0	0.35	0.8	0.75	0.7778	0.8889	0.6667	0.1	0	0.25	0	0	0.23077	0.11111	0.33333	0	2.7	2.3	2.3	2.5	1.625	2.25	4	3.75	3.875	-3.86416	0.455	-0.172	0.0628208	0.050026	0.144009	-0.0153295	-0.0959328	0.0259928	-0.178684	0.00822471	-0.364395	0.0161272	0.342775	-0.0994075
114	1	11	14	0	1	0	0	1	0.42857	0.57143	0.45	0.25	0.1	0.5556	0.4444	0.3333	0.2	0.05	0.25	0.07692	0	0	0.77778	0.44444	0.55556	1.9	2	2	2	2.375	2.5	3.625	4	4	2.13584	0.775	-0.109	-0.113179	-0.034974	-0.103991	-0.0533295	-0.0919328	-0.00900723	-0.126684	0.00422471	0.0606055	-0.0118728	-0.169225	0.00559249
115	0	12	7	0	0	1	0	0.57143	-999	-999	0.6	-999	-999	0.6667	-999	-999	0.1	-999	-999	0	-999	-999	0.77778	-999	-999	2.4	-999	-999	1.875	-999	-999	1.875	-999	-999	-4.86416	0.597	-0.059	0.0668208	-0.00697399	0.0280087	-0.00232948	-0.104933	0.00699277	-0.160684	0.00422471	0.125605	-0.0108728	0.178775	-0.0264075
116	1	15	9	0	0	0	0	0.42857	0.28571	0.57143	0.85	0.6	0.4	0.6667	1.1111	0.6667	0.25	0.25	0.35	0	0.07692	0.07692	0.77778	0.88889	0.88889	2.5	2	2.2	1.625	1.25	1.125	3.75	2.625	3.75	-2.86416	0.484	-0.004	0.169821	-0.044974	0.135009	0.00567052	-0.0929328	0.00999277	-0.0146835	0.00422471	0.241605	0.00312717	0.180775	-0.0784075
117	1	16	14	0	0	0	1	1.28571	1.14286	1	1.55	-999	1.65	1.3333	-999	1.8889	0.6	0.2	0.2	0.69231	0.30769	0.30769	0.44444	0.66667	0.44444	1.7	-999	1.4	1.625	1.125	2	3.5	-999	2.25	2.13584	1.182	-0.094	0.773821	0.014026	0.707009	0.192671	0.315067	-0.0510072	0.0493165	-0.0127753	-0.0473945	0.00912717	-0.392225	-0.131408
118	1	15	10	0	1	1	0	0.28571	0.57143	0.14286	0.4	0.8	0.4	0.7778	0.5556	1	0.3	0.35	0.1	0.30769	0.30769	0.23077	0.88889	0.44444	0.22222	1.8	2.4	1.9	1.25	1.625	-999	3.25	4	3.75	-1.86416	0.411	-0.083	0.0358208	0.00702601	0.114009	0.0796705	0.134067	-0.0100072	-0.0186835	-0.00477529	0.0376055	-0.0388728	-0.178225	-0.00640751
119	1	17	5	0	0	0	0	0.14286	0.28571	-999	0.5	-999	-999	0.6667	-999	-999	0.05	0.25	-999	0.15385	0	-999	0.22222	0	-999	2.5	-999	-999	1.875	2.25	-999	3.375	4	-999	-6.86416	0.29	-0.026	0.00782081	-0.000973988	0.0280087	-0.00232948	-0.0489328	-0.0110072	-0.124684	0.00622471	-0.365395	0.0191272	0.246775	-0.0364075
120	1	13	10	0	0	1	1	0.85714	-999	1.14286	1.05	-999	0.5	0.8889	-999	1	0.35	0.3	0.4	0.23077	0.23077	0.23077	0.55556	-999	0.11111	2	-999	2.2	2	2	1.75	3.25	2.125	1.5	-1.86416	0.984	0.017	0.286821	-0.055974	0.245009	0.0516705	0.0770672	-0.00100723	0.0483165	0.00222471	-0.138395	-0.0158728	-0.0772247	0.0425925
121	1	14	18	0	0	0	1	1	1	1.14286	0.2	0.1	0.75	1.2222	0.8889	1	-999	0.15	0.35	-999	0	0	0.88889	0.22222	0.44444	2.3	1.3	2	1.25	1.25	1.625	3.875	3	3.375	6.13584	1.046	-0.008	-0.161179	0.060026	0.409009	-0.0183295	-0.112933	-0.00300723	-0.0476835	0.00422471	0.0276055	-0.0248728	-0.0492247	-0.0834075
122	1	11	11	0	0	0	0	0.14286	-999	0.42857	0.25	-999	0.75	0.5556	-999	0.8889	0.3	0.35	0.4	0	0	0	0.11111	-999	0.11111	1.9	-999	1.8	2.25	2.375	1.5	3.375	3.25	2.625	-0.864162	0.35	0.012	-0.0531792	0.058026	0.0250087	0.0936705	-0.125933	0.000992775	0.0493165	0.00322471	-0.374395	0.0231272	-0.205225	-0.0564075
123	0	16	21	0	0	0	0	0.85714	0.57143	0.28571	0.3	0.25	-999	1	0.6667	-999	0.35	0	0.15	0.07692	0	0.07692	0.33333	0.44444	0.33333	2.2	2	-999	1.625	-999	-999	3.625	-999	-999	9.13584	0.692	-0.152	-0.144179	0.00502601	0.214009	-0.0463295	-0.0819328	-0.00100723	-0.118684	-0.00377529	-0.172395	0.0151272	0.00677529	-0.0304075
124	1	17	12	0	0	0	0	0.14286	-999	-999	0.9	-999	-999	0.7778	-999	-999	0.05	-999	-999	0	-999	-999	0	-999	-999	1.9	-999	-999	1.5	-999	-999	3.75	-999	-999	0.135838	0.274	-0.029	0.244821	-0.023974	0.109009	-0.00732948	-0.104933	0.00699277	-0.199684	0.00522471	-0.422395	0.0351272	-0.161225	0.0235925
125	1	14	13	0	0	1	0	0.57143	-999	0.28571	0.25	-999	-999	0.7778	-999	-999	0.25	0.35	0.25	0	0.07692	0.07692	0.44444	-999	0.22222	2.3	-999	-999	2.375	2	2.625	4	4	4	1.13584	0.528	-0.097	-0.139179	0.013026	0.109009	-0.00732948	-0.0929328	0.00999277	-0.000683526	0.00122471	-0.164395	-0.000872832	0.110775	-0.0164075
126	1	13	14	0	0	0	1	0.14286	0.28571	0	0.55	0.7	0.5	0.8889	0.8889	1.1111	0.15	0.1	0.1	0	0.07692	0	0.77778	0.55556	0.66667	1.7	1.7	1.7	1.5	1.25	1.625	2.5	3	2.5	2.13584	0.241	-0.078	0.0858208	2.60116e-05	0.255009	0.0816705	-0.102933	0.00199277	-0.159684	0.00222471	0.111605	-0.00587283	-0.352225	-0.0364075
127	1	15	11	0	0	0	0	0.42857	0.28571	0.57143	1	0.35	1.95	1	0.6667	1.2222	0.2	0.35	0.45	0.15385	0.15385	0.15385	0.55556	0.22222	0.11111	1.3	1.4	0.6	1.875	0.85714	0.125	3.5	2.875	3	-0.864162	0.484	-0.004	0.380821	0.098026	0.277009	0.0916705	0.0090672	-7.22543e-06	0.0283165	0.00922471	-0.181395	-0.0148728	-0.725225	-0.284408
128	0	13	14	0	0	0	0	0.71429	1	0.85714	0.25	0.15	0.25	0.2222	0	0	0.2	0.4	0.25	0.07692	0	0	0.33333	0.22222	0.22222	2	2.9	3	2.75	2.875	2.75	3.375	4	4	2.13584	0.862	-0.02	-0.197179	0.00202601	-0.408991	-0.0683295	-0.0919328	-0.00900723	0.000316474	0.00322471	-0.252395	0.0101272	0.113775	0.286592
129	1	16	6	0	0	0	0	0.14286	0.14286	0.57143	1.2	0.4	1.8	1.2222	0.6667	1.3333	0.3	0.45	0.4	0.23077	0.30769	0.23077	0.66667	0.66667	2.22222	2.1	2.1	1.2	2.25	1.25	1.375	2.125	3	2.25	-5.86416	0.32	0.052	0.452821	0.060026	0.402009	0.0746705	0.100067	-7.22543e-06	0.0863165	0.00322471	0.418605	0.0881272	-0.125225	-0.298408
130	1	16	16	0	0	0	0	0.42857	0.28571	-999	1.95	0.95	-999	1.5556	1.6667	-999	0.45	0.35	-999	0.15385	0.07692	-999	0.11111	1	-999	1.6	1.3	-999	0.875	1.125	-999	1.5	3.125	-999	4.13584	0.431	-0.061	0.778821	-0.098974	0.795009	0.0166705	-0.0199328	-0.00600723	0.0883165	-0.00377529	-0.0963945	0.0371272	-0.466225	-0.0144075
131	0	14	20	0	0	0	0	0.57143	0.14286	0.28571	0	0.65	0.25	1.1111	0.7778	0.6667	0.05	0.15	0.05	0	0	0	0.66667	0.66667	0.55556	2.5	1.8	2.7	2.375	1.75	1.875	3.25	3	2.375	8.13584	0.45	-0.085	-0.180179	0.035026	0.288009	-0.0843295	-0.125933	0.000992775	-0.185684	0.00422471	0.0696055	-0.00387283	0.201775	0.0835925
132	0	16	9	0	1	0	0	0.85714	-999	-999	0.5	-999	-999	0.6667	-999	-999	0.3	-999	-999	0.30769	-999	-999	0.22222	-999	-999	1.7	-999	-999	2.5	-999	-999	3.875	-999	-999	-2.86416	0.812	-0.078	0.00782081	-0.000973988	0.0280087	-0.00232948	0.121067	-0.00800723	-0.00568353	0.000224711	-0.266395	0.0221272	-0.297225	0.0435925
133	0	15	18	0	0	0	1	0.14286	0.14286	0	0.15	0.5	0.65	0.4444	0.4444	0.7778	0.05	0	0	0	0	0	0.33333	0	0	2.4	2.5	2.8	2.75	2.25	2.5	3.375	4	4	6.13584	0.203	-0.072	-0.101179	0.059026	-0.105991	0.0906705	-0.125933	0.000992775	-0.251684	0.00322471	-0.354395	0.000127168	0.256775	0.130592
134	0	15	6	0	0	0	0	0.42857	-999	0	0.65	-999	1.05	1	-999	1	0.15	-999	-999	0.15385	-999	-999	1.11111	-999	0.11111	1.8	-999	2	1.75	-999	-999	2.125	-999	-999	-5.86416	0.351	-0.126	0.205821	0.047026	0.310009	0.0276705	0.0080672	-0.00100723	-0.122684	0.00322471	0.156605	-0.0658728	-0.231225	0.0305925
135	1	17	9	1	0	0	0	0.42857	0.57143	0.85714	0.5	0.35	0.85	1	1.2222	1.3333	0	0	0.05	0	0.07692	0	1	0.55556	0.66667	1.7	1.7	1.7	2.25	1.75	1.75	4	3.5	3.25	-2.86416	0.62	0.047	0.0318208	0.039026	0.409009	0.114671	-0.102933	0.00199277	-0.257684	0.00622471	0.204605	-0.0258728	-0.352225	-0.0364075
136	0	17	8	0	0	0	1	0.42857	0.14286	0.28571	1.1	0.45	0.4	1.3333	0.7778	0.8889	0.15	0.1	0.05	0.07692	0.15385	0	0.66667	0.33333	0.33333	1.3	1.8	1.4	1.875	1.75	2.25	2.25	2.375	4	-3.86416	0.387	-0.06	0.234821	-0.074974	0.427009	-0.0713295	-0.0449328	-0.00700723	-0.170684	0.000224711	-0.0603945	-0.0128728	-0.588225	-0.0354075
137	1	13	10	0	0	0	0	0.85714	-999	-999	0.05	-999	-999	0.1111	-999	-999	0.25	-999	-999	0	-999	-999	0.55556	-999	-999	1.8	-999	-999	1.875	-999	-999	3.125	-999	-999	-1.86416	0.812	-0.078	-0.258179	0.025026	-0.375991	0.0246705	-0.104933	0.00699277	-0.0446835	0.00122471	-0.0313945	0.00212717	-0.229225	0.0335925
138	1	16	10	0	0	0	1	0.42857	0.14286	0.14286	0.25	0.25	0.35	0.6667	0.7778	0.7778	0.55	0.3	0.2	0.07692	0.07692	0	1.88889	1.33333	1.55556	1.8	1.8	2	1.125	1.875	1.75	3.125	3.125	2.625	-1.86416	0.358	-0.091	-0.160179	0.014026	0.0780087	0.0396705	-0.0689328	-0.00800723	0.0693165	-0.0107753	0.959605	-0.0598728	-0.253225	0.0325925
139	1	17	6	0	0	1	1	1.14286	-999	-999	2.3	-999	-999	0.4444	-999	-999	0.75	-999	-999	0.30769	-999	-999	0.55556	-999	-999	2	-999	-999	0.375	-999	-999	3.375	-999	-999	-5.86416	1.027	-0.097	1.07282	-0.102974	-0.133991	0.00867052	0.121067	-0.00800723	0.343316	-0.00877529	-0.0313945	0.00212717	-0.0932247	0.0135925
140	1	17	7	0	0	0	0	0.57143	0	-999	0.4	1.1	1.15	0.7778	1.2222	1.2222	-999	0.2	-999	-999	0	-999	0.44444	0.22222	-999	1.8	1.8	1.2	1.75	2.25	-999	3.5	3.75	-999	-4.86416	0.393	-0.099	0.207821	0.089026	0.284009	0.131671	-0.102933	-7.22543e-06	-0.0726835	0.00122471	-0.182395	0.00712717	-0.333225	-0.221408
141	0	11	9	0	1	0	0	0.85714	1	-999	0.6	0.2	-999	0.3333	0.1111	-999	0.45	0.35	-999	0.23077	0.07692	-999	0.66667	0.44444	-999	1.8	2	-999	1.625	1.875	-999	-999	3.625	-999	-2.86416	0.913	-0.058	-0.0271792	-0.022974	-0.299991	-0.0293295	0.0170672	-0.0130072	0.0883165	-0.00377529	-0.000394509	-0.00587283	-0.222225	0.0385925
142	0	12	16	0	0	0	0	0	0.14286	0	0.25	-999	0.55	0.4444	-999	0.2222	0	0	0	0	0	0	0.11111	0.22222	0.11111	2.4	-999	2.4	2	1.75	1.875	3	3.25	3.125	4.13584	0.14	-0.047	-0.0951792	0.036026	-0.191991	-0.0593295	-0.125933	0.000992775	-0.268684	0.00522471	-0.368395	0.0231272	0.195775	0.00559249
143	1	12	11	0	1	0	0	0.71429	0.28571	0.85714	1.25	0.55	0.6	1	1.2222	1.2222	0.4	0.35	0.15	0.30769	0.23077	0.15385	0.55556	0.55556	0.33333	2	1.5	1.9	1.625	1.375	1	2.75	3	2.375	-0.864162	0.669	0.008	0.345821	-0.068974	0.396009	0.0846705	0.101067	-0.0190072	0.0263165	-0.00677529	-0.0513945	-0.00587283	-0.196225	-0.0444075
144	0	14	9	0	0	0	0	0.57143	0.14286	0	0.3	0.3	0.15	0.1111	0.2222	0.1111	0.25	0.1	0.05	0.07692	0	0.15385	0.88889	0.77778	0.44444	1.9	1.7	2.4	2.25	1.875	2.5	3.875	2.875	3.625	-2.86416	0.392	-0.147	-0.155179	-0.011974	-0.402991	-0.0173295	-0.0719328	0.00799277	-0.137684	-0.00277529	0.167605	-0.0298728	-0.172225	0.136592
145	1	11	11	0	0	0	0	0.85714	1.28571	0.71429	0.55	0.25	0.1	1.1111	0.3333	0.3333	0.3	0.5	0.55	0.30769	0.23077	0.38462	0.55556	0.11111	0.11111	2.6	2.5	2.8	0.875	1.125	1.125	3.125	3.75	4	-0.864162	0.973	-0.087	-0.0731792	-0.045974	0.152009	-0.170329	0.131067	0.00599277	0.138316	0.00722471	-0.209395	-0.0138728	0.366775	0.0815925
146	0	15	13	0	0	0	0	0.28571	0.28571	0.14286	0.4	0.35	0.55	1	0.6667	1	0.6	0.5	0.55	0.23077	0.15385	0.15385	0.44444	1.22222	0.66667	2.1	1.8	2.2	0.75	1	1.25	2.25	2.25	1.875	1.13584	0.334	-0.072	-0.0491792	0.019026	0.249009	0.0306705	0.0430672	-0.0100072	0.238316	-0.00377529	0.138605	0.0171272	-0.0682247	0.0225925
147	0	15	12	0	0	0	0	0.57143	0.28571	0.57143	0.8	0.55	0.75	1	0.7778	0.6667	0.4	0.4	0.45	0.23077	0.23077	0.07692	0.44444	0.44444	0.33333	1.6	2	2.4	1.5	1.5	1.75	3	3.875	3.75	0.135838	0.547	-0.029	0.184821	-0.00297399	0.232009	-0.0613295	0.0570672	-0.0180072	0.112316	0.00122471	-0.126395	0.00512717	-0.294225	0.205592
148	0	13	20	0	0	1	1	0.28571	-999	0.28571	0.45	-999	-999	0.3333	-999	-999	0	0.05	0	0	0	0	0.22222	-999	0.22222	2	-999	-999	1.71429	1.5	1.375	3.5	3.875	3.625	8.13584	0.376	-0.043	-0.0211792	0.00202601	-0.213991	0.0136705	-0.125933	0.000992775	-0.250684	0.00522471	-0.282395	0.0191272	-0.0932247	0.0135925
149	1	11	17	0	0	0	0	0.42857	-999	0.14286	0.1	-999	0.25	0.2222	-999	0.5556	0	0.05	0.05	0	0	0	0.33333	-999	0.22222	2	-999	1.9	2.25	2.375	2.375	3.375	4	2.875	5.13584	0.402	-0.098	-0.232179	0.020026	-0.244991	0.0766705	-0.125933	0.000992775	-0.238684	0.00622471	-0.223395	0.00912717	-0.128225	-0.0504075
150	0	15	9	0	0	0	1	1.85714	1.14286	0.71429	0.4	0.65	0.35	0.7778	0.7778	0.7778	0.25	0.15	0.05	0.15385	0.15385	0	0.33333	0.22222	0	1.5	1.7	2.2	1.625	1.875	1.625	3.25	3.75	2.875	-2.86416	1.376	-0.256	-0.00617919	0.00102601	0.134009	0.0156705	-0.0109328	-0.0170072	-0.119684	-0.00377529	-0.298395	-0.00187283	-0.412225	0.170592
151	1	15	12	0	0	1	0	0.42857	0.28571	0.14286	0.6	0.2	0.15	0.1111	0.2222	0.1111	0.2	0.2	0	0	0	0	0.22222	0.11111	0.22222	2.1	2.6	2.4	1.375	2	1.875	2.875	3.5	3.875	0.135838	0.397	-0.097	-0.0581792	-0.046974	-0.402991	-0.0173295	-0.125933	0.000992775	-0.129684	-0.00277529	-0.326395	0.0211272	0.0657753	0.0755925
152	1	16	9	0	0	0	1	0.42857	-999	-999	0.4	-999	-999	0.4444	-999	-999	0.05	-999	-999	0	-999	-999	0.22222	-999	-999	3	-999	-999	1.25	-999	-999	3.25	-999	-999	-2.86416	0.489	-0.049	-0.0511792	0.00502601	-0.133991	0.00867052	-0.104933	0.00699277	-0.199684	0.00522471	-0.266395	0.0221272	0.586775	-0.0864075
153	0	15	11	0	0	0	0	0	0.28571	0	0.4	0.55	0.6	0.2222	0.5556	0.8889	0.2	0.15	0.15	0.23077	0.23077	0.15385	1	0.66667	1.11111	2.2	2.4	2	2	1.875	1.875	3.375	3.75	-999	-0.864162	0.178	-0.053	0.00482081	0.026026	-0.179991	0.166671	0.0670672	-0.00900723	-0.113684	0.00122471	0.325605	-0.00187283	0.0517753	-0.0734075
154	1	12	13	0	0	0	0	1.42857	1.14286	0.71429	0.55	0.15	1.25	0.6667	0.4444	0.7778	0.55	0.5	0.4	0	0.23077	0.30769	1.66667	1.66667	0.88889	2.2	2.2	2.4	2.33333	1.375	1.875	4	3.75	3.875	1.13584	1.186	-0.181	0.0588208	0.073026	0.00600867	0.0436705	-0.0159328	0.0379928	0.187316	-0.00577529	0.810605	-0.0798728	0.0637753	0.0565925
155	1	15	10	0	0	0	0	0.71429	0.42857	-999	0.55	0.3	0.35	1	0.8889	1	0.2	0.15	-999	0.15385	0	-999	1.77778	0.77778	-999	2.2	2.2	2	2.5	2	-999	4	3.875	-999	-1.86416	0.626	-0.084	-0.0281792	-0.019974	0.297009	0.0286705	-0.0489328	-0.0110072	-0.110684	0.00122471	0.658605	-0.0758728	0.0237753	-0.0704075
156	0	14	12	0	0	0	0	0.42857	0.71429	0.28571	0.3	0.4	0.35	0.4444	0.4444	0.4444	0.2	0	0	0.23077	0.23077	0	0.66667	0.44444	0.66667	2.1	1.8	2	2	1.625	1.625	3.375	3	3	0.135838	0.542	-0.083	-0.105179	0.00902601	-0.146991	-0.00032948	0.0470672	-0.0270072	-0.202684	-0.00277529	0.0366055	0.00412717	-0.0882247	-0.0404075
157	1	16	15	0	0	0	1	0.42857	0	0.14286	0.35	0.5	0.25	1	0.8889	0.7778	0.1	0	0.1	0.07692	0.07692	0.07692	0.22222	0.22222	0.33333	1.9	1.8	2	1.25	1.625	1.5	3.625	2.75	3.625	3.13584	0.319	-0.086	-0.0751792	-0.00597399	0.269009	-0.0323295	-0.0589328	-7.22543e-06	-0.212684	0.00422471	-0.275395	0.0261272	-0.198225	0.00859249
158	1	16	19	0	0	0	0	0.42857	0.28571	0.57143	0.85	0.65	0.4	0.8889	0.7778	0.5556	0.2	0.1	0.1	0	0.07692	0	0.11111	0.33333	0.33333	1.9	1.9	2	1.5	0.875	1.125	3	2.875	3	7.13584	0.484	-0.004	0.181821	-0.043974	0.162009	-0.0673295	-0.102933	0.00199277	-0.142684	0.000224711	-0.294395	0.0351272	-0.184225	0.00659249
159	1	11	11	0	0	0	0	0	-999	-999	0.7	-999	-999	1	-999	-999	0.2	-999	-999	0	-999	-999	0.66667	-999	-999	2	-999	-999	1.625	-999	-999	2.5	-999	-999	-0.864162	0.167	-0.02	0.126821	-0.011974	0.271009	-0.0173295	-0.104933	0.00699277	-0.0836835	0.00222471	0.0476055	-0.00387283	-0.0932247	0.0135925
160	0	13	6	1	0	1	0	0.85714	-999	-999	0.2	0.2	-999	0.1111	0.2222	-999	0.55	-999	-999	0.15385	-999	-999	1.11111	-999	-999	2.1	2.9	-999	1.625	-999	-999	2.5	-999	-999	-5.86416	0.812	-0.078	-0.202179	0.010026	-0.386991	0.0186705	0.0080672	-0.00100723	0.188316	-0.00477529	0.360605	-0.0298728	0.117775	0.100592
161	0	15	9	0	1	0	0	1.28571	1.71429	0.71429	0.9	0.3	-999	0.5556	0.4444	-999	0.85	0.45	0.95	0.61538	0.53846	0.53846	0.66667	1.22222	0.66667	2.2	2	-999	1.5	1.875	1.125	3.5	3.75	3.125	-2.86416	1.278	-0.179	0.132821	-0.042974	-0.0859913	-0.0133295	0.382067	-0.0130072	0.394316	-0.00177529	0.232605	-0.00187283	0.00677529	-0.0304075
162	1	16	13	0	0	0	0	0.14286	0.57143	-999	0.35	1.15	-999	0.4444	0.6667	-999	0.2	0.25	-999	0.15385	0.23077	-999	0.22222	0	-999	2.2	1.7	-999	2.28571	2.375	-999	3.25	2.125	-999	1.13584	0.398	-0.005	0.135821	0.046026	-0.0819913	0.0346705	0.0380672	0.00499277	-0.0626835	0.00222471	-0.365395	0.0191272	-0.0482247	-0.0684075
163	0	12	5	0	0	0	0	0.57143	0.28571	0.14286	0.45	0.25	0.4	0.2222	0.4444	0.5556	0.1	0.05	0	0	0	0	0.66667	0.33333	0.55556	2.6	2.1	2.2	2.375	2	1.625	1.625	2.375	3.625	-6.86416	0.46	-0.122	-0.0731792	-0.00397399	-0.244991	0.0766705	-0.125933	0.000992775	-0.217684	0.00122471	-0.0143945	-0.000872832	0.249775	-0.103408
164	1	17	11	0	0	1	0	1.28571	0.42857	-999	0.85	1.1	-999	1	1.6667	-999	0.6	-999	-999	0.53846	-999	-999	2.55556	2.55556	-999	1.9	2.3	-999	1.5	-999	-999	3	-999	-999	-0.864162	0.908	-0.152	0.340821	0.00102601	0.499009	0.0976705	0.291067	-0.0200072	0.226316	-0.00577529	1.61961	-0.107873	-0.109225	0.0595925
165	1	13	16	0	0	0	0	0.14286	0	0	0	0.25	0.15	0	0	0	0.05	0	0	0	0	0	0	0.11111	0.11111	2.6	2.3	2	2.375	2.625	1.25	4	4	2.5	4.13584	0.164	-0.067	-0.287179	0.021026	-0.520991	-0.0213295	-0.125933	0.000992775	-0.251684	0.00322471	-0.443395	0.0341272	0.257775	-0.170408
166	1	13	7	0	0	1	0	1.57143	0.71429	0.85714	1	2.15	0.3	0.3333	1.6667	1	0.65	0.45	0.45	0.69231	0.30769	0.53846	2	1.77778	1.66667	3	1.1	2.3	1.125	1.375	1.125	2.875	0.75	3.125	-4.86416	1.163	-0.158	0.579821	-0.056974	0.127009	0.159671	0.345067	-0.0260072	0.214316	-0.00877529	1.14161	-0.0668728	0.337775	-0.157408
167	1	13	17	0	0	1	1	0.14286	0.14286	0.14286	0.45	0.9	0.65	0.2222	0.8889	0.6667	0.25	0.15	0.1	0.07692	0.07692	0	0.55556	0.66667	1.44444	2	1.9	1.9	2.5	2.125	1.625	3.5	3.5	3.125	5.13584	0.232	-0.041	0.113821	0.029026	-0.135991	0.101671	-0.0689328	-0.00800723	-0.108684	-0.00177529	0.208605	0.0551272	-0.139225	-0.0494075
168	1	14	6	0	0	1	0	1.42857	1.28571	1.71429	0.75	0.8	0.4	0.3333	1.1111	0.4444	0.95	-999	-999	1	-999	-999	1.11111	1.55556	1.11111	2.3	2	2.3	2.375	-999	-999	3.875	-999	-999	-5.86416	1.43	0.03	0.176821	-0.031974	-0.0599913	0.0156705	0.631067	-0.0440072	0.498316	-0.0127753	0.595605	-0.0188728	0.0807753	0.00259249
169	0	16	12	0	0	0	0	0.14286	0	0	0.45	0.95	0.15	0.8889	0.8889	0.3333	0	0	-999	0.07692	0.07692	-999	0	0	0.33333	1.8	2.2	2.1	1.625	2	-999	3.25	3.75	-999	0.135838	0.164	-0.067	0.0578208	-0.022974	0.159009	-0.129329	-0.0569328	0.00199277	-0.265684	0.00522471	-0.424395	0.0471272	-0.186225	0.0595925
170	1	11	16	0	1	0	0	0.57143	0.71429	0.71429	0.5	0.9	0.9	0.4444	0.7778	0.5556	0.4	0.25	0.35	0	0.15385	0.23077	0.44444	0.33333	0.33333	1.1	1.3	0.9	1.5	1.125	1.5	1.75	2.625	2.75	4.13584	0.692	-0.014	0.166821	0.050026	-0.0619913	0.0266705	-0.0489328	0.0279928	0.0353165	-0.000775289	-0.154395	0.00612717	-0.819225	-0.138408
171	0	11	10	0	0	0	1	2.28571	1.57143	1.71429	0.35	0.1	0.25	0	0.3333	0.2222	0.65	-999	-999	0.23077	-999	-999	1.22222	1.11111	0.33333	1.9	1.7	2	2	-999	-999	3.25	-999	-999	-1.86416	1.885	-0.131	-0.168179	-0.00997399	-0.421991	0.0346705	0.0650672	-0.00500723	0.265316	-0.00677529	0.368605	-0.0668728	-0.212225	0.00959249
172	0	15	6	0	0	0	0	0	0.42857	0	0.25	0.15	0.15	0.6667	0.4444	0.7778	0.05	0.1	0.05	0	0	0.15385	0.33333	0.22222	0.33333	1.5	1.8	1.5	2	1.375	2.25	3.25	2.875	3.625	-5.86416	0.217	-0.059	-0.210179	-0.00797399	0.00600867	0.0436705	-0.105933	0.0179928	-0.204684	0.00422471	-0.228395	0.0161272	-0.468225	-0.0524075
173	1	17	11	0	0	0	0	0.28571	0.14286	0.57143	0.5	2.05	0.95	1.4444	1.2222	0.8889	0.05	0.25	-999	0.07692	0.30769	-999	0.33333	0.44444	0.22222	1.8	1.2	1.6	1.625	1.75	1.625	3.875	3.375	3.5	-0.864162	0.383	0.027	0.443821	0.066026	0.578009	-0.100329	0.0290672	0.0179928	-0.124684	0.00622471	-0.196395	0.00812717	-0.378225	-0.0864075
174	0	13	8	0	0	0	0	0.71429	-999	1.14286	0.8	0.6	0.4	0.7778	1	0.8889	-999	0.15	0.05	-999	0.15385	0	0	-999	0.66667	1.8	0.9	1.3	2.125	2	1.5	3.875	2.625	2.625	-3.86416	0.907	0.044	0.149821	-0.038974	0.195009	0.0436705	-0.0279328	-0.0120072	-0.150684	0.000224711	-0.268395	0.0621272	-0.451225	-0.177408
175	1	17	8	0	0	1	0	0.42857	0.14286	0.28571	0.4	0.6	0.4	0.5556	1	0.8889	0.55	0.45	0.3	0.15385	0.30769	0.30769	0.22222	0.11111	0.55556	2.2	2.1	2.8	1.5	1.625	2.125	3.25	3.125	2.875	-3.86416	0.387	-0.06	-0.0111792	0.00502601	0.0830087	0.0906705	0.0760672	0.0189928	0.146316	-0.00877529	-0.256395	0.0391272	0.0897753	0.184592
176	0	16	13	0	0	0	0	0	0.14286	0	0.55	0	0.05	0.6667	0	0.1111	0.25	-999	-999	0	-999	-999	0.22222	0.11111	0.22222	2.9	2.8	3	1.5	-999	-999	3	-999	-999	1.13584	0.14	-0.047	-0.139179	-0.053974	-0.170991	-0.132329	-0.104933	0.00699277	-0.0446835	0.00122471	-0.326395	0.0211272	0.593775	0.0675925
177	1	15	14	0	1	0	0	0.42857	0.42857	1	0.35	0.45	0.35	1.3333	0.6667	0.4444	0.15	0.15	0.1	0.15385	0	0.23077	0.33333	0.22222	0.22222	2.4	2.6	2.9	2	-999	2.125	4	-999	3.875	2.13584	0.611	0.084	-0.0731792	0.00402601	0.349009	-0.190329	-0.0279328	0.00599277	-0.141684	0.00122471	-0.252395	0.0101272	0.280775	0.160592
178	0	13	12	0	0	0	0	0.42857	0.57143	0.14286	0.2	0.15	0.05	0.6667	0.8889	0.3333	0.05	0.05	0	0	0	0	0	0.11111	0	2.8	2.7	2.5	1.875	2.5	2.5	2.5	3.875	4	0.135838	0.474	-0.108	-0.244179	-0.012974	0.0470087	-0.0823295	-0.125933	0.000992775	-0.233684	0.00322471	-0.466395	0.0281272	0.474775	-0.0654075
179	0	16	5	0	0	1	0	1	0.71429	-999	0.5	0.45	-999	0.6667	0.5556	-999	0.3	0.45	-999	0.15385	0.23077	-999	2.22222	1.33333	-999	2.3	3	-999	1	0.875	-999	2.75	3.75	-999	-6.86416	0.875	-0.097	0.000820809	-0.00197399	0.00500867	-0.0133295	0.0380672	0.00499277	0.0743165	0.00222471	1.05961	-0.0988728	0.250775	0.0785925
180	1	13	8	0	0	0	0	0	0.71429	0.42857	0.2	0.15	0.1	0.3333	0.4444	0.7778	0	0.05	0	0	0	0	0.44444	0.88889	0.88889	2.6	2.6	2.4	2.875	2.875	2.75	3.875	4	4	-3.86416	0.382	0.023	-0.237179	-0.00797399	-0.161991	0.113671	-0.125933	0.000992775	-0.250684	0.00522471	0.101605	0.0321272	0.340775	-0.0464075
181	1	14	11	0	0	0	0	0.71429	0.42857	0.28571	0.55	0.4	0.6	0.6667	0.8889	0.7778	0.4	0.3	0.1	0	0.15385	0.15385	0.33333	0.33333	0.44444	1.5	1.8	1.9	2	1.875	2.25	3.375	3.75	4	-0.864162	0.591	-0.121	0.0298208	0.00802601	0.101009	0.0386705	-0.0589328	0.0199928	-0.00368353	-0.00777529	-0.177395	0.0221272	-0.428225	0.0745925
182	0	12	7	0	0	1	1	1.71429	2	1.28571	0.45	0.45	0.25	0.2222	0.1111	0.3333	0.4	0.85	0.4	0.07692	0.38462	0.23077	0.88889	0.55556	1.88889	1.7	1.4	1.3	1	1.83333	1.375	1.625	3	3	-4.86416	1.661	-0.141	-0.0461792	-0.016974	-0.343991	0.0206705	0.0560672	0.0209928	0.265316	-0.00177529	0.414605	0.0511272	-0.435225	-0.159408
183	1	16	12	0	0	0	0	0.28571	0	0.14286	0.2	0.45	0.5	0.7778	0.5556	0.7778	0.2	0.1	0.05	0.07692	0	0	0.11111	0	0.33333	2.1	2.1	2.3	2.5	2.375	2.375	3.375	3.25	3.5	0.135838	0.256	-0.061	-0.113179	0.037026	0.0860087	0.0186705	-0.0919328	-0.00900723	-0.154684	-0.00177529	-0.377395	0.0371272	-0.0152247	0.0505925
184	1	16	9	0	0	0	0	0	-999	-999	0.35	-999	-999	1.2222	-999	-999	1.25	-999	-999	0.76923	-999	-999	0.11111	-999	-999	2.1	-999	-999	1.5	-999	-999	4	-999	-999	-2.86416	0.167	-0.02	-0.0801792	0.00802601	0.432009	-0.0283295	0.461067	-0.0320072	0.731316	-0.0187753	-0.344395	0.0291272	-0.0252247	0.00359249
185	1	15	9	0	0	0	0	0.14286	0	0.14286	0.3	0.2	1.65	0.3333	0.3333	0.7778	0.15	0.05	0.05	0	0.15385	0.07692	0	0.66667	0.22222	1.8	2	1.9	1.85714	1.375	0.125	3.75	4	4	-2.86416	0.193	-0.036	0.0238208	0.143026	-0.184991	0.115671	-0.0689328	0.0109928	-0.189684	0.000224711	-0.280395	0.0351272	-0.234225	-0.00140751
186	0	12	8	0	1	0	0	0.57143	0.28571	0.57143	-999	0.4	0.75	-999	0.8889	0.6667	0.5	0.6	0.25	0.46154	0.30769	0.07692	1	0.44444	0.88889	-999	2.6	2.8	1.25	1.875	2.125	2.625	2.875	3.375	-3.86416	0.547	-0.029	0.0398208	0.026026	0.138009	-0.0123295	0.183067	-0.0470072	0.173316	-0.00877529	0.223605	-0.0118728	0.280775	0.124592
187	1	12	20	0	0	0	0	0.28571	0.14286	0.14286	0	0.3	0.65	0.4444	0.7778	0.3333	0.25	0.35	0.1	0	0.15385	0.15385	0.22222	0	0	2.5	2.1	2	2.125	2	2	3.875	3	2.85714	8.13584	0.295	-0.066	-0.208179	0.074026	-0.0889913	-0.0343295	-0.0589328	0.0199928	-0.0356835	-0.00277529	-0.401395	0.00912717	0.174775	-0.142408
188	0	12	11	0	0	0	0	0.71429	0.71429	0.71429	0.35	0.25	0.15	0.3333	0	0.1111	0.4	0.35	0.3	0.07692	0.07692	0.15385	0.22222	0.22222	0.22222	2.5	1.9	2.2	2.5	2.375	2	3.75	4	3.625	-0.864162	0.755	-0.039	-0.147179	-0.018974	-0.338991	-0.0623295	-0.0489328	0.00899277	0.0603165	-0.00277529	-0.298395	0.0201272	0.165775	-0.0764075
189	1	11	8	0	0	0	0	1.71429	2	1.71429	0.6	0.75	0.55	0.4444	0.6667	0.7778	0.85	0.55	0.6	0.07692	0.15385	0	1.44444	1.77778	1.44444	2.2	1.9	1.8	-999	1.25	1.125	-999	3.375	2.375	-3.86416	1.749	-0.048	0.124821	2.60116e-05	-0.0579913	0.0876705	-0.0449328	-0.00700723	0.351316	-0.0117753	0.861605	-0.0308728	-0.0392247	-0.130408
190	1	16	13	0	0	0	0	0.28571	0.28571	0	0.9	0.5	0.35	0.5556	0.5556	0.5556	0.15	0.05	0	0.07692	0	0	1.22222	1.22222	1.11111	2	2.5	2.2	1.5	1.625	1.125	3.5	2.5	1.5	1.13584	0.304	-0.103	0.159821	-0.056974	-0.0529913	0.00567052	-0.0919328	-0.00900723	-0.200684	-0.000775289	0.558605	-0.0258728	-0.0232247	0.0375925
191	1	17	14	0	0	0	0	0.71429	0.71429	0.42857	0.65	0.35	0.75	0.6667	0.7778	0.8889	0.25	0.05	0.05	0.07692	0	0	0.33333	0.22222	0.11111	1.8	2.2	2.1	1.625	1.625	1.375	2.625	2.75	3	2.13584	0.697	-0.102	0.0778208	0.012026	0.0910087	0.0696705	-0.0919328	-0.00900723	-0.155684	-0.00277529	-0.275395	0.00412717	-0.186225	0.0595925
192	0	12	5	0	0	1	0	0.57143	0.42857	1	0.6	0.3	0.4	0.6667	0.5556	0.2222	0.2	0.25	-999	0.07692	0.15385	-999	0.55556	0.33333	0.33333	1.5	1.9	1.6	1.5	1.75	-999	1.125	3	-999	-6.86416	0.674	0.059	-0.00117919	-0.019974	-0.0379913	-0.108329	-0.0279328	0.00699277	-0.0626835	0.00222471	-0.107395	-0.00387283	-0.444225	-0.0224075
193	1	14	12	0	0	0	1	0.28571	0.28571	0.14286	0.25	0.1	-999	0.3333	0.2222	-999	0.1	0.4	0.15	0	0	0	0.11111	0.33333	0.22222	2.6	2	-999	2.85714	2.5	2.25	3.75	4	3.875	0.135838	0.334	-0.072	-0.209179	0.00102601	-0.267991	-0.0133295	-0.125933	0.000992775	-0.0556835	0.00422471	-0.317395	0.0281272	0.235775	-0.0994075
194	1	12	3	0	0	1	0	0.14286	0.85714	0.71429	0.95	0.35	0.45	1	1	1.3333	0.1	-999	0.05	0.07692	-999	0.15385	0.88889	0.44444	0.55556	1.7	2.4	2.4	1.25	2.75	1.5	3.75	4	4	-8.86416	0.542	0.055	0.157821	-0.052974	0.362009	0.117671	-0.0369328	0.00899277	-0.185684	0.00222471	0.107605	-0.0208728	-0.183225	0.176592
195	0	16	6	0	0	0	1	-999	0.28571	-999	0.65	0.65	0.5	0.7778	0.5556	1.2222	0.5	0.15	-999	0.30769	0.15385	-999	-999	0.77778	-999	2.5	1.6	1.9	1.75	1	-999	2.625	3.75	-999	-5.86416	0.433	-0.061	0.114821	-0.011974	0.141009	0.139671	0.0830672	-0.0160072	0.0133165	-0.00677529	0.146605	-0.00687283	0.0937753	-0.168408
196	1	14	12	0	0	0	0	0.14286	-999	-999	0.3	-999	-999	0.4444	-999	-999	0.25	-999	-999	0.23077	-999	-999	0	-999	-999	2.5	-999	-999	2.875	-999	-999	4	-999	-999	0.135838	0.274	-0.029	-0.110179	0.011026	-0.133991	0.00867052	0.0650672	-0.00500723	-0.0446835	0.00122471	-0.422395	0.0351272	0.246775	-0.0364075
197	1	15	10	0	1	0	0	1.28571	-999	-999	0.15	-999	-999	0.2222	-999	-999	0.2	-999	-999	0.07692	-999	-999	0.88889	-999	-999	2.6	-999	-999	2.625	-999	-999	3.875	-999	-999	-1.86416	1.134	-0.107	-0.199179	0.019026	-0.294991	0.0196705	-0.0489328	0.00299277	-0.0836835	0.00222471	0.204605	-0.0168728	0.314775	-0.0464075
198	1	12	12	0	0	0	0	0.57143	1.28571	0.71429	0.7	0.25	0.55	1.1111	0.5556	1.1111	0.5	0.15	0.65	0.15385	0.07692	0.30769	0.33333	0.11111	0	1.7	2	1.8	2	2.125	2	3	3.875	3.875	0.135838	0.847	-0.037	0.0478208	-0.015974	0.295009	0.0386705	0.0050672	0.0159928	0.100316	0.00422471	-0.326395	-0.000872832	-0.300225	-0.00840751
199	0	13	17	0	1	0	0	0.42857	0.28571	0.28571	0.4	0.25	0.25	0.4444	0.3333	0.6667	0.1	0	0.05	0.15385	0	0.07692	0.44444	0.33333	0.66667	2.1	2.1	2.1	1.375	1	2	2.375	3.25	3.375	5.13584	0.426	-0.066	-0.113179	-0.013974	-0.142991	0.0616705	-0.0479328	-0.0110072	-0.223684	0.00322471	-0.0843945	0.0241272	-0.0352247	-0.0134075
200	1	16	10	0	0	0	0	0.85714	0.28571	0.28571	0.15	0.05	0.35	1	0.6667	0.8889	0.35	0.05	-999	0.07692	0	-999	0.44444	0.22222	0	2.3	2.3	1.8	2.5	1.625	-999	4	3.25	-999	-1.86416	0.615	-0.141	-0.247179	0.023026	0.236009	0.00067052	-0.0859328	-0.00400723	-0.0966835	-0.00377529	-0.251395	-0.0118728	0.0727753	-0.159408
201	0	14	11	0	1	0	0	0.14286	0.42857	0.28571	0.25	0.25	0.2	0.6667	0.5556	0.2222	0.2	0	0.05	0	0	0	0.11111	0.11111	0.11111	1.9	1.5	2.2	1.25	1.625	-999	2	2.125	2.875	-0.864162	0.338	-0.021	-0.180179	-0.00197399	-0.0379913	-0.108329	-0.125933	0.000992775	-0.190684	-0.000775289	-0.396395	0.0241272	-0.220225	0.0755925
202	0	15	14	0	0	0	0	0.85714	0.85714	0.85714	0.45	0.4	0.15	0.2222	0.3333	0.4444	0.45	0.45	0.55	0.07692	0.07692	0.07692	0.66667	0.77778	1.44444	2.6	2.7	2.8	1.625	1.75	1.75	3.25	3.875	4	2.13584	0.886	-0.039	-0.0711792	-0.027974	-0.281991	0.0486705	-0.0589328	-7.22543e-06	0.170316	0.00222471	0.283605	0.0441272	0.394775	0.0785925
203	0	14	11	0	0	1	1	0.57143	0.71429	0.71429	0.2	1.05	1	0.4444	0.8889	0.5556	0.4	0.45	0.2	0.30769	0.53846	0.30769	0.22222	0.44444	0.44444	2.6	2	2.1	0.625	1.25	1.75	2.375	3.75	3.14286	-0.864162	0.692	-0.014	0.0958208	0.095026	-0.0379913	0.0246705	0.215067	0.00199277	0.0743165	-0.00577529	-0.196395	0.0301272	0.225775	-0.134408
204	1	13	12	0	0	0	0	1	2	-999	0.4	0.65	-999	0.8889	0.2222	-999	0.3	-999	-999	0.69231	-999	-999	0.33333	0.44444	-999	2.3	2.1	-999	1	-999	-999	3.75	-999	-999	0.135838	1.362	0.001	0.0138208	0.016026	0.0290087	-0.0933295	0.405067	-0.0280072	-0.00568353	0.000224711	-0.166395	0.0161272	0.0827753	-0.0354075
205	0	13	7	0	0	1	0	1.71429	1.57143	1.71429	0.35	0.45	0.35	0.6667	0.5556	0.4444	0.85	0.55	0.6	0.30769	0.46154	0.53846	1.22222	0.44444	1.22222	1.8	1.5	1.8	1.875	1.66667	1.875	3.375	3.125	4	-4.86416	1.633	-0.031	-0.0731792	0.00402601	-0.0109913	-0.0483295	0.222067	0.0259928	0.351316	-0.0117753	0.386605	-0.0128728	-0.316225	-0.0264075
206	1	13	18	0	1	0	0	0.57143	0.14286	0.14286	0.6	0.9	0.55	0.8889	0.8889	1.3333	0.4	0.35	0.3	0	0	0	0	0	0	2	1.7	1.9	1.5	1.25	1	3.625	3.375	2.625	6.13584	0.421	-0.116	0.159821	0.00202601	0.282009	0.142671	-0.125933	0.000992775	0.0603165	-0.00277529	-0.494395	0.0291272	-0.167225	-0.0464075
207	0	16	8	0	0	1	0	0.85714	0.14286	0.57143	0.5	0.45	0.25	0.6667	0.6667	0.5556	0.25	0.1	0	0.15385	0.15385	0.07692	0.33333	0.44444	0	1.7	1.8	1.8	1.625	1.625	1.875	2.25	2.625	3.25	-3.86416	0.635	-0.073	-0.0261792	-0.022974	0.0270087	-0.0193295	-0.000932803	-0.00900723	-0.149684	-0.00477529	-0.242395	-0.00387283	-0.328225	-0.00640751
208	0	14	15	0	1	0	0	0.71429	0.28571	0.71429	0.45	0.15	0.25	0.6667	0.7778	0.8889	0.65	0.1	-999	0.30769	0.07692	-999	0.55556	0.55556	0.44444	1.9	2.1	2.2	0.75	1.375	-999	2.75	2.5	-999	3.13584	0.64	-0.023	-0.117179	-0.019974	0.0910087	0.0696705	0.0540672	-0.0210072	0.0513165	-0.0117753	-0.0283945	0.00112717	-0.135225	0.0675925
209	0	11	19	0	0	1	0	0.28571	0	0	0.25	0.15	0.25	0.1111	0.3333	0.4444	0.15	0.1	-999	0.07692	0.15385	-999	1.44444	0.66667	0.33333	2.3	2.3	2.2	2.375	2.5	-999	4	3.75	-999	7.13584	0.227	-0.092	-0.197179	0.00202601	-0.337991	0.0716705	-0.0279328	0.00699277	-0.155684	0.00222471	0.349605	-0.0828728	0.112775	-0.0334075
210	0	16	6	0	0	1	0	0	0	0.71429	0.4	0.25	0.5	0.5556	0.6667	0.8889	0	0.1	0	0	0	0	0.22222	0	0.22222	1.9	2.2	2.1	1.75	1.625	1.25	2.5	3.25	2.25	-5.86416	0.247	0.114	-0.0791792	0.012026	0.0120087	0.0946705	-0.125933	0.000992775	-0.232684	0.00522471	-0.354395	0.0221272	-0.131225	0.0345925
211	1	12	9	0	0	1	0	0.71429	1.14286	1.14286	0.15	1.55	0.65	0.6667	1	1	0.25	-999	-999	0.07692	-999	-999	0.55556	0.88889	0.66667	1.7	2.1	1.8	2	-999	-999	3.125	-999	-999	-2.86416	0.959	0.037	0.145821	0.069026	0.153009	0.0976705	-0.0489328	0.00299277	-0.0446835	0.00122471	0.101605	0.0101272	-0.285225	-0.0104075
212	1	16	8	0	0	0	0	0.14286	0	0	0.6	1.1	1	1	1.1111	1.1111	0.1	0.2	0.15	0	0.07692	0	0.33333	0.11111	0	1.6	1.5	1.1	1.5	-999	1.25	2.5	-999	3.25	-3.86416	0.164	-0.067	0.267821	0.051026	0.358009	0.0556705	-0.102933	0.00199277	-0.128684	0.00522471	-0.326395	-0.000872832	-0.496225	-0.200408
213	0	14	10	0	0	0	0	0.85714	0.42857	0.57143	0.2	0.35	0.4	0	0.1111	0.2222	0.7	0.25	0.3	0.23077	0.07692	0.23077	0.33333	0.55556	0.44444	2	1.9	2.1	1.5	1.375	1.5	3.25	3.125	3	-1.86416	0.712	-0.084	-0.150179	0.025026	-0.468991	0.0376705	0.0300672	-0.00300723	0.123316	-0.0137753	-0.121395	0.0201272	-0.119225	0.0145925
214	1	16	10	0	0	0	0	0.42857	0.14286	0.14286	0.4	0.55	0.6	0.5556	0.6667	0.3333	0.1	0.15	0	0	0	0	0.44444	0.33333	0.11111	2.3	2.5	2.2	1	1.25	1.75	3	3.5	3.5	-1.86416	0.358	-0.091	0.00482081	0.026026	-0.0569913	-0.0563295	-0.125933	0.000992775	-0.180684	0.00122471	-0.200395	-0.00587283	0.141775	-0.0354075
215	0	13	7	0	0	1	1	1.57143	2.57143	2.14286	0.4	0.35	0.35	0.5556	0.5556	0.5556	-999	-999	1.2	-999	-999	0.38462	0.66667	0.22222	0.44444	1.8	2.1	1.7	0.85714	-999	0.75	1.75	-999	2.875	-4.86416	1.928	0.048	-0.0761792	-0.00197399	-0.0529913	0.00567052	0.138067	0.0109928	0.696316	-0.00277529	-0.0653945	-0.00587283	-0.240225	-0.0664075
216	0	13	16	0	0	0	0	0.42857	0.28571	0.42857	0.3	0.3	0.65	0.4444	0.3333	1	0.05	0	0	0.07692	0	0	2.11111	1.88889	1.11111	2.2	2.1	2	2.25	2.625	2	3.875	3.625	3.375	4.13584	0.455	-0.035	-0.0871792	0.040026	-0.101991	0.152671	-0.0919328	-0.00900723	-0.251684	0.00322471	1.09961	-0.107873	0.00977529	-0.0694075
217	1	13	9	0	0	0	0	0.42857	0.71429	0.71429	0.4	0.45	1.65	0.4444	1.1111	1.4444	0.4	0.45	0.55	0.15385	0.30769	0.30769	0.55556	0.33333	0.55556	2.3	2	2.6	2.125	1.875	1.625	2.75	3.375	3.75	-2.86416	0.629	0.011	0.122821	0.135026	0.119009	0.263671	0.0760672	0.0189928	0.153316	0.00322471	-0.0603945	0.00812717	0.110775	0.0975925
218	1	15	21	0	0	0	0	0.71429	0.28571	0.28571	0.3	0.2	0.35	0.3333	0.7778	0.7778	0.2	-999	0.15	0.07692	-999	0.07692	0.55556	0.66667	0.33333	2.5	2.7	2.6	1.625	-999	2	3.5	-999	4	9.13584	0.552	-0.116	-0.152179	0.00802601	-0.0899913	0.109671	-0.0549328	-7.22543e-06	-0.0986835	0.00122471	-0.0233945	-0.00587283	0.319775	0.0395925
219	1	11	9	0	0	0	0	0.28571	0.42857	0	0.5	0.15	0.4	0.4444	0.6667	0.6667	0.05	0	0	0	0	0	0.33333	0.33333	0.11111	1.4	2	2.1	2.375	2	1.75	3.75	3.25	-999	-2.86416	0.343	-0.109	-0.0761792	-0.00997399	-0.0719913	0.0576705	-0.125933	0.000992775	-0.251684	0.00322471	-0.247395	0.00312717	-0.434225	0.159592
220	0	11	9	0	0	0	0	1	0.28571	0.28571	0.2	0.3	0.25	0.4444	0.1111	0.5556	0.55	0.2	0.15	0.38462	0.15385	0	0.22222	0.33333	0.44444	2.5	2.8	2.1	2.625	2.25	1.875	3.25	2.75	3.125	-2.86416	0.678	-0.166	-0.182179	0.00902601	-0.203991	0.0336705	0.0910672	-0.0480072	0.0213165	-0.0117753	-0.224395	0.0311272	0.283775	-0.120408
221	0	16	5	0	0	1	0	1.14286	0.85714	0.57143	0.05	0.25	0.2	0.7778	0.4444	0.5556	0.25	0.35	0.45	0.46154	0.46154	0.23077	0.66667	0.77778	0.88889	2.7	3	2.5	1.125	1.625	1.875	3.5	3.875	3.75	-6.86416	0.954	-0.151	-0.260179	0.020026	0.0350087	-0.0403295	0.250067	-0.0280072	0.0443165	0.00722471	0.167605	0.0141272	0.462775	-0.0444075
222	1	17	15	0	0	0	0	0.42857	0.28571	0	0.2	0.05	0.05	0.6667	1.3333	0.8889	0.25	0.1	0.2	0.07692	0.07692	0.15385	0	0	0.11111	2.2	2.4	2.4	2.75	2.75	2.75	4	4	4	3.13584	0.367	-0.128	-0.267179	-0.013974	0.210009	0.0636705	-0.0489328	0.00899277	-0.103684	0.00122471	-0.471395	0.0351272	0.0917753	0.0535925
223	1	13	10	0	0	0	0	0.28571	0.28571	0.28571	0.4	0.2	0.1	0.3333	0.4444	0.4444	0.15	0.25	0.3	0	0.23077	0.30769	0.55556	0.66667	0.66667	2.1	1.8	2.1	1.625	1.375	1.75	3.375	4	3.75	-1.86416	0.363	-0.041	-0.145179	-0.029974	-0.202991	0.0236705	-0.0159328	0.0379928	-0.0596835	0.00722471	0.0466055	0.0121272	-0.0782247	-0.00940751
224	0	15	20	0	0	0	0	1.28571	0.85714	1	0.4	1.3	0.35	0.8889	0.2222	0.8889	0.5	0.35	0.5	0.30769	0.38462	0.30769	0.77778	0.33333	0.44444	2.1	2	2	1.625	1.375	1.25	3.75	3.75	3.625	8.13584	1.105	-0.083	0.146821	0.00702601	0.0850087	0.0296705	0.168067	-7.22543e-06	0.139316	-0.000775289	0.00960549	-0.0168728	-0.0592247	-0.0434075
225	0	11	7	0	0	0	0	0	0	0	0.3	0.25	0.2	0.1111	0.1111	0	0.05	0.05	0	0.07692	0	0	0	0.33333	0	2.22222	3	3	2.125	1.5	-999	2	2.625	2.625	-4.86416	0.101	-0.042	-0.160179	-0.00797399	-0.440991	-0.0463295	-0.0919328	-0.00900723	-0.233684	0.00322471	-0.410395	0.0261272	0.249775	0.230592
226	0	14	10	0	1	0	0	0.42857	-999	-999	0.1	-999	-999	0.6667	-999	-999	0.3	-999	-999	0.15385	-999	-999	0.77778	-999	-999	2.3	-999	-999	1.375	-999	-999	3.125	-999	-999	-1.86416	0.489	-0.049	-0.228179	0.022026	0.0280087	-0.00232948	0.0080672	-0.00100723	-0.00568353	0.000224711	0.125605	-0.0108728	0.110775	-0.0164075
227	1	12	13	0	0	0	0	0.28571	-999	0.42857	0.2	-999	0.05	0	-999	0	0.2	0.05	0.1	0	0	0.07692	0	-999	0	1.9	-999	2.3	2.125	2.125	1.625	3.25	3.5	3.625	1.13584	0.426	-0.015	-0.225179	-0.011974	-0.501991	-0.0223295	-0.115933	0.00899277	-0.161684	0.000224711	-0.466395	0.0281272	-0.120225	0.0985925
228	1	11	10	0	0	0	0	0.28571	0.14286	0.28571	0.35	0.55	0.25	0.7778	0.5556	0.3333	0.25	0.15	0.05	0.07692	0	0	0.44444	0.11111	0.44444	2	1.8	1.9	1.625	1.375	1.625	2.375	3.125	3	-1.86416	0.324	-0.035	-0.0631792	-0.00497399	0.0310087	-0.102329	-0.0919328	-0.00900723	-0.119684	-0.00377529	-0.186395	0.0141272	-0.153225	-0.0484075
229	0	11	11	0	0	0	0	0.42857	0.85714	0.85714	0.15	0.6	0.45	0.1111	0.2222	0.3333	0.25	0.15	-999	0.15385	0	-999	0.11111	0	0	2.1	2.3	1.9	1.625	1.75	-999	3.375	3.875	-999	-0.864162	0.697	0.036	-0.104179	0.039026	-0.375991	0.0426705	-0.0489328	-0.0110072	-0.0896835	0.000224711	-0.447395	0.0191272	-0.0272247	-0.0794075
230	1	11	9	0	0	0	0	0.14286	0.14286	0.57143	0.45	0.3	0.1	1	0.1111	0	0	0.05	0.15	0	0	0	0	0	0.11111	2.6	2.8	2.9	-999	2.75	1.75	-999	4	4	-2.86416	0.32	0.052	-0.102179	-0.033974	0.00700867	-0.234329	-0.125933	0.000992775	-0.216684	0.00922471	-0.471395	0.0351272	0.418775	0.109592
231	0	11	12	0	1	0	0	1.71429	2.14286	1.57143	0.25	0.4	0.45	0.5556	0.3333	0.1111	0.7	-999	0.55	0.23077	-999	0.53846	1.66667	1.88889	1.55556	2.4	2.6	2.2	1.75	1.5	2.57143	2.625	2.375	3.625	0.135838	1.758	-0.084	-0.111179	0.026026	-0.155991	-0.113329	0.145067	0.0349928	0.301316	-0.00777529	1.00661	-0.0448728	0.210775	-0.0614075
232	0	15	19	0	0	0	1	0.57143	0.28571	0.14286	0.25	0.2	0.25	0.2222	0.1111	0	0.25	0.05	0.05	0.15385	0.07692	0.15385	0.33333	0.22222	0.55556	1.9	2	1.8	2	1.625	1.75	3	2.875	3.625	7.13584	0.46	-0.122	-0.185179	0.00302601	-0.384991	-0.0703295	-0.0149328	-0.00100723	-0.155684	-0.00277529	-0.182395	0.0291272	-0.190225	-0.0584075
233	1	12	9	0	0	0	0	0.14286	0.28571	0.14286	0.45	0.25	0.55	0.6667	0.8889	0.6667	0.25	0.25	0.15	0	0.07692	0.07692	0.66667	0	0	2.7	1.9	2.2	2.75	2.375	2.375	4	3.625	4	-2.86416	0.271	-0.047	-0.0531792	0.012026	0.0880087	0.00767052	-0.0929328	0.00999277	-0.0606835	-0.000775289	-0.214395	-0.0288728	0.275775	-0.125408
234	0	11	17	0	0	0	1	1.28571	0.85714	1.42857	0.35	0.5	1.05	0.6667	0.5556	0.8889	0.6	0.95	0.55	0.15385	0.38462	0.15385	1.22222	1.55556	0.66667	2	1.4	2.3	1.75	1.375	1.125	2.85714	2.5	1.875	5.13584	1.192	0.01	0.0338208	0.078026	0.0440087	0.0726705	0.0800672	0.00299277	0.402316	-0.00577529	0.549605	-0.0528728	-0.170225	0.0845925
235	1	15	18	1	1	0	0	0.85714	0.71429	-999	1.05	1	-999	1.2222	1.2222	-999	0.35	0.25	-999	0.53846	0.23077	-999	1.33333	0.88889	-999	1.5	1.8	-999	1.875	1.5	-999	1.5	0.75	-999	6.13584	0.804	-0.079	0.398821	-0.020974	0.491009	0.00167052	0.222067	-0.0330072	-0.000683526	-0.00177529	0.474605	-0.0448728	-0.431225	0.0655925
236	0	12	9	0	1	0	0	0.42857	0.57143	0.28571	0.3	0.1	0	0.1111	0	0.2222	0.15	0.05	0	0	0	0	0.66667	0.33333	0.33333	2.3	2.5	2.9	2.75	2.875	2.625	3	3.875	3.75	-2.86416	0.503	-0.077	-0.222179	-0.029974	-0.436991	0.0156705	-0.125933	0.000992775	-0.200684	-0.000775289	-0.0603945	-0.0128728	0.211775	0.186592
237	1	17	8	0	0	0	0	0.28571	0.14286	0	0	0.9	0.35	0.6667	0.5556	0.5556	-999	0.05	0.15	-999	0	0.07692	0.44444	0.11111	0.44444	2.2	1.9	2.2	2.125	2.75	1.5	3.75	3.5	3.875	-3.86416	0.266	-0.097	-0.108179	0.048026	0.00300867	-0.0183295	-0.0949328	0.00299277	-0.170684	0.00422471	-0.186395	0.0141272	0.000775289	-0.00340751
238	1	17	14	0	0	0	0	0.14286	0.14286	0.14286	0.5	0.85	0.4	1.3333	1	1	0.1	0.2	0.1	0	0	0	0.22222	0	0	2.2	2.4	1.9	2.5	2.25	2.125	3.625	3.125	2.75	2.13584	0.232	-0.041	0.0878208	-0.00297399	0.489009	-0.0433295	-0.125933	0.000992775	-0.139684	0.00322471	-0.401395	0.00912717	0.0417753	-0.105408
239	0	13	11	0	0	0	0	1.85714	1.28571	0.71429	0.4	0.4	0.45	0.5556	0.4444	0.3333	0.55	0.55	0.6	0.23077	0.15385	0.15385	0.44444	0.66667	0.11111	1.9	1.8	1.9	1.375	1.5	0.875	2	2.75	2.875	-0.864162	1.414	-0.262	-0.0511792	0.00902601	-0.103991	-0.0533295	0.0430672	-0.0100072	0.251316	-0.000775289	-0.116395	-0.00887283	-0.208225	-0.0234075
240	1	11	8	0	0	0	0	1	0.71429	0.28571	0.65	0.7	0.15	0.5556	0.4444	0.2222	0.35	0.3	0.35	0	0	0	0.55556	0.11111	0.11111	2	2.2	2.4	2	2.25	2.25	2.25	3.125	4	-3.86416	0.794	-0.183	0.0788208	-0.047974	-0.117991	-0.0843295	-0.125933	0.000992775	0.0363165	0.000224711	-0.209395	-0.0138728	-0.0462247	0.105592
241	1	15	11	0	0	0	0	0.42857	0.42857	0.57143	0.7	0.75	0.7	1.4444	2	1.7778	0.2	0.1	0.1	0.07692	0.07692	0	0.77778	0.66667	1.66667	1.7	2.5	2.1	2	1.875	2.25	4	4	4	-0.864162	0.523	-0.009	0.184821	0.00502601	0.854009	0.132671	-0.0689328	-0.00800723	-0.142684	0.000224711	0.348605	0.0481272	-0.198225	0.0795925
242	1	11	11	0	0	0	0	0.28571	0.14286	0.28571	1.05	0.9	0.8	1.2222	1.1111	1.6667	0.05	0.3	-999	0	0.07692	-999	0.33333	0.22222	0.11111	2	1.6	1.9	1.25	1.875	-999	1.75	1.25	-999	-0.864162	0.324	-0.035	0.374821	-0.022974	0.539009	0.159671	-0.0939328	0.00899277	-0.100684	0.00722471	-0.275395	0.00412717	-0.181225	-0.0454075
243	0	16	16	0	0	0	0	0.14286	0	0.14286	0.35	0.15	0.1	0.1111	0.2222	0.3333	0.35	0.25	0.15	0.07692	0	0	0.66667	1.22222	0.88889	1.8	2.4	2.4	1.625	1.375	1.25	2.25	2.875	3.25	4.13584	0.193	-0.036	-0.177179	-0.024974	-0.375991	0.0426705	-0.0919328	-0.00900723	-0.0266835	-0.00477529	0.278605	0.0101272	-0.128225	0.151592
244	0	15	7	0	0	1	0	0.85714	1.14286	0.42857	0.5	0.6	0.65	0.4444	0.3333	0.6667	0.3	0.3	0.2	0.23077	0.46154	0.30769	0.66667	0.88889	0.77778	2.1	1.7	2.3	1.5	1.875	1.5	2.75	2.75	2.75	-4.86416	0.876	-0.143	0.0628208	0.020026	-0.142991	0.0616705	0.157067	0.0109928	-0.0136835	-0.00177529	0.171605	0.00712717	-0.0722247	0.0555925
245	0	12	12	1	0	1	0	1	-999	-999	0.2	-999	-999	0.8889	-999	-999	0.55	-999	-999	0.15385	-999	-999	0.22222	-999	-999	1.3	-999	-999	2.5	-999	-999	3	-999	-999	0.135838	0.919	-0.088	-0.169179	0.016026	0.190009	-0.0123295	0.0080672	-0.00100723	0.188316	-0.00477529	-0.266395	0.0221272	-0.569225	0.0845925
246	1	17	6	0	0	1	1	0.57143	0.14286	0.28571	0.6	0.3	0.3	0.8889	0.1111	0.3333	0.55	0.4	0.4	0	0.15385	0.15385	0.55556	0.33333	0.44444	1.6	1.7	1.9	1.875	1.75	1.875	4	3	3	-5.86416	0.45	-0.085	-0.0141792	-0.029974	-0.00799133	-0.120329	-0.0589328	0.0199928	0.151316	-0.00577529	-0.0843945	0.00212717	-0.387225	0.0515925
247	0	12	21	0	0	0	1	0.57143	-999	0.28571	0.4	-999	0.95	0.4444	-999	1.4444	0.05	0.05	0.05	0	0	0	0.44444	-999	0.22222	2.1	-999	1.3	1.875	2.125	1.5	3.375	3.375	2.625	9.13584	0.528	-0.097	0.0618208	0.063026	0.0880087	0.265671	-0.125933	0.000992775	-0.222684	0.00422471	-0.164395	-0.000872832	-0.169225	-0.262408
248	1	12	18	0	0	0	0	0.71429	0.71429	1	0.45	0.2	0.35	0.6667	0.4444	0.5556	0.7	0.6	0.65	0	0.15385	0.15385	0.77778	1.22222	0.55556	1.8	2.1	2.1	2	2.125	2.125	2.875	3.25	3.5	6.13584	0.814	0.023	-0.0911792	-0.00897399	-0.0209913	-0.0163295	-0.0589328	0.0199928	0.330316	-0.00577529	0.255605	-0.0178728	-0.200225	0.0605925
249	0	13	9	0	0	0	0	0.71429	0.71429	0.71429	0.8	0.45	0.25	0.6667	0.7778	0.3333	0.35	0.5	0.05	0.38462	0.46154	0.30769	0.77778	1.11111	1.11111	2	2.2	2.3	2.125	2.5	2.25	2.75	3.625	-999	-2.86416	0.755	-0.039	0.0938208	-0.056974	0.0230087	-0.0813295	0.226067	-0.00900723	0.0413165	-0.00877529	0.344605	0.0141272	-0.0562247	0.0735925
250	0	17	6	0	0	0	0	0.71429	0.71429	0.71429	0.45	1.5	0.65	0.1111	0	0.5556	0.55	0.3	0.35	0.30769	0.15385	0.23077	0.33333	0.22222	1.66667	2	2	3	2.375	1.625	1.375	4	3.625	3.75	-5.86416	0.755	-0.039	0.253821	0.035026	-0.395991	0.105671	0.0870672	-0.0120072	0.103316	-0.00677529	0.0506055	0.0891272	-0.0142247	0.298592
251	1	16	9	0	0	0	0	0	0	-999	0.05	0.1	-999	0.1111	0.1111	-999	0	0	-999	0	0	-999	0.11111	0	-999	2.7	2.2	-999	2.625	2.875	-999	4	4	-999	-2.86416	0.111	-0.031	-0.297179	0.018026	-0.417991	0.00367052	-0.121933	0.00399277	-0.265684	0.00522471	-0.420395	0.0261272	0.330775	-0.0924075
252	1	11	16	0	0	0	1	1.28571	-999	-999	0.95	-999	-999	0.8889	-999	-999	0.45	-999	-999	0.23077	-999	-999	1.22222	-999	-999	1.6	-999	-999	1.75	-999	-999	2.375	-999	-999	4.13584	1.134	-0.107	0.273821	-0.025974	0.190009	-0.0123295	0.0650672	-0.00500723	0.110316	-0.00277529	0.439605	-0.0368728	-0.365225	0.0535925
253	1	14	8	0	0	0	0	1.28571	0.71429	0.28571	0.55	0.65	0.3	0.7778	0.6667	0.4444	0.3	0.3	0.05	0	0.07692	0	0.88889	1	1	2.5	2.9	2.7	1.75	2	1.125	2.625	3	3.125	-3.86416	0.92	-0.233	0.0478208	-0.020974	0.0690087	-0.0733295	-0.102933	0.00199277	-0.0486835	-0.00577529	0.339605	-0.000872832	0.358775	0.0685925
254	0	13	11	1	1	0	0	-999	0.85714	1.14286	0.7	0.45	0.65	0.7778	0.6667	0.6667	-999	0.4	0.7	-999	0.15385	0.38462	-999	0.44444	0.33333	1.9	1.7	2.3	2.125	2.125	1.5	3.5	3.75	2.75	-0.864162	1.014	-0.004	0.107821	-0.00397399	0.0960087	-0.0123295	0.0610672	0.0189928	0.208316	0.00322471	-0.105395	0.00112717	-0.182225	0.104592
255	0	11	8	0	0	0	0	2.14286	-999	-999	0.1	0.15	-999	0.2222	0.5556	-999	0.8	-999	-999	0.23077	-999	-999	0.33333	-999	-999	2.6	2.8	-999	1.71429	-999	-999	3.125	-999	-999	-3.86416	1.779	-0.165	-0.261179	0.016026	-0.232991	0.0506705	0.0650672	-0.00500723	0.382316	-0.00977529	-0.187395	0.0161272	0.384775	0.000592486
256	1	11	7	0	0	1	0	0.57143	0.71429	0.71429	0	0.1	0.15	0.1111	0.3333	0.1111	0.45	-999	-999	0.23077	-999	-999	0	0.55556	0.11111	2.5	2.9	3	2.25	-999	-999	4	-999	-999	-4.86416	0.692	-0.014	-0.322179	0.019026	-0.379991	-0.0193295	0.0650672	-0.00500723	0.110316	-0.00277529	-0.331395	0.0301272	0.388775	0.164592
257	1	12	3	0	0	0	0	0.14286	0.42857	0	0.15	0.2	0.2	0	0	0	0	0	0	0	0	0	0.11111	0	0	3	2.3	3	2.875	2.625	2.875	4	4	4	-8.86416	0.28	-0.084	-0.232179	0.00902601	-0.520991	-0.0213295	-0.125933	0.000992775	-0.268684	0.00522471	-0.447395	0.0191272	0.577775	0.0495925
258	0	15	11	0	0	0	0	0.42857	0.42857	0.57143	0.3	0.3	0.15	0.5556	0.4444	0.4444	0.1	0	0.15	0	0	0	0.22222	0	0.22222	2.4	2.2	1.9	2.25	2.25	1.875	4	4	3.5	-0.864162	0.523	-0.009	-0.155179	-0.011974	-0.0909913	-0.0233295	-0.125933	0.000992775	-0.201684	0.00522471	-0.354395	0.0221272	0.123775	-0.151408
259	0	17	18	0	0	0	0	1.14286	-999	1	0.45	-999	0.4	0.7778	-999	0.6667	0.15	0.1	0.15	0.07692	0.23077	0.30769	0.22222	-999	0.55556	2	-999	2.6	1.375	1	1.25	2.625	3.375	3.625	6.13584	1.086	-0.064	-0.0291792	-0.00197399	0.104009	-0.0133295	0.0180672	0.0279928	-0.148684	0.00322471	-0.183395	0.0371272	-0.0102247	0.167592
260	0	12	5	0	0	1	0	1	0.57143	1	0.95	0.15	0.45	0.2222	0.7778	0.2222	0.2	0.3	0.2	0.07692	0.30769	0.30769	1.22222	1.11111	0.66667	2.1	2.9	2.3	1.5	1.75	1.625	2.5	3	3.625	-6.86416	0.901	-0.022	0.110821	-0.054974	-0.214991	-0.0173295	0.0420672	0.0289928	-0.0476835	0.00222471	0.437605	-0.0488728	0.0977753	0.0395925
261	0	12	10	0	0	0	0	0.71429	0.42857	0.57143	0.3	0.5	-999	0.4444	0.3333	-999	0.4	0.85	0.4	0.15385	0.15385	0.15385	0.22222	0.11111	0.11111	1.9	2.7	-999	1.25	1.5	-999	3.375	4	-999	-1.86416	0.649	-0.059	-0.0721792	0.017026	-0.176991	-0.0133295	0.0090672	-7.22543e-06	0.265316	-0.00177529	-0.349395	0.0151272	-0.0342247	0.109592
262	0	11	7	0	0	0	0	1.85714	2.28571	2.28571	0.55	0.4	0.2	0.5556	0	0.3333	1.25	-999	0.75	0.61538	-999	0.38462	2.22222	1.33333	0.33333	1.8	1.7	1.9	2	-999	2	1.375	-999	2.25	-4.86416	2.006	0.04	-0.0251792	-0.033974	-0.198991	-0.0483295	0.334067	-0.0310072	0.651316	-0.0247753	0.844605	-0.154873	-0.277225	0.00259249
263	0	13	10	0	0	0	0	3	2	2	1.2	0.95	0.6	0.8889	0.8889	0.6667	1.05	0.75	0.95	0.23077	0.23077	0.61538	2.44444	0.77778	0.66667	1.5	1.8	2.2	1.375	1.375	2.375	2.75	3.375	3	-1.86416	2.375	-0.211	0.418821	-0.059974	0.200009	-0.0393295	0.127067	0.0419928	0.570316	-0.0107753	0.867605	-0.151873	-0.398225	0.169592
264	1	13	4	0	1	0	0	1.28571	-999	0.71429	1.5	-999	0.65	0.7778	-999	0.8889	0.3	0.35	0.45	0.30769	0.69231	0.46154	0.88889	-999	0.33333	1	-999	1.6	1.875	1.375	1.625	3.625	3.375	3.125	-7.86416	1.062	-0.147	0.539821	-0.088974	0.155009	0.0456705	0.282067	0.0209928	0.0613165	0.00522471	0.104605	-0.0348728	-0.778225	0.105592
265	1	11	18	0	0	0	0	0.57143	0.28571	0.28571	0.4	0.2	0.5	0.7778	0.6667	0.6667	-999	0.15	0.3	-999	0	0.07692	0.33333	0.33333	0.11111	2.1	2	2	2	2.75	2.25	3.125	4	3	6.13584	0.489	-0.091	-0.0911792	0.012026	0.0960087	-0.0123295	-0.0949328	0.00299277	-0.0646835	0.00422471	-0.247395	0.00312717	-0.0592247	-0.0434075
266	0	12	13	0	1	0	0	0.28571	0.28571	0.42857	0.55	1	0.4	0.4444	0.8889	0.6667	0.15	0.05	0.4	0	0	0	0.33333	0.33333	0	1.5	1.8	2.5	2.375	2.125	1.875	1.375	2.75	1.75	1.13584	0.392	-0.01	0.142821	-0.00697399	-0.0239913	0.0546705	-0.125933	0.000992775	-0.109684	0.0102247	-0.270395	-0.00287283	-0.368225	0.264592
267	1	11	18	0	0	0	0	0.85714	0.71429	1.28571	0.3	0.3	0.25	0.6667	0.1111	0.3333	0.3	0.2	0.25	0	0	0	0.44444	0.66667	0.22222	2.6	2.1	2.4	2	2.25	1.875	3.625	3.875	3.875	6.13584	0.935	0.06	-0.142179	-0.00197399	-0.119991	-0.0733295	-0.125933	0.000992775	-0.0396835	0.000224711	-0.0933945	-0.00287283	0.269775	-0.0404075
268	1	16	21	0	0	0	1	0.14286	0.14286	0.28571	0.6	0.85	0.1	0.4444	0.6667	0.6667	0.35	0.25	-999	0	0	-999	0.66667	0.66667	0.44444	2.1	2	2.4	1.875	1.75	-999	3.75	4	-999	9.13584	0.261	-0.01	0.0878208	-0.045974	-0.0719913	0.0576705	-0.121933	0.00399277	-0.000683526	-0.00177529	0.0466055	-0.00987283	-0.0192247	0.0835925
269	1	11	12	0	0	0	0	0.42857	0.14286	0.28571	0	0.1	0.9	0	0.2222	0.6667	0	0	0.05	0	0	0	1.22222	0.44444	0.11111	3	2.5	2.3	2.57143	2.625	2.25	3.5	3.875	3.375	0.135838	0.387	-0.06	-0.221179	0.098026	-0.390991	0.156671	-0.125933	0.000992775	-0.257684	0.00622471	0.154605	-0.0738728	0.536775	-0.175408
270	0	15	12	0	0	0	0	0.57143	1.14286	1	0.25	0.25	0.3	0.5556	0.8889	0.8889	0.9	0.75	0.55	0.23077	0.30769	0.38462	0.44444	0.44444	0.44444	2.6	1.8	2.5	2	1.25	1.71429	3.375	3.625	3.75	0.135838	0.867	0.031	-0.167179	0.00802601	0.0590087	0.0916705	0.120067	0.0169928	0.429316	-0.0157753	-0.102395	0.0111272	0.236775	-0.00440751
271	1	16	20	0	0	0	0	0	0.28571	0.42857	0.4	0.55	0.65	1	1.2222	1.2222	0.2	0.2	0.25	0.15385	0	0.07692	0.22222	0.66667	0.33333	2.3	1.7	2	2.375	1.75	2	3.75	3.125	3.25	8.13584	0.266	0.04	0.0108208	0.031026	0.396009	0.0846705	-0.0479328	-0.0110072	-0.0726835	0.00422471	-0.163395	0.0221272	0.00777529	-0.0884075
272	0	11	19	0	0	0	0	0.14286	0	0	0.2	0.15	0.35	0.3333	0.2222	0	0	0	0	0	0	0	0.66667	1.11111	1	1.9	2.9	2.5	2.25	2.375	2	2.375	4	3.75	7.13584	0.164	-0.067	-0.203179	0.018026	-0.304991	-0.0943295	-0.125933	0.000992775	-0.268684	0.00522471	0.274605	0.0171272	0.00877529	0.152592
273	1	16	17	0	1	0	1	0	0	0	0.2	0.4	0.2	0	0.3333	0.1111	0.05	0.05	0	0	0	0	0.44444	0.22222	0.22222	2.3	2.7	2.7	2.25	2.5	2.375	4	4	4	5.13584	0.101	-0.042	-0.165179	0.00502601	-0.435991	0.00467052	-0.125933	0.000992775	-0.233684	0.00322471	-0.205395	0.00112717	0.219775	0.120592
274	0	17	4	0	0	0	0	0.42857	-999	-999	0.25	-999	-999	0	-999	-999	0.35	-999	-999	0.30769	-999	-999	0.11111	-999	-999	2.3	-999	-999	2.25	-999	-999	4	-999	-999	-7.86416	0.489	-0.049	-0.139179	0.013026	-0.456991	0.0296705	0.121067	-0.00800723	0.0333165	-0.000775289	-0.344395	0.0291272	0.110775	-0.0164075
275	1	15	6	0	0	0	0	1.14286	1.42857	-999	2.15	2.65	0.7	1.7778	2	0.6667	0.3	0.5	-999	0.15385	0.46154	-999	0	0	-999	1	1.1	2.1	0.875	0.5	-999	0.5	1.5	-999	-5.86416	1.216	-0.059	1.21282	-0.138974	0.885009	-0.240329	0.124067	0.0209928	0.0983165	0.00222471	-0.475395	0.0341272	-0.782225	0.269592
276	1	16	5	0	0	1	1	0.85714	-999	-999	0.5	-999	-999	1	-999	-999	0.5	-999	-999	0.38462	-999	-999	1.55556	-999	-999	2.4	-999	-999	0.875	-999	-999	3.75	-999	-999	-6.86416	0.812	-0.078	0.00782081	-0.000973988	0.271009	-0.0173295	0.178067	-0.0120072	0.149316	-0.00377529	0.674605	-0.0568728	0.178775	-0.0264075
277	0	14	8	0	0	0	0	0.14286	0.85714	0.42857	0.9	0.2	0.05	0.3333	0	0	0.2	0.15	0.35	0.23077	0.23077	0.23077	0.11111	0.55556	0	2.5	2.6	2.9	2.375	2.25	2.5	3.57143	3.5	3.875	-3.86416	0.483	-0.007	0.0488208	-0.090974	-0.352991	-0.0923295	0.0770672	-0.00100723	-0.0676835	0.00722471	-0.308395	0.0151272	0.335775	0.136592
278	1	17	7	0	0	0	0	0	0.14286	-999	0.7	0.4	0.5	0.7778	0.1111	0.8889	0.15	-999	-999	0	-999	-999	0.11111	0	-999	2.3	1.9	1.3	1.75	-999	-999	3.25	-999	-999	-4.86416	0.165	-0.02	0.0758208	-0.019974	0.00500867	0.0546705	-0.104933	0.00699277	-0.122684	0.00322471	-0.420395	0.0261272	-0.0342247	-0.313408
279	0	16	9	0	0	0	0	0.85714	0.57143	0.28571	0.4	0.45	0.1	0.4444	0.1111	0.3333	0.15	0.1	0	0.30769	0.23077	0.23077	0.55556	1.44444	0.33333	1.9	2.2	2.4	1.75	1.5	1.125	2.5	2.625	1.85714	-2.86416	0.692	-0.152	-0.0871792	-0.026974	-0.231991	-0.0263295	0.111067	-0.0110072	-0.182684	-0.000775289	0.171605	-0.0128728	-0.101225	0.129592
280	0	15	8	0	0	0	0	0.42857	0.14286	0.28571	0.4	0.25	0.4	0.2222	0.2222	0.5556	0.1	0.1	0.15	0	0	0	0.77778	0	0.55556	1.9	2.3	2	1.875	2.25	2.25	2.28571	3.125	3	-3.86416	0.387	-0.06	-0.0931792	0.00202601	-0.292991	0.0796705	-0.125933	0.000992775	-0.164684	0.00522471	-0.0513945	-0.00787283	-0.127225	0.00159249
281	1	15	6	0	0	1	0	0.57143	-999	-999	0.5	-999	-999	0.7778	-999	-999	0.5	-999	-999	0	-999	-999	1.11111	-999	-999	2	-999	-999	1.375	-999	-999	3.5	-999	-999	-5.86416	0.597	-0.059	0.00782081	-0.000973988	0.109009	-0.00732948	-0.104933	0.00699277	0.149316	-0.00377529	0.360605	-0.0298728	-0.0932247	0.0135925
282	1	15	10	0	1	0	0	0.28571	0.28571	0.42857	0.65	0.85	1	0.3333	1.3333	1	0.05	0	0.05	0	0	0	0.11111	0.11111	0.22222	2	1.8	1.6	1.625	1.875	1.125	3.625	2.5	3.5	-1.86416	0.392	-0.01	0.228821	0.043026	0.0560087	0.163671	-0.125933	0.000992775	-0.240684	0.00422471	-0.373395	0.0301272	-0.183225	-0.143408
283	1	12	9	0	0	0	0	0.28571	0.42857	0.28571	0.35	0.4	0.05	0.5556	0.8889	0.6667	0.3	0.3	0	0.07692	0	0	1	1	0.11111	2	1.9	2	1.875	2	2	3.125	2.875	3	-2.86416	0.401	-0.046	-0.125179	-0.026974	0.0320087	0.0316705	-0.0919328	-0.00900723	-0.0596835	-0.00677529	0.200605	-0.0598728	-0.129225	-0.0174075
284	1	15	5	0	0	1	0	1.42857	-999	-999	0.8	-999	-999	0.8889	-999	-999	0.65	-999	-999	0.23077	-999	-999	1.33333	-999	-999	2.4	-999	-999	1.5	-999	-999	3.375	-999	-999	-6.86416	1.242	-0.117	0.185821	-0.017974	0.190009	-0.0123295	0.0650672	-0.00500723	0.265316	-0.00677529	0.517605	-0.0438728	0.178775	-0.0264075
285	1	11	12	0	0	0	0	0	-999	-999	0.15	-999	-999	1.2222	-999	-999	0	-999	-999	0	-999	-999	0.22222	-999	-999	2.6	-999	-999	2.75	-999	-999	3	-999	-999	0.135838	0.167	-0.02	-0.199179	0.019026	0.432009	-0.0283295	-0.104933	0.00699277	-0.238684	0.00622471	-0.266395	0.0221272	0.314775	-0.0464075
286	0	14	8	0	0	0	0	0.71429	1.28571	1	0.8	0.55	0.95	1	0.4444	1.5556	0.8	-999	-999	0.30769	-999	-999	0.11111	0.55556	0.55556	2.2	2.7	2.4	2.25	-999	-999	2.625	-999	-999	-3.86416	0.968	0	0.211821	0.018026	0.270009	0.184671	0.121067	-0.00800723	0.382316	-0.00977529	-0.191395	0.0451272	0.134775	0.0495925
287	1	17	6	0	0	0	0	1.71429	1.57143	1.71429	0.4	0.4	0.25	0.5556	0.8889	0.4444	0.9	1.05	1.25	0.53846	0.69231	1.07692	0.33333	0.66667	0.77778	1.7	2.4	1.7	-999	2.25	2.375	3.625	3.375	2.75	-5.86416	1.633	-0.031	-0.0781792	-0.011974	0.00400867	-0.0293295	0.465067	0.0589928	0.698316	0.00222471	-0.0243945	0.0371272	-0.253225	-0.0454075
288	0	15	8	0	0	0	0	0.42857	0.28571	0.42857	0.25	0.25	0.2	0.4444	0.5556	0.2222	0.1	0.05	0.05	0	0.07692	0	0.11111	0	0.11111	1.6	1.8	1.9	1.25	1.875	2.125	2	2.875	3.625	-3.86416	0.455	-0.035	-0.180179	-0.00197399	-0.149991	-0.0613295	-0.102933	0.00199277	-0.205684	0.00222471	-0.424395	0.0251272	-0.373225	0.0495925
289	0	14	12	0	0	0	0	0.85714	0.85714	0.42857	0.2	0.15	0.3	0.2222	0	0.1111	0.3	0.25	0.05	0	0.07692	0	0.33333	0.77778	0.55556	2	3	2	1.875	2.125	1.875	3.75	4	4	0.135838	0.799	-0.132	-0.210179	0.013026	-0.394991	-0.0383295	-0.102933	0.00199277	-0.0666835	-0.00577529	-0.0423945	0.0241272	0.0277753	-0.0324075
290	1	11	16	0	0	0	0	0.42857	0.42857	0.42857	0.1	-999	0.15	0.1111	-999	0	0.25	0.15	0.05	0.07692	0	0	0	0	0	3	-999	2	2	2.25	-999	3.75	3	3.875	4.13584	0.494	-0.04	-0.253179	0.00902601	-0.436991	-0.0463295	-0.0919328	-0.00900723	-0.119684	-0.00377529	-0.494395	0.0291272	0.488775	-0.269408
291	1	14	11	0	0	0	0	0.28571	0.28571	0.71429	0.2	-999	0.25	0.6667	-999	0	0.1	0.15	0	0.07692	0.15385	0	0	0.22222	0	2.4	-999	2.5	2.125	-999	1.5	2.375	-999	3	-0.864162	0.45	0.052	-0.183179	0.00902601	-0.113991	-0.166329	-0.0449328	-0.00700723	-0.180684	0.00122471	-0.438395	0.0271272	0.212775	0.0365925
292	1	15	16	0	0	0	0	0.71429	1	0.85714	0.4	0.25	0.3	0.8889	0.5556	0.6667	0.45	0.7	0.45	0.23077	0.23077	0.15385	0.55556	1.11111	0.55556	1.8	2	2.4	1.875	1.5	1.375	3.625	3.875	4	4.13584	0.862	-0.02	-0.106179	-0.00797399	0.128009	-0.0353295	0.0670672	-0.00900723	0.238316	-0.00177529	0.134605	0.00212717	-0.184225	0.156592
293	0	17	8	0	0	0	0	0.71429	-999	-999	0.8	-999	-999	0.2222	-999	-999	0.4	-999	-999	0.30769	-999	-999	0.44444	-999	-999	2.4	-999	-999	1.375	-999	-999	1	-999	-999	-3.86416	0.704	-0.068	0.185821	-0.017974	-0.294991	0.0196705	0.121067	-0.00800723	0.0713165	-0.00177529	-0.109395	0.00912717	0.178775	-0.0264075
294	0	17	17	0	1	0	0	0.42857	0.57143	-999	0.75	0.4	-999	1	0.8889	-999	0.2	0.2	-999	0.07692	0.07692	-999	1.22222	1.11111	-999	1.9	2.1	-999	1.625	1.75	-999	1.14286	2.375	-999	5.13584	0.539	-0.039	0.0958208	-0.025974	0.278009	-0.0143295	-0.0569328	0.00199277	-0.0866835	0.00222471	0.490605	-0.0348728	-0.146225	0.0345925
295	0	16	21	0	0	1	1	0.57143	-999	-999	0.5	-999	-999	0.3333	-999	-999	0.15	-999	-999	0.15385	-999	-999	0	-999	-999	2.4	-999	-999	1.875	-999	-999	3.75	-999	-999	9.13584	0.597	-0.059	0.00782081	-0.000973988	-0.213991	0.0136705	0.0080672	-0.00100723	-0.122684	0.00322471	-0.422395	0.0351272	0.178775	-0.0264075
296	0	17	8	0	0	0	1	0.57143	0	0.14286	0.45	-999	-999	0.8889	-999	-999	0	0	0	0	0	0.07692	0.33333	0.11111	0.11111	2.5	-999	-999	1.375	-999	1.25	3.625	-999	3.375	-3.86416	0.382	-0.111	-0.0211792	0.00202601	0.190009	-0.0123295	-0.115933	0.00899277	-0.268684	0.00522471	-0.303395	0.00512717	0.246775	-0.0364075
297	1	14	14	0	1	0	0	0.57143	0.42857	-999	0.8	-999	-999	0.8889	-999	-999	0.65	0.7	-999	0.15385	0.15385	-999	0.22222	0.55556	-999	1.4	-999	-999	1.375	1.75	-999	2.625	1.125	-999	2.13584	0.555	-0.067	0.185821	-0.017974	0.190009	-0.0123295	0.0090672	-7.22543e-06	0.338316	-0.00577529	-0.185395	0.0251272	-0.501225	0.0745925
298	1	13	13	0	0	0	1	0.57143	-999	0.85714	0.2	-999	-999	0.4444	-999	-999	0.05	-999	-999	0	-999	-999	0.77778	-999	0.33333	2.2	-999	-999	2.75	-999	-999	3.75	-999	-999	1.13584	0.73	0.015	-0.169179	0.016026	-0.133991	0.00867052	-0.104933	0.00699277	-0.199684	0.00522471	0.0456055	-0.0248728	0.0427753	-0.00640751
299	1	16	10	0	0	0	0	0	-999	0.14286	0.1	-999	0.1	0.6667	-999	0.1111	0.05	0.05	0	0	0	0	0.11111	-999	0.11111	2.9	-999	3	2.125	3	3	4	4	4	-1.86416	0.172	-0.017	-0.263179	0.00402601	-0.0879913	-0.137329	-0.125933	0.000992775	-0.233684	0.00322471	-0.374395	0.0231272	0.596775	0.0675925
300	0	12	5	0	1	0	0	1	1.57143	1.14286	0.15	0.35	0.35	0.1111	0.2222	0.5556	0.45	0.4	0.4	0.15385	0.07692	0.23077	1	0.88889	0.77778	2	1.9	1.7	2.5	1.75	1.375	3.125	2.5	2.71429	-6.86416	1.201	-0.03	-0.177179	0.026026	-0.348991	0.103671	-0.0049328	0.00699277	0.117316	-0.00177529	0.311605	-0.0218728	-0.159225	-0.112408
301	0	12	8	0	0	0	0	0.28571	0	0.28571	0.4	-999	0.15	0.8889	-999	0	0.15	0	0	0.07692	0	0	0.11111	0.44444	0.11111	1.9	-999	3	0.875	1.75	1.375	2.5	3.25	3.875	-3.86416	0.286	-0.029	-0.106179	-0.022974	0.0160087	-0.214329	-0.0919328	-0.00900723	-0.218684	-0.000775289	-0.312395	0.0221272	-0.00322471	0.316592
302	0	15	10	0	0	0	0	0.28571	0.14286	0.14286	0.25	0.25	0.15	0.6667	0.6667	0.7778	0.15	0	0.05	0.07692	0	0.07692	0.33333	0.22222	0	2.6	2.4	2.6	2.375	1.625	2.375	4	2.75	3.875	-1.86416	0.295	-0.066	-0.187179	-0.00697399	0.0540087	0.0406705	-0.0819328	-0.00100723	-0.207684	0.00122471	-0.298395	-0.00187283	0.331775	0.0195925
303	1	13	10	0	1	0	0	0.57143	-999	0.28571	0.4	-999	0.45	1	-999	0.7778	0.25	0.1	0.05	0	0	0.07692	1.22222	-999	0.66667	1.8	-999	2	2.75	2.875	2.625	3.28571	3	3	-1.86416	0.528	-0.097	-0.0431792	0.00902601	0.259009	-0.0313295	-0.115933	0.00899277	-0.137684	-0.00277529	0.380605	-0.0468728	-0.231225	0.0305925
304	1	17	10	0	1	1	0	1.14286	0.42857	1	1.45	0.45	1.1	1	0.7778	0.8889	0.65	0.4	0.25	0.23077	0.15385	0.15385	1.88889	0	0.66667	1.9	2	2	1.25	1.5	1.85714	3.125	3	3.5	-1.86416	0.926	-0.041	0.469821	-0.040974	0.259009	-0.00032948	0.0430672	-0.0100072	0.150316	-0.0137753	0.438605	-0.0978728	-0.169225	0.00559249
305	1	12	6	0	0	1	1	0.57143	0.14286	0	0.6	1.25	1	1.3333	0.8889	1.3333	0.4	0.35	0.4	0.07692	0.07692	0.07692	0.88889	0.55556	1.22222	1.6	1.6	2.1	1.375	1.125	1.25	3.5	3.375	2.875	-5.86416	0.392	-0.147	0.302821	0.052026	0.506009	0.0486705	-0.0589328	-7.22543e-06	0.0833165	0.000224711	0.274605	0.0151272	-0.381225	0.115592
306	0	14	12	0	0	0	1	0.28571	0.14286	0.28571	0.65	0.7	0.4	1.3333	1.1111	1	0.25	0.2	0.15	0	0	0	0	0	0	1.7	1.8	2	1.375	1.875	1.5	2.625	3.25	2.75	0.135838	0.324	-0.035	0.112821	-0.021974	0.512009	-0.0443295	-0.125933	0.000992775	-0.0786835	-0.000775289	-0.494395	0.0291272	-0.308225	0.0575925
307	1	11	20	0	0	0	0	0.42857	0.28571	0.14286	0.4	0.15	0.35	1.2222	0.1111	1	0.5	0.35	0.15	0.07692	0.07692	0.07692	0.55556	0.22222	0	2	2.5	2.3	2	0.5	0.375	2.625	2.75	3	8.13584	0.397	-0.097	-0.123179	-0.00397399	0.242009	-0.00932948	-0.0589328	-7.22543e-06	0.0593165	-0.0107753	-0.205395	-0.0208728	-0.0132247	0.0695925
308	1	14	9	0	0	0	1	1.14286	0.28571	0.14286	0.3	0.2	0.55	0.3333	0	1.3333	0.45	0.25	0.15	0.30769	0.07692	0.07692	0.33333	0.55556	1.11111	1.6	2.6	1.8	0.25	1.125	2.375	1.875	4	3.5	-2.86416	0.712	-0.222	-0.124179	0.028026	-0.187991	0.270671	0.0440672	-0.0300072	0.00631647	-0.00877529	0.0176055	0.0561272	-0.269225	0.00759249
309	1	15	10	0	0	0	0	-999	0.28571	-999	0.8	0.45	0.5	1.1111	1	0.6667	-999	0.35	-999	-999	0.38462	-999	-999	1	-999	1.8	1.6	1.8	1.375	1.125	-999	2.875	4	-999	-1.86416	0.433	-0.061	0.127821	-0.029974	0.335009	-0.0873295	0.173067	-7.22543e-06	0.0503165	-0.000775289	0.289605	-0.0138728	-0.301225	-0.0284075
310	0	14	18	0	0	0	0	1.42857	0.42857	1.28571	0.5	0.35	0.3	0.2222	0.1111	0.1111	1.35	0.9	0.35	0.53846	0.53846	0.38462	0.33333	0.11111	0.11111	1.9	3	2.5	1.5	2	2.375	2.5	4	4	6.13584	1.11	-0.029	-0.0431792	-0.018974	-0.370991	-0.0393295	0.328067	-0.0200072	0.588316	-0.0387753	-0.303395	0.00512717	0.0227753	0.151592
311	0	17	12	0	0	1	0	0.14286	0.14286	0.14286	0.55	0.4	0.35	0.6667	0.8889	1	0	0	0	0	0	0	0.66667	0.77778	0.22222	1.7	1.9	1.6	0.875	0.75	1.125	3.375	2.5	2.375	0.135838	0.232	-0.041	-0.00417919	-0.018974	0.129009	0.0986705	-0.125933	0.000992775	-0.268684	0.00522471	0.0276055	-0.0228728	-0.334225	-0.0714075
312	1	17	9	0	0	0	0	0	0	0	0.3	0.4	0.15	0.5556	0.7778	0.5556	0.15	0.1	0.05	0.07692	0	0	0.22222	0.33333	0	2.1	2.3	2.8	2.25	2.5	2.625	3.5	3.875	3.125	-2.86416	0.101	-0.042	-0.132179	-0.010974	-0.00599133	0.00267052	-0.0919328	-0.00900723	-0.170684	0.000224711	-0.317395	0.00712717	0.0627753	0.206592
313	1	13	5	0	0	0	0	1	0.28571	1	0.5	0.3	0.55	0.3333	0.5556	0.2222	0.55	0.4	-999	0.15385	0.07692	-999	0.22222	0.11111	0.11111	2.6	2.5	2.7	2.25	2.5	-999	4	3.25	-999	-6.86416	0.824	-0.01	-0.0211792	0.00702601	-0.205991	-0.0383295	-0.0199328	-0.00600723	0.153316	-0.00577529	-0.349395	0.0151272	0.356775	0.0495925
314	1	16	14	0	1	0	0	0.14286	-999	0.14286	0.3	-999	0.2	0.5556	-999	0.6667	0	0	0.1	0.07692	0	0	0	-999	0	2.4	-999	2.2	2.5	2.25	2.25	3	3.75	3.875	2.13584	0.249	-0.044	-0.144179	-0.00697399	-0.0259913	0.0346705	-0.0919328	-0.00900723	-0.245684	0.00822471	-0.466395	0.0281272	0.162775	-0.0574075
315	1	13	11	0	0	0	0	1.71429	1.57143	0.85714	0.45	0.55	0.55	0.4444	0.5556	0.3333	0.6	0.75	0.65	0.23077	0.30769	0.23077	0.55556	1	0.66667	2.1	2	1.7	2.125	2.125	2.125	4	4	3.875	-0.864162	1.458	-0.217	0.0178208	0.015026	-0.136991	-0.0313295	0.100067	-7.22543e-06	0.352316	-0.00177529	0.129605	0.00912717	-0.0902247	-0.138408
316	0	17	9	0	0	0	1	1	1.42857	1	0.2	-999	0.35	0.7778	-999	0.2222	0.5	0.65	0.3	0.15385	0.07692	0.07692	0.88889	0.44444	0.55556	1.6	-999	2.1	1.375	1.625	1.75	2.25	2.625	3	-2.86416	1.133	-0.056	-0.162179	0.020026	0.00200867	-0.131329	-0.0249328	-0.0100072	0.203316	-0.00777529	0.107605	-0.0208728	-0.334225	0.111592
317	0	16	20	0	0	0	0	0.14286	0.14286	0	0.5	0.5	0.35	0.6667	0.8889	0.5556	0	0.05	0.1	0	0	0	0.22222	0.22222	0.22222	1.9	1.7	2.2	1.75	1.25	1.5	2.625	2.875	2.625	8.13584	0.203	-0.072	-0.00117919	-0.011974	0.0740087	-0.0223295	-0.125933	0.000992775	-0.227684	0.00722471	-0.298395	0.0201272	-0.192225	0.0725925
318	0	11	9	0	0	0	0	1.71429	1.42857	-999	0.3	0.05	-999	0.2222	0	-999	0.85	0.4	-999	0.38462	0.30769	-999	1.77778	1.66667	-999	2.7	2.1	-999	1.625	2	-999	1.875	3.25	-999	-2.86416	1.498	-0.128	-0.202179	-0.00597399	-0.390991	-0.0293295	0.177067	-0.0120072	0.278316	-0.0137753	0.946605	-0.0658728	0.311775	-0.104408
319	0	17	16	0	0	0	0	0.42857	0	0	0.05	0.1	0.3	0.1111	0.3333	0.6667	0.05	0.05	0	0	0.07692	0	0.66667	0.77778	0.11111	2.6	2.3	2.2	1.75	2	2	3.5	4	4	4.13584	0.29	-0.117	-0.282179	0.029026	-0.310991	0.132671	-0.102933	0.00199277	-0.233684	0.00322471	0.00460549	-0.0288728	0.277775	-0.106408
320	1	17	16	0	0	0	0	0	0	-999	0.1	0.25	-999	0.7778	0.7778	-999	0	0.05	-999	0	0.07692	-999	0.44444	0.33333	-999	2.4	2.1	-999	2.375	2.125	-999	4	3.25	-999	4.13584	0.111	-0.031	-0.232179	0.021026	0.127009	0.00167052	-0.0939328	0.00899277	-0.241684	0.00622471	-0.146395	0.00812717	0.140775	-0.0524075
321	1	13	11	0	0	0	0	0.57143	-999	0.42857	0.6	-999	1	1.3333	-999	1.3333	0.3	0.35	0.35	0.23077	0.38462	0.46154	0.77778	-999	0.33333	1.5	-999	2	2.625	1.25	1.875	3.875	3	2.75	-0.864162	0.579	-0.069	0.170821	0.047026	0.580009	0.0446705	0.154067	0.0269928	0.0383165	0.00222471	0.0456055	-0.0248728	-0.411225	0.105592
322	1	15	7	0	0	0	0	0.42857	0.14286	0.14286	0.15	0.9	0.6	0.5556	1.1111	1.1111	0.2	0.3	0.15	0.07692	0.07692	0	0	0	0.11111	2.7	2.2	2	2.5	1.375	2.375	4	4	4	-4.86416	0.358	-0.091	-0.0141792	0.057026	0.134009	0.149671	-0.0689328	-0.00800723	-0.0586835	0.000224711	-0.471395	0.0351272	0.298775	-0.193408
323	0	13	10	0	0	0	0	1	0.71429	0.28571	-999	0.3	1	-999	0.8889	1	0.25	0	0.2	0.15385	0	0	0.77778	0.77778	1.33333	-999	1.9	1.8	2.875	2.375	2.25	3	4	3.75	-1.86416	0.794	-0.183	0.0578208	0.049026	0.220009	0.0606705	-0.0579328	-0.0190072	-0.139684	0.00122471	0.306605	0.0281272	-0.163225	-0.0744075
324	0	11	10	0	0	0	0	0.28571	-999	0.42857	0.55	-999	0.5	0.6667	-999	0.6667	-999	0.35	0.2	-999	0.15385	0.15385	0.44444	-999	0.44444	2.3	-999	2	1.625	1.75	1.75	2.125	3.125	2.625	-1.86416	0.426	-0.015	0.0418208	-0.00197399	0.0390087	0.0106705	0.0080672	-7.22543e-06	0.0103165	-0.00277529	-0.0983945	0.0111272	0.0687753	-0.0944075
325	1	16	17	0	0	0	0	0	0	0.14286	0.25	0.25	0.3	0.5556	0.6667	0.5556	0	0	0	0.07692	0	0	0.44444	0.33333	0.44444	2.5	2.5	2.7	1.75	1.5	1.625	3.375	3.75	4	5.13584	0.13	-0.011	-0.167179	0.00802601	-0.0289913	0.00367052	-0.0919328	-0.00900723	-0.268684	0.00522471	-0.130395	0.0121272	0.301775	0.0745925
326	0	16	9	0	0	1	1	0.42857	0.42857	0.42857	1.05	0.7	-999	1.1111	0.6667	-999	0.2	-999	-999	0.07692	-999	-999	0.44444	0.33333	0.44444	1.7	2	-999	1.625	-999	-999	2.375	-999	-999	-2.86416	0.494	-0.04	0.312821	-0.035974	0.274009	-0.0623295	-0.0489328	0.00299277	-0.0836835	0.00222471	-0.130395	0.0121272	-0.279225	0.0565925
327	1	13	16	0	0	0	1	1.14286	-999	0.85714	0.05	-999	0.55	0.6667	-999	1.2222	0.45	-999	-999	0.07692	-999	-999	0.55556	-999	0.44444	3	-999	2.9	2.5	-999	-999	4	-999	-999	4.13584	1.036	-0.092	-0.194179	0.058026	0.166009	0.158671	-0.0489328	0.00299277	0.110316	-0.00277529	-0.0393945	0.00112717	0.639775	0.0115925
328	0	11	9	0	0	0	0	0.85714	0.71429	0.71429	0.1	-999	-999	1.2222	-999	-999	0.35	0.25	-999	0.07692	0.07692	-999	0.33333	0	0.11111	2.2	-999	-999	1.875	2.375	-999	2.125	3.75	-999	-2.86416	0.818	-0.064	-0.228179	0.022026	0.432009	-0.0283295	-0.0569328	0.00199277	-0.000683526	-0.00177529	-0.331395	0.00612717	0.0427753	-0.00640751
329	1	16	13	0	0	0	0	0.28571	0.14286	-999	1.75	1.2	-999	1.2222	0.8889	-999	0.15	-999	-999	0.15385	-999	-999	0	0.11111	-999	2.1	1.8	-999	2.125	-999	-999	3.625	-999	-999	1.13584	0.306	-0.054	0.762821	-0.068974	0.396009	-0.0463295	0.0080672	-0.00100723	-0.122684	0.00322471	-0.439395	0.0351272	-0.0872247	-0.0384075
330	1	15	5	0	0	0	0	0.57143	0.28571	0	0.2	0.2	0.15	0.5556	0.6667	0.4444	0	0	0	0	0.07692	0.07692	0.11111	0	0	2.2	2	2.4	2.375	2.5	-999	3.125	3.875	-999	-6.86416	0.43	-0.153	-0.219179	-0.00197399	-0.0429913	-0.0263295	-0.0929328	0.00999277	-0.268684	0.00522471	-0.447395	0.0191272	0.0357753	0.0585925
331	1	11	10	0	0	0	0	1	0.85714	0.85714	0	0.2	0.35	0.4444	0.5556	0.7778	0.35	-999	0.3	0	-999	0.07692	0.55556	0.55556	0.66667	2.7	2.5	2.4	2	1.5	1.75	2.75	4	3.75	-1.86416	0.949	-0.064	-0.272179	0.041026	-0.0819913	0.0896705	-0.0999328	0.00999277	0.0323165	-0.000775289	0.0186055	0.0131272	0.381775	-0.0704075
332	1	13	12	0	0	0	0	1.28571	2	2.14286	1.55	1.35	-999	0.5556	1.1111	-999	0.45	-999	-999	0.07692	-999	-999	1.22222	1.44444	1.88889	2.6	2.2	-999	0.75	-999	-999	2.875	-999	-999	0.135838	1.647	0.12	0.718821	-0.044974	0.103009	0.0826705	-0.0489328	0.00299277	0.110316	-0.00277529	0.777605	0.0151272	0.273775	-0.0744075
333	1	11	7	0	0	0	0	0	0	0	0.3	0.2	0.1	0.4444	0.2222	0.3333	0.2	0.15	0	0.07692	0.15385	0	0	0	0.33333	1.9	2.9	2.8	2.5	2.125	1.75	3.875	4	3.875	-4.86416	0.101	-0.042	-0.185179	-0.018974	-0.207991	-0.0273295	-0.0449328	-0.00700723	-0.147684	-0.00277529	-0.424395	0.0471272	0.0387753	0.247592
334	1	17	12	0	0	0	0	0.42857	0.42857	0.14286	0.15	0.25	0.65	0.6667	0.5556	0.4444	0.15	0.1	0.1	0	0.07692	0	1.22222	1	0.44444	2.6	2.5	2.5	1.625	1.125	1	3.625	3.25	3.25	0.135838	0.435	-0.102	-0.159179	0.056026	-0.0109913	-0.0483295	-0.102933	0.00199277	-0.159684	0.00222471	0.363605	-0.0598728	0.336775	-0.0134075
335	1	13	11	0	1	0	0	0.42857	0.28571	0.14286	0.2	0.2	0.3	0.1111	0.2222	0.5556	0.15	0.25	0.15	0	0.15385	0.07692	0.44444	0.88889	0.33333	2.1	2.4	2	2.125	2.25	-999	4	4	3.875	-0.864162	0.397	-0.097	-0.198179	0.013026	-0.348991	0.103671	-0.0689328	0.0109928	-0.0936835	0.00222471	-0.0143945	0.00112717	-0.00322471	-0.0484075
336	0	15	9	0	1	0	0	0.85714	0.42857	0.14286	0.45	0.45	0.2	0.5556	0.4444	0.8889	0.15	0.2	0.3	0	0.07692	0.07692	0.44444	0.33333	0.44444	1.9	2.7	2.6	1.5	1.5	1.375	2.625	2.5	2.375	-2.86416	0.624	-0.177	-0.0531792	-0.022974	-0.0359913	0.0976705	-0.0929328	0.00999277	-0.0776835	0.00722471	-0.130395	0.0121272	-0.0102247	0.186592
337	1	15	21	0	0	0	1	1	0.71429	0.71429	0.45	0.75	0.5	1	1.3333	1	0.15	0.4	0.3	0	0	0	0.88889	0.66667	0.77778	2.2	1.7	1.7	2	2.25	2.125	2.5	2.875	3.875	9.13584	0.882	-0.089	0.0578208	0.012026	0.392009	0.0226705	-0.125933	0.000992775	-0.00468353	0.00622471	0.209605	-0.0108728	-0.0772247	-0.159408
338	0	12	12	0	0	1	0	0	0	0.14286	0.1	0.15	0.15	0.4444	0.5556	0.8889	0	0	0.1	0.07692	0	0.07692	0.88889	0	0.77778	2.3	2	2.2	2.625	2.375	2.25	4	3.375	3.375	0.135838	0.13	-0.011	-0.271179	0.00902601	-0.0679913	0.119671	-0.0819328	-0.00100723	-0.245684	0.00822471	0.0416055	-0.00487283	0.0707753	-0.0294075
339	1	14	14	0	0	0	0	0.71429	0.85714	1	0.1	0.7	0.2	0.7778	0.4444	0.6667	0.85	0.5	0.85	0.23077	0.07692	0.30769	0.88889	0.77778	0.88889	1.3	2.1	2	2.125	1.875	2.25	2.875	3.25	4	2.13584	0.852	0.017	-0.135179	0.019026	0.0490087	-0.0103295	0.0400672	0.00599277	0.389316	-0.00477529	0.260605	-0.00587283	-0.485225	0.151592
340	1	11	19	0	0	0	0	0.57143	0.28571	0.71429	0.2	0.15	0.25	0.3333	0.4444	0.5556	0.55	0.5	0.4	0.07692	0	0	0.55556	0.55556	0.55556	2.1	2.3	2.6	2.25	2.375	2.25	2.625	3.875	3.625	7.13584	0.577	0.002	-0.217179	0.00802601	-0.188991	0.0536705	-0.0919328	-0.00900723	0.187316	-0.00577529	-0.00539451	0.00712717	0.0427753	0.142592
341	0	14	19	0	0	0	0	0	0.14286	0	0.6	0.45	0.45	0.4444	1.1111	1.3333	0.35	0.15	0.15	0	0	0	0.11111	0.22222	0.22222	1.8	2.1	1.7	1.5	1.25	0.625	2.5	1.875	1.75	7.13584	0.14	-0.047	0.0408208	-0.012974	0.105009	0.233671	-0.125933	0.000992775	-0.0636835	-0.00477529	-0.345395	0.0291272	-0.240225	-0.0664075
342	0	15	10	0	0	0	1	1.28571	-999	0.28571	0.35	-999	0.1	0.4444	-999	0	0.35	-999	-999	0.15385	-999	-999	1.11111	-999	0.66667	1.9	-999	2	1.25	-999	-999	3	-999	-999	-1.86416	0.91	-0.231	-0.141179	-0.022974	-0.242991	-0.118329	0.0080672	-0.00100723	0.0333165	-0.000775289	0.321605	-0.0368728	-0.171225	0.00559249
343	1	17	11	0	0	0	0	0.42857	0.42857	0	0.65	0.65	0.35	0.7778	1.1111	1	0.15	0.1	0.1	0.07692	0.07692	0.07692	0.44444	0.44444	0.22222	1.8	2.1	1.8	1.125	1.5	1.25	3	3.125	3	-0.864162	0.406	-0.134	0.0948208	-0.026974	0.232009	0.0726705	-0.0589328	-7.22543e-06	-0.159684	0.00222471	-0.149395	-0.000872832	-0.230225	-0.0344075
344	1	17	8	0	0	1	0	0.28571	0.28571	0.42857	0.45	0.35	0.3	0.7778	0.3333	0.2222	0.3	0.15	0.1	0.07692	0.07692	0.07692	0	0.88889	0.33333	2.2	2	1.9	1.5	2.375	2	3.5	3.75	4	-3.86416	0.392	-0.01	-0.0631792	-0.012974	-0.0299913	-0.129329	-0.0589328	-7.22543e-06	-0.0916835	-0.00377529	-0.201395	0.0401272	-0.0152247	-0.0994075
345	0	14	11	0	0	0	0	0.85714	0.85714	1	0.55	0.25	0.15	0.4444	0.7778	0.6667	0.55	-999	0.6	0.07692	-999	0.30769	0.33333	0.44444	0.66667	2	2	2.6	2.375	-999	1.125	3.75	-999	3.75	-0.864162	0.916	-0.008	-0.0671792	-0.040974	-0.0479913	0.0566705	6.71965e-05	0.0269928	0.245316	-0.000775289	-0.103395	0.0331272	-0.0542247	0.171592
346	1	16	12	0	1	0	0	0.28571	0.14286	0.14286	0.55	0.6	0.9	0.4444	1	1	0.1	0	0	0.07692	0.07692	0.07692	0.11111	0.11111	0.11111	1.8	1.9	2.2	0.875	0.75	-999	2.75	2.875	2.5	0.135838	0.295	-0.066	0.116821	0.041026	0.0410087	0.144671	-0.0589328	-7.22543e-06	-0.235684	0.00122471	-0.396395	0.0241272	-0.219225	0.0945925
347	1	12	14	0	0	1	0	0.71429	1.57143	0.71429	0.35	0.15	0.2	0.5556	0	0.5556	-999	0.2	0.15	-999	0	0	0.22222	0.44444	0.11111	2	2.8	2.1	2	2.5	2.125	4	3.75	3.375	2.13584	0.987	-0.073	-0.163179	-0.013974	-0.171991	0.0116705	-0.112933	-0.00300723	-0.0886835	0.000224711	-0.266395	0.0121272	0.00877529	0.00259249
348	0	12	6	0	0	0	1	0.14286	0.57143	0.42857	0.25	0.7	0.35	1.1111	0.6667	0.5556	0.15	0.1	0.1	0	0	0	1	0.77778	1	2	2.5	2.2	1.57143	1.625	2.375	2.75	2.625	2.75	-5.86416	0.406	0.004	-0.0541792	0.018026	0.250009	-0.113329	-0.125933	0.000992775	-0.159684	0.00222471	0.330605	-0.00887283	-0.0232247	0.0375925
349	0	16	10	0	0	1	0	2.28571	1.57143	1.42857	0.25	0.15	0.2	0.4444	0.1111	0	-999	-999	1.3	-999	-999	1.07692	1.44444	0.66667	1.66667	2.5	3	2.6	1.625	-999	-999	2.25	-999	-999	-1.86416	1.827	-0.193	-0.204179	-0.00297399	-0.272991	-0.117329	0.536067	0.0409928	0.771316	-0.00277529	0.628605	-0.00987283	0.362775	0.0355925
350	0	13	13	0	0	0	0	0.85714	0.71429	1.14286	0.45	0.3	0.4	0.2222	0.3333	0.5556	0.4	0.25	0.25	0.15385	0.23077	0.15385	0.11111	0.33333	0.22222	1.9	2.5	1.8	1.75	2.125	1.875	4	4	4	1.13584	0.906	0.029	-0.0611792	-0.00297399	-0.268991	0.0786705	0.0330672	0.000992775	0.0123165	-0.00377529	-0.317395	0.0281272	-0.118225	-0.0644075
351	0	16	17	0	0	0	0	0.14286	0.28571	0	0.3	0.35	0.35	1.1111	1	0.6667	0	0	0	0	0.07692	0	1.22222	1.11111	0.66667	1.9	1.6	2	1.625	1.75	1.875	3.875	3.875	4	5.13584	0.241	-0.078	-0.116179	0.00902601	0.335009	-0.0873295	-0.102933	0.00199277	-0.268684	0.00522471	0.437605	-0.0488728	-0.226225	0.0105925
352	1	17	9	0	1	0	0	0.42857	-999	0.28571	0.4	0.3	0.15	0.5556	0.6667	0.6667	0.15	0.05	-999	0.15385	0.15385	-999	0.11111	-999	0.55556	2.2	3	3	0.625	0.875	-999	3.875	3.625	-999	-2.86416	0.452	-0.07	-0.115179	-0.023974	-0.0159913	0.0346705	0.0090672	-7.22543e-06	-0.179684	0.00222471	-0.242395	0.0471272	0.237775	0.236592
353	1	14	12	0	0	0	0	1.14286	1.14286	-999	0.6	-999	-999	0.7778	-999	-999	0.35	-999	-999	0.15385	-999	-999	0.11111	0.33333	-999	2.7	-999	-999	2.5	-999	-999	3.75	-999	-999	0.135838	1.108	-0.081	0.0668208	-0.00697399	0.109009	-0.00732948	0.0080672	-0.00100723	0.0333165	-0.000775289	-0.312395	0.0301272	0.382775	-0.0564075
354	1	13	18	0	0	0	0	0.28571	0	0	0.25	0.45	0.35	0.6667	1.1111	0.5556	0	0.05	0	0	0	0	0.22222	0.22222	0.22222	2.2	1.9	2.6	1.5	1.875	2	2.875	3.75	3.75	6.13584	0.227	-0.092	-0.113179	0.016026	0.122009	-0.0243295	-0.125933	0.000992775	-0.250684	0.00522471	-0.298395	0.0201272	0.0407753	0.123592
355	1	16	16	0	0	0	0	0.28571	0	0	0.2	-999	0.1	0.3333	-999	0	0	0	0.1	0	0	0	0.55556	0.22222	0.22222	2.2	-999	2.4	2.375	-999	1.75	3.625	-999	-999	4.13584	0.227	-0.092	-0.214179	-0.00697399	-0.307991	-0.0943295	-0.125933	0.000992775	-0.245684	0.00822471	-0.158395	-0.00887283	0.0757753	0.0555925
356	0	14	12	0	0	0	0	0.57143	-999	-999	1.55	-999	-999	1.8889	-999	-999	0.65	-999	-999	0.61538	-999	-999	0.88889	-999	-999	1.9	-999	-999	1.125	-999	-999	0	-999	-999	0.135838	0.597	-0.059	0.628821	-0.060974	0.917009	-0.0603295	0.348067	-0.0240072	0.265316	-0.00677529	0.204605	-0.0168728	-0.161225	0.0235925
357	1	14	18	0	0	0	0	0.42857	0	0.14286	0.15	0.95	1.8	0.7778	1.4444	1.1111	0.15	0.15	0.15	0	0	0	0.77778	0.88889	0.44444	2.5	1.5	1.7	2.75	2	1.5	3.625	3.25	2.25	6.13584	0.319	-0.086	0.160821	0.183026	0.317009	0.0986705	-0.125933	0.000992775	-0.129684	0.00322471	0.148605	-0.0208728	0.0587753	-0.230408
358	0	13	21	0	0	0	0	0.28571	0	0.28571	0.05	0.2	0.1	0	0	0	0.25	0.15	0.2	0	0	0.15385	0	0.22222	0.11111	2.7	2.3	2.1	2	1.5	1.5	3.125	3.125	3.875	9.13584	0.286	-0.029	-0.286179	0.00902601	-0.520991	-0.0213295	-0.105933	0.0179928	-0.0856835	0.00122471	-0.415395	0.0331272	0.322775	-0.162408
359	1	12	8	0	0	0	0	0	0	0	0.3	0.5	0.2	0.6667	0.4444	0.4444	0	0	0	0	0	0	0.22222	0	0	2.1	2.7	2.1	1.75	1.75	1.5	3.5	4	4	-3.86416	0.101	-0.042	-0.101179	-0.00497399	-0.0349913	-0.0473295	-0.125933	0.000992775	-0.268684	0.00522471	-0.401395	0.00912717	0.0497753	-0.0204075
360	1	17	12	0	0	1	0	0	-999	0.28571	1.25	-999	0.6	1.2222	-999	1.1111	0.15	0.05	0.1	0.07692	0.07692	0	0.22222	-999	0.33333	2	-999	1.8	1.125	1.125	1.625	4	2.625	3	0.135838	0.223	0.011	0.405821	-0.066974	0.464009	0.00967052	-0.0689328	-0.00800723	-0.177684	0.00222471	-0.249395	0.0251272	-0.145225	-0.0814075
361	1	15	10	0	0	0	0	1.14286	0.28571	0	0.6	0.35	0.35	0.7778	0.6667	0.8889	0.05	0.05	0.1	0	0.07692	0.07692	1	0.33333	0.66667	1.9	2.3	1.7	1.125	1.25	1.5	2.5	3.5	2.375	-1.86416	0.683	-0.253	0.00382081	-0.024974	0.124009	0.0476705	-0.0929328	0.00999277	-0.210684	0.00622471	0.149605	-0.0238728	-0.157225	-0.0934075
362	0	16	13	0	0	0	0	0.71429	0.42857	0.28571	0.35	-999	0.35	0.4444	-999	0.3333	0.35	0.2	0.2	0.23077	0	0	0.66667	0	0.33333	1.9	-999	2.1	2.25	1.875	2.125	3.875	4	4	1.13584	0.591	-0.121	-0.0881792	0.00402601	-0.166991	-0.0303295	-0.0239328	-0.0300072	-0.0336835	-0.00277529	-0.144395	-0.0108728	-0.154225	0.0365925
363	0	17	11	1	0	0	0	0.57143	0.28571	-999	0.15	0.45	-999	0.7778	0.4444	-999	-999	0.35	-999	-999	0.07692	-999	1.44444	0.66667	-999	2.1	2.2	-999	1.625	2.125	-999	3.42857	3.5	-999	-0.864162	0.501	-0.078	-0.153179	0.027026	0.0330087	-0.0453295	-0.0479328	-7.22543e-06	0.0503165	-0.000775289	0.457605	-0.0548728	-0.0132247	0.0125925
364	1	16	16	0	0	0	0	0.28571	0	0.14286	0.5	0.4	0.55	0.6667	0.6667	0.5556	0.35	0.2	0.05	0.23077	0	0	0.33333	0.44444	0.22222	2.3	2.5	2.4	2	1.875	2.14286	3.125	3.125	3.375	4.13584	0.256	-0.061	0.00282081	0.00802601	0.0270087	-0.0193295	-0.0239328	-0.0300072	-0.0676835	-0.00777529	-0.196395	0.00812717	0.161775	0.0275925
365	1	15	15	0	0	0	0	0.14286	0	-999	0.7	0.4	-999	0.5556	0.8889	-999	0.25	0.1	-999	0.23077	0	-999	0.44444	0.33333	-999	2.1	2.4	-999	2.375	2.25	-999	4	3.875	-999	3.13584	0.182	-0.048	0.0738208	-0.020974	0.0400087	0.0506705	-0.0119328	-0.0190072	-0.113684	-0.000775289	-0.146395	0.00812717	0.0247753	0.0375925
366	1	14	6	0	0	1	0	1	-999	-999	0.4	-999	-999	0.3333	-999	-999	0.35	0.4	-999	0.15385	0.23077	-999	0.11111	-999	-999	2.4	-999	-999	1.625	2	-999	3.125	3.875	-999	-5.86416	0.919	-0.088	-0.0511792	0.00502601	-0.213991	0.0136705	0.0380672	0.00499277	0.0713165	0.000224711	-0.344395	0.0291272	0.178775	-0.0264075
367	1	17	11	0	1	0	0	1.57143	0.85714	1.28571	0.8	0.45	0.35	0.4444	0.5556	1.1111	0.6	0.7	0.65	0.61538	0.53846	0.38462	1.44444	0	0.77778	2.4	2.22222	3	1.25	2.125	1.25	4	4	3.125	-0.864162	1.289	-0.071	0.107821	-0.045974	-0.0409913	0.179671	0.362067	-0.0300072	0.334316	-0.00177529	0.275605	-0.0528728	0.236775	0.197592
368	1	15	15	0	0	0	0	0.42857	0.28571	0.42857	0.1	0.2	0.05	1.1111	0.3333	0.3333	0.25	0.15	0.2	0.07692	0.07692	0.23077	0.22222	0	0.22222	2.5	2.7	2.9	1.75	2	1.75	3.875	4	4	3.13584	0.455	-0.035	-0.272179	-0.000973988	0.152009	-0.170329	-0.0389328	0.0169928	-0.0856835	0.00122471	-0.354395	0.0221272	0.349775	0.134592
369	1	12	14	0	0	0	0	0.42857	1	0.71429	0.95	0.5	0.6	0.6667	0.7778	0.6667	0.1	0	-999	0	0	-999	0.22222	0.22222	0.11111	1.6	1.7	1.7	1.625	1.625	2.375	3	4	3.75	2.13584	0.707	-0.001	0.213821	-0.035974	0.0640087	0.00967052	-0.121933	0.00399277	-0.223684	0.00322471	-0.321395	0.0141272	-0.407225	-0.0124075
370	0	15	11	0	0	1	0	0.57143	0.85714	1	1.2	1.1	0.3	0.4444	0.5556	0.4444	0.85	0.6	0.75	0.53846	0.76923	0.69231	1.66667	1.22222	1.44444	2.6	3	2.7	1.375	1.5	2.125	3.125	2.375	4	-0.864162	0.789	0.042	0.413821	-0.089974	-0.122991	-0.00132948	0.438067	0.0169928	0.403316	-0.00777529	0.815605	-0.0458728	0.427775	0.0435925
371	1	16	8	0	0	0	0	1.42857	0.28571	1	0.25	0	0	0.4444	0.1111	0.2222	0.3	0.3	0.7	0.07692	0	0.23077	2	0.44444	1.22222	2.8	2.1	2.2	2.375	1.75	2.375	3.5	3	3.875	-3.86416	1.013	-0.085	-0.266179	-0.024974	-0.244991	-0.0563295	-0.0619328	0.0159928	0.0993165	0.0122247	0.713605	-0.0798728	0.359775	-0.152408
372	1	12	9	0	0	0	0	0.85714	1.14286	0.85714	1.05	0.8	0.35	0.6667	0	0.7778	0.75	0.85	0.65	0.61538	0.30769	0.30769	1.11111	0.22222	0.44444	1.3	1.8	2.1	2.625	2.125	2	4	3.875	3.25	-2.86416	0.964	-0.05	0.289821	-0.070974	-0.0889913	0.0486705	0.281067	-0.0410072	0.438316	-0.00777529	0.121605	-0.0448728	-0.518225	0.186592
373	1	14	15	0	0	0	0	0.85714	0.71429	-999	0.2	-999	-999	0.7778	-999	-999	0.2	-999	-999	0	-999	-999	0.44444	0.33333	-999	2.5	-999	-999	0.875	-999	-999	4	-999	-999	3.13584	0.804	-0.079	-0.169179	0.016026	0.109009	-0.00732948	-0.104933	0.00699277	-0.0836835	0.00222471	-0.146395	0.00812717	0.246775	-0.0364075
374	0	12	17	0	0	0	0	0.57143	1	1.28571	0.3	0.3	0.7	0.1111	0	0.2222	0.3	0.35	0.45	0	0	0	0	0	0.44444	1.9	2.3	1.6	2.375	2.5	1.5	3.5	3	2.875	5.13584	0.887	0.098	-0.0811792	0.045026	-0.436991	0.0156705	-0.125933	0.000992775	0.0613165	0.00522471	-0.401395	0.0531272	-0.167225	-0.125408
375	1	11	17	0	1	0	1	0	0	-999	0.2	0.7	-999	0.1111	1.2222	-999	0.05	0	-999	0	0	-999	0.55556	0.11111	-999	1.9	1.7	-999	2.75	2.42857	-999	3.25	3.5	-999	5.13584	0.111	-0.031	-0.0591792	0.036026	-0.101991	0.162671	-0.121933	0.00399277	-0.244684	0.00422471	-0.163395	-0.00187283	-0.220225	-0.0164075
376	1	15	16	0	0	0	1	2.28571	1.71429	1.57143	0.55	0.95	0.65	0.8889	1.1111	1	0.65	0.65	-999	0.30769	0.61538	-999	1.66667	1.33333	1.11111	1.9	1.9	1.9	1.625	1.125	1	3.25	3.375	3.875	4.13584	1.894	-0.167	0.164821	0.018026	0.288009	0.0486705	0.255067	0.0169928	0.314316	-0.00577529	0.773605	-0.0648728	-0.194225	-0.0244075
377	0	15	21	0	0	0	0	0.28571	0	0.14286	0.2	-999	-999	0.3333	-999	-999	0.2	0.2	0	0.07692	0	0	0.44444	0.22222	0.22222	2.3	-999	-999	1.25	-999	-999	2.5	-999	-999	9.13584	0.256	-0.061	-0.169179	0.016026	-0.213991	0.0136705	-0.0919328	-0.00900723	-0.129684	-0.00277529	-0.205395	0.00112717	0.110775	-0.0164075
378	1	11	12	0	0	0	0	1.28571	1	1.85714	0.3	0.55	0.75	0.6667	0.7778	0.5556	0.55	0.5	-999	0.15385	0.15385	-999	0.77778	0.44444	0.33333	2.2	2.3	2.1	2.375	-999	-999	3.875	-999	-999	0.135838	1.319	0.098	-0.0151792	0.053026	0.0500087	-0.0203295	0.0090672	-7.22543e-06	0.201316	-0.00477529	0.0136055	-0.0238728	0.0477753	-0.0404075
379	1	16	20	0	0	0	0	0.57143	0.57143	0.28571	0.95	0.7	0.3	1.2222	1.2222	1.1111	0.1	0.1	0	0.07692	0.07692	0.07692	0.33333	0.66667	0.33333	2.4	1.9	2.2	1.5	1.5	1.75	4	2.5	3.75	8.13584	0.566	-0.102	0.219821	-0.065974	0.494009	0.00767052	-0.0589328	-7.22543e-06	-0.198684	0.00122471	-0.117395	0.0131272	0.110775	-0.0524075
380	0	11	14	0	0	0	0	0.14286	0	0	0.3	0.7	0.2	0.3333	0.6667	0.5556	0.3	0.3	0.3	0	0.07692	0	0.44444	0.66667	0.44444	2.1	2	2.3	1.625	1.5	1.25	3.25	2.875	2.875	2.13584	0.164	-0.067	-0.0551792	-0.00297399	-0.140991	0.0506705	-0.102933	0.00199277	0.00831647	0.00122471	-0.0473945	0.00912717	-0.0292247	0.0515925
381	0	15	10	0	1	0	0	0.57143	0.28571	0.42857	0.55	0.55	0.5	0.7778	0.5556	0.3333	0.1	0.15	0.15	0	0.07692	0.15385	0.11111	0.11111	0	1.9	2.1	2.4	1.625	2	2.375	3.5	4	3.625	-1.86416	0.518	-0.06	0.0508208	-0.000973988	0.0310087	-0.102329	-0.0829328	0.0189928	-0.146684	0.00522471	-0.419395	0.0181272	-0.115225	0.131592
382	1	17	13	0	0	0	0	0.28571	0	0.14286	1	0.25	0.4	0.4444	0.7778	0.7778	0.1	0.05	-999	0	0	-999	0.22222	0.11111	0.22222	2.6	2.6	2.4	1	1.25	-999	3.875	4	-999	1.13584	0.256	-0.061	0.147821	-0.064974	-0.0339913	0.0866705	-0.121933	0.00399277	-0.199684	0.00322471	-0.326395	0.0211272	0.340775	-0.0464075
383	0	17	18	0	0	0	0	1.28571	-999	-999	1.95	-999	-999	1.5556	-999	-999	0.3	-999	-999	0.46154	-999	-999	0.88889	-999	-999	1.8	-999	-999	2	-999	-999	3.5	-999	-999	6.13584	1.134	-0.107	0.865821	-0.082974	0.675009	-0.0443295	0.235067	-0.0160072	-0.00568353	0.000224711	0.204605	-0.0168728	-0.229225	0.0335925
384	0	17	10	0	0	0	0	1.14286	0.28571	0.71429	0.35	0.15	0.75	0.2222	0.4444	0.2222	0.65	0.6	0.4	0.84615	0.84615	0.53846	1.55556	0.55556	1.44444	2.2	2.3	1.9	1.625	1.5	1.75	-999	4	4	-1.86416	0.829	-0.098	-0.0891792	0.043026	-0.285991	-0.0133295	0.578067	-0.0390072	0.257316	-0.0107753	0.601605	-0.0308728	0.0277753	-0.103408
385	1	13	12	0	0	0	0	1.57143	2.14286	1.42857	1.1	0.7	0.85	1.3333	0.8889	0.6667	0.35	0.4	0.55	0.07692	0.07692	0.07692	0.33333	0.55556	0.44444	2.9	1.9	2	1.375	2.375	1.75	3.25	3.625	3.5	0.135838	1.666	-0.091	0.354821	-0.024974	0.424009	-0.132329	-0.0589328	-7.22543e-06	0.118316	0.00622471	-0.121395	0.0201272	0.365775	-0.238408
386	1	17	13	0	0	0	0	0.14286	0	-999	0.45	0.4	0.4	1.2222	1	0.8889	0.05	0	0	0	0	0	0.66667	0.11111	-999	2	2	2	2.125	2	2	3.875	3.875	3.625	1.13584	0.182	-0.048	-0.0381792	-0.00197399	0.419009	-0.0503295	-0.125933	0.000992775	-0.251684	0.00322471	-0.108395	-0.00887283	-0.114225	-0.0194075
387	0	16	11	0	0	0	1	0.42857	0.71429	1	1.25	1.35	0.75	1.3333	1.3333	1.2222	-999	0.35	-999	-999	0.38462	-999	0.33333	0.55556	0.55556	1.9	2	2.2	1.875	1.125	-999	2.875	2.75	-999	-0.864162	0.688	0.073	0.553821	-0.045974	0.587009	0.0126705	0.173067	-7.22543e-06	0.0503165	-0.000775289	-0.0983945	0.0261272	-0.149225	0.0685925
388	0	12	19	0	0	0	0	0.85714	0.42857	0.42857	0.4	0.45	0.75	0.7778	0.8889	0.8889	0.55	0.6	-999	0.15385	0.30769	-999	0.44444	0.33333	0.11111	2.5	2.6	2.2	1.875	2.25	-999	2.125	2.875	-999	7.13584	0.683	-0.115	0.000820809	0.041026	0.171009	0.0446705	0.0660672	0.00999277	0.249316	-0.00377529	-0.200395	-0.00587283	0.265775	-0.0854075
389	0	11	20	0	0	0	0	0.14286	0.14286	0.14286	0.35	0.35	0.25	1.1111	0	0.1111	0	0	0	0	0	0	0.33333	0.44444	0.11111	1.6	1.9	2	2	2	2.125	2.75	2.75	3.125	8.13584	0.232	-0.041	-0.110179	-0.00697399	0.0530087	-0.226329	-0.125933	0.000992775	-0.268684	0.00522471	-0.219395	0.00212717	-0.349225	0.0805925
390	0	13	13	0	1	0	0	2	2.42857	-999	0.9	0.2	-999	1.3333	1	-999	1.4	1.35	-999	0.61538	0.76923	-999	0.55556	0	-999	1.3	1.9	-999	1.5	2.375	-999	2.5	2.125	-999	1.13584	2.017	-0.086	0.103821	-0.047974	0.487009	-0.0463295	0.460067	-0.00300723	0.960316	-0.0197753	-0.199395	-0.00287283	-0.527225	0.113592
391	0	13	11	0	0	0	0	0.85714	1	-999	0.8	-999	-999	0.6667	-999	-999	-999	0.65	-999	-999	0.15385	-999	1.33333	1	-999	2.4	-999	-999	2.5	-999	-999	2.875	-999	-999	-0.864162	0.913	-0.058	0.185821	-0.017974	0.0280087	-0.00232948	0.0070672	-7.22543e-06	0.295316	-0.00477529	0.510605	-0.0438728	0.178775	-0.0264075
392	0	17	7	0	0	0	0	0.42857	1.14286	1.14286	0.55	0.8	1.85	1.2222	1.1111	1.7778	0.45	0.45	0.75	0.15385	0.23077	0.15385	2.11111	1.44444	0.66667	1.5	1.8	1	2.125	1.375	1.625	2.625	0.75	2.625	-4.86416	0.833	0.087	0.292821	0.142026	0.552009	0.190671	0.0330672	0.000992775	0.215316	0.00722471	0.895605	-0.127873	-0.518225	-0.211408
393	0	13	10	0	0	0	0	0.71429	-999	-999	0.5	-999	-999	1.2222	-999	-999	0.15	-999	-999	0.23077	-999	-999	1.44444	-999	-999	2.6	-999	-999	2	-999	-999	3.5	-999	-999	-1.86416	0.704	-0.068	0.00782081	-0.000973988	0.432009	-0.0283295	0.0650672	-0.00500723	-0.122684	0.00322471	0.596605	-0.0498728	0.314775	-0.0464075
394	0	12	14	0	0	0	0	1	0.71429	0.42857	0.55	0.75	0.45	0.4444	0.5556	0.1111	0.25	0.25	0.15	0.07692	0	0	1.11111	1.33333	1	1.8	2	2.1	1.875	1.875	1.375	3	2.625	2.875	2.13584	0.823	-0.152	0.0908208	-0.00497399	-0.163991	-0.0923295	-0.0919328	-0.00900723	-0.0606835	-0.000775289	0.516605	-0.0228728	-0.214225	0.0615925
395	1	14	16	0	0	0	0	1.14286	1.28571	-999	0.65	0.25	-999	0.5556	0.1111	-999	0.4	0.3	-999	0.23077	0	-999	0.88889	0.11111	-999	2.8	3	-999	2	2.25	-999	3.625	4	-999	4.13584	1.162	-0.07	0.00882081	-0.024974	-0.180991	-0.0613295	-0.0119328	-0.0190072	0.0433165	-0.00277529	0.00160549	-0.0238728	0.536775	-0.00840751
396	1	15	18	0	0	0	0	0.28571	-999	1	0.45	-999	1	1.5556	-999	1	0.5	0.35	0.3	0.15385	0.07692	0.30769	1.33333	-999	0.66667	2.4	-999	2.4	1.75	1.5	1.75	3.25	4	4	6.13584	0.628	0.097	0.0968208	0.063026	0.633009	-0.0923295	0.0050672	0.0159928	0.0933165	-0.00677529	0.439605	-0.0568728	0.195775	0.00559249
397	0	13	9	0	0	1	0	0.28571	0.14286	0.42857	0.2	0.1	0.1	0.6667	0.2222	0.5556	0.15	0.3	0.25	0.07692	0.07692	0.07692	0.44444	0.11111	0.11111	2.7	2.3	2.4	2.25	2.5	2.375	3.625	4	4	-2.86416	0.353	-0.004	-0.249179	-0.00797399	-0.0689913	-0.0143295	-0.0589328	-7.22543e-06	-0.0526835	0.00522471	-0.256395	-0.00487283	0.352775	-0.0674075
398	1	12	10	0	0	1	0	0.42857	0.42857	0.14286	0.8	0.55	-999	0.6667	0.6667	-999	0.05	0.05	-999	0	0	-999	0.11111	0.11111	0	2.3	2.2	-999	2.5	1.75	-999	4	4	-999	-1.86416	0.435	-0.102	0.160821	-0.021974	0.0360087	0.00267052	-0.121933	0.00399277	-0.220684	0.00422471	-0.419395	0.0181272	0.101775	-0.0224075
399	1	11	10	0	0	0	0	1.14286	0.71429	0.85714	0.7	0.45	0.8	0.8889	1.5556	1.3333	0.4	0.2	0.2	0.07692	0.15385	0.15385	0.44444	0.44444	0.22222	2.2	2.7	2.6	1.375	0.75	1.25	2.25	3.875	3	-1.86416	0.974	-0.083	0.128821	0.012026	0.425009	0.134671	-0.0249328	0.00999277	-0.0176835	-0.00477529	-0.149395	-0.000872832	0.154775	0.113592
400	0	14	8	0	0	0	0	1.14286	-999	-999	0.1	-999	-999	0.3333	-999	-999	0.15	-999	-999	0	-999	-999	0.11111	-999	-999	1.9	-999	-999	1.5	-999	-999	1.625	-999	-999	-3.86416	1.027	-0.097	-0.228179	0.022026	-0.213991	0.0136705	-0.104933	0.00699277	-0.122684	0.00322471	-0.344395	0.0291272	-0.161225	0.0235925
401	1	13	18	0	0	0	0	0	-999	-999	0.45	-999	-999	0.8889	-999	-999	0.05	-999	-999	0.15385	-999	-999	0.11111	-999	-999	1.9	-999	-999	1.25	-999	-999	2.75	-999	-999	6.13584	0.167	-0.02	-0.0211792	0.00202601	0.190009	-0.0123295	0.0080672	-0.00100723	-0.199684	0.00522471	-0.344395	0.0291272	-0.161225	0.0235925
402	1	12	9	0	0	0	0	1.28571	1.85714	1.28571	1.2	0.3	0.15	0.6667	0.3333	0.3333	0.7	0.45	-999	0.38462	0.30769	-999	0.77778	1.33333	1.22222	2.5	2.7	2	2.125	1.25	1.25	1.875	2.75	2.875	-2.86416	1.433	-0.06	0.205821	-0.112974	-0.0719913	-0.0763295	0.177067	-0.0120072	0.239316	-0.00877529	0.423605	0.0181272	0.259775	-0.150408
403	0	17	10	0	0	0	1	0.71429	0.85714	0.57143	1.25	0.45	0.4	1.1111	1	1.1111	0.2	0.15	0.05	0.23077	0.07692	0	1.22222	0.66667	0.66667	2.2	2.1	1.6	2.375	2.375	2.75	3.625	3.75	3.625	-1.86416	0.765	-0.076	0.294821	-0.090974	0.390009	0.0336705	6.71965e-05	-0.0290072	-0.136684	-0.00177529	0.326605	-0.0458728	-0.0302247	-0.196408
404	0	15	7	0	1	0	0	0.42857	0.57143	0.42857	0.2	0.35	0.3	0.6667	0.5556	0.6667	0.35	-999	0.1	0.30769	-999	0.15385	0.33333	0	0.55556	1.8	2	2.44444	1.75	-999	1.75	3	-999	3.625	-4.86416	0.532	-0.046	-0.163179	0.015026	0.0160087	0.0116705	0.0980672	-0.0200072	-0.0416835	-0.00577529	-0.238395	0.0301272	-0.180225	0.171592
405	1	15	6	0	0	0	0	0.71429	0.71429	0.85714	1.1	1.5	1.7	1.1111	0.8889	0.8889	0.85	0.5	0.45	0.46154	0.53846	0.23077	1.22222	1.88889	1	2.3	2.8	2.4	2.5	2.5	1.375	4	3.5	1.875	-5.86416	0.785	-0.008	0.656821	0.072026	0.339009	-0.0253295	0.273067	-0.0270072	0.298316	-0.0157753	0.702605	-0.0368728	0.203775	0.0235925
406	1	14	18	0	0	0	0	0.28571	0.14286	0.14286	0.1	0.3	0.1	0.1111	0.4444	0.5556	0.35	0.2	0.2	0.07692	0.07692	0	0.55556	0.33333	0.11111	2.5	2.4	2.5	2.875	2.875	2.75	3.375	3.375	3.75	6.13584	0.295	-0.066	-0.242179	0.00502601	-0.300991	0.100671	-0.0689328	-0.00800723	-0.0336835	-0.00277529	-0.153395	-0.0158728	0.266775	0.0115925
407	1	15	19	0	0	0	0	0.14286	0.71429	0.28571	0.65	0.45	0.25	0.7778	1.5556	1.2222	0.05	0.05	0.05	0	0	0	0.66667	0.44444	0.22222	2.3	2.1	2.2	1.875	1.625	1.875	3.625	3.125	4	7.13584	0.416	-0.033	0.0338208	-0.039974	0.355009	0.127671	-0.125933	0.000992775	-0.222684	0.00422471	-0.0563945	-0.0198728	0.0847753	-0.0304075
408	0	14	16	0	0	0	0	0.42857	-999	0.42857	0.35	0.55	0.65	0.2222	0.5556	0.3333	0.2	0.25	0.15	0.30769	0.38462	0.38462	0.22222	-999	1.33333	2.6	2.5	2.8	2.625	2.375	1.42857	3.625	3.5	2.5	4.13584	0.502	-0.042	-0.00917919	0.037026	-0.248991	0.0156705	0.178067	0.00799277	-0.0766835	0.00122471	0.0476055	0.0771272	0.366775	0.0815925
409	0	11	6	1	0	0	0	0.14286	0	0.14286	1.45	0.65	0.5	1.5556	0.7778	0.8889	0.15	0	0	0	0	0	0	0	0	2	1.8	1.6	-999	-999	1.875	-999	-999	2.125	-5.86416	0.193	-0.036	0.435821	-0.100974	0.539009	-0.118329	-0.125933	0.000992775	-0.218684	-0.000775289	-0.494395	0.0291272	-0.183225	-0.143408
410	1	15	4	0	0	0	0	0.42857	-999	-999	0.5	-999	-999	0.4444	-999	-999	0.2	-999	-999	0	-999	-999	0	-999	-999	2	-999	-999	1.125	-999	-999	2.625	-999	-999	-7.86416	0.489	-0.049	0.00782081	-0.000973988	-0.133991	0.00867052	-0.104933	0.00699277	-0.0836835	0.00222471	-0.422395	0.0351272	-0.0932247	0.0135925
411	1	17	19	0	0	0	1	1.71429	0.85714	0.71429	0.25	0.2	0.5	0.7778	0.8889	0.7778	0.5	0.3	0.1	0.07692	0.07692	0	0.88889	1.11111	0.55556	2.7	2	2.4	2.5	2.5	2.125	3.625	4	4	7.13584	1.235	-0.22	-0.151179	0.029026	0.157009	0.0146705	-0.0689328	-0.00800723	0.0293165	-0.0117753	0.274605	-0.0258728	0.310775	-0.0634075
412	1	15	7	0	1	0	0	0.85714	0.42857	-999	0.25	0.4	0.1	1	0.6667	0.2222	0.35	0.1	-999	0.23077	0.07692	-999	0.66667	1.11111	-999	2.6	2.3	2.1	1.5	2.375	-999	3.75	4	-999	-4.86416	0.696	-0.101	-0.158179	-0.010974	0.153009	-0.180329	0.0170672	-0.0130072	-0.0726835	-0.00277529	0.215605	0.00212717	0.267775	-0.138408
413	0	15	10	0	0	0	0	0.42857	-999	-999	0.5	-999	-999	1.3333	-999	-999	0.1	-999	-999	0	-999	-999	2.22222	-999	-999	2	-999	-999	1.875	-999	-999	2.5	-999	-999	-1.86416	0.489	-0.049	0.00782081	-0.000973988	0.513009	-0.0333295	-0.104933	0.00699277	-0.160684	0.00422471	1.14461	-0.0958728	-0.0932247	0.0135925
414	1	13	16	0	0	0	0	0.14286	-999	-999	0.35	-999	-999	0.5556	-999	-999	0	-999	-999	0	-999	-999	0.11111	-999	-999	3	-999	-999	2.5	-999	-999	4	-999	-999	4.13584	0.274	-0.029	-0.0801792	0.00802601	-0.0529913	0.00367052	-0.104933	0.00699277	-0.238684	0.00622471	-0.344395	0.0291272	0.586775	-0.0864075
415	0	12	13	0	0	0	0	0.57143	-999	-999	0.4	-999	-999	0.2222	-999	-999	0.4	-999	-999	0.15385	-999	-999	0.22222	-999	-999	1.9	-999	-999	2.125	-999	-999	3.625	-999	-999	1.13584	0.597	-0.059	-0.0511792	0.00502601	-0.294991	0.0196705	0.0080672	-0.00100723	0.0713165	-0.00177529	-0.266395	0.0221272	-0.161225	0.0235925
416	1	17	12	0	0	1	0	0.14286	-999	-999	0.5	-999	-999	0.6667	-999	-999	0.2	-999	-999	0.15385	-999	-999	0.22222	-999	-999	2	-999	-999	2.125	-999	-999	3.875	-999	-999	0.135838	0.274	-0.029	0.00782081	-0.000973988	0.0280087	-0.00232948	0.0080672	-0.00100723	-0.0836835	0.00222471	-0.266395	0.0221272	-0.0932247	0.0135925
417	0	11	7	0	0	1	0	0.71429	0.28571	-999	0.8	0.85	-999	1.3333	0.4444	-999	0.1	-999	-999	0.07692	-999	-999	0.22222	0	-999	2	1.8	-999	1.75	-999	-999	2.625	-999	-999	-4.86416	0.572	-0.095	0.246821	-0.00697399	0.329009	-0.126329	-0.0489328	0.00299277	-0.160684	0.00422471	-0.365395	0.0191272	-0.144225	-0.0204075
418	1	16	19	0	0	0	1	0.71429	0.57143	0.42857	0.75	0.7	0.95	1.2222	1.2222	1.3333	0.4	0.4	0.25	0	0.15385	0	0.77778	0.33333	0.44444	1.9	2.3	2	1.125	0.75	1.125	3.125	3.875	3.625	7.13584	0.658	-0.096	0.227821	0.025026	0.521009	0.0676705	-0.0789328	0.00299277	0.0673165	-0.00477529	0.00960549	-0.0168728	-0.127225	0.00159249
419	1	17	12	0	0	0	0	0.57143	0.85714	0.57143	0.25	1.3	0.45	1	0.5556	1.1111	0.45	0.35	0.25	0.76923	0.38462	0.38462	0.88889	0.55556	0.33333	2.5	2.4	1.8	2.625	2	1.875	4	4	3.25	0.135838	0.702	-0.051	0.0998208	0.035026	0.239009	0.0626705	0.383067	-0.0520072	0.0653165	-0.00577529	0.0886055	-0.0338728	0.196775	-0.210408
420	0	16	10	0	1	0	0	0.85714	0.71429	0.85714	0.65	0.25	0.15	0.8889	0.5556	0.1111	1.1	0.8	0.65	0.38462	0.38462	0.30769	0.44444	0.22222	0	2.2	2.3	3	1.75	1.625	1.875	3.75	3.25	3	-1.86416	0.848	-0.033	-0.0261792	-0.051974	0.0600087	-0.186329	0.202067	-0.0100072	0.536316	-0.0207753	-0.251395	-0.0118728	0.137775	0.245592
421	0	17	10	0	0	0	0	1.28571	-999	-999	0.35	-999	-999	1.1111	-999	-999	0.15	-999	-999	0	-999	-999	1.33333	-999	-999	2.2	-999	-999	2	-999	-999	3.625	-999	-999	-1.86416	1.134	-0.107	-0.0801792	0.00802601	0.351009	-0.0233295	-0.104933	0.00699277	-0.122684	0.00322471	0.517605	-0.0438728	0.0427753	-0.00640751
422	1	17	18	0	0	0	1	0.42857	0.14286	0.14286	0.25	0.25	0.2	0.8889	0.8889	0.8889	0.3	0.25	-999	0.07692	0.07692	-999	0.22222	0.44444	0.44444	2.2	2.6	2.7	2	2.625	2.375	4	4	4	6.13584	0.358	-0.091	-0.180179	-0.00197399	0.227009	0.0216705	-0.0569328	0.00199277	-0.0216835	0.000224711	-0.196395	0.0301272	0.150775	0.146592
423	0	11	13	0	0	0	0	0.28571	0.57143	0.14286	0.25	0.25	0.35	0.4444	0.2222	0.2222	0.25	0.3	0.1	0.15385	0.30769	0.07692	0.44444	0.44444	0.11111	2.7	2	2.2	2.25	2.5	2.375	2.625	3.75	3.125	1.13584	0.411	-0.083	-0.160179	0.014026	-0.221991	-0.0583295	0.0460672	-0.00700723	-0.0536835	-0.00277529	-0.172395	-0.00687283	0.290775	-0.127408
424	0	13	12	0	0	0	0	0	0.57143	0.14286	0.45	0.3	0.3	0.4444	0.4444	0.6667	0.1	0.1	0	0.07692	0	0	0.44444	0.88889	0.11111	2.8	2.4	2.7	1.875	2.25	2.75	2.25	3.75	4	0.135838	0.285	-0.033	-0.0751792	-0.013974	-0.118991	0.0606705	-0.0919328	-0.00900723	-0.198684	0.00122471	-0.0613945	-0.0108728	0.452775	0.00159249
425	1	13	10	0	0	1	0	0.42857	0.14286	0.28571	0.3	0.8	0.15	0.5556	0.3333	0.5556	0.4	0.3	0.15	0	0.15385	0.07692	0.11111	0.44444	0.11111	2.1	2.2	2.1	2	1.625	1.875	4	3.875	4	-1.86416	0.387	-0.06	-0.0381792	-0.00697399	-0.100991	0.00767052	-0.0689328	0.0109928	0.00731647	-0.00677529	-0.312395	0.0221272	-0.0212247	-0.0144075
426	0	15	8	0	0	0	1	0.28571	0.14286	0.14286	0.5	0.5	-999	0.1111	0.3333	-999	0	0	0	0	0.07692	0	0.44444	0.11111	0.33333	1.9	1.8	-999	1.75	2.25	-999	3.25	2.875	-999	-3.86416	0.295	-0.066	0.0148208	2.60116e-05	-0.354991	0.0346705	-0.102933	0.00199277	-0.268684	0.00522471	-0.209395	0.00812717	-0.202225	-0.00340751
427	1	14	9	0	0	0	0	0.28571	0.14286	0.14286	0.45	0.15	0.35	0.5556	0.3333	0.3333	0.2	0.25	0.05	0.07692	0.07692	0	0.33333	0.22222	0.55556	2.4	2.2	2.4	1	1.75	1.66667	2.75	1.875	3.375	-2.86416	0.295	-0.066	-0.103179	-0.00997399	-0.127991	-0.0523295	-0.0689328	-0.00800723	-0.0996835	-0.00177529	-0.182395	0.0291272	0.173775	0.00759249
428	0	16	5	0	0	0	0	0.71429	0.85714	0.71429	0.35	0.15	0.25	0.4444	0.5556	0.4444	0.5	0.3	0.35	0.15385	0.07692	0	0.33333	0.33333	0.22222	1.6	2	2.1	1.625	1.5	1.875	3.25	2.5	1.875	-6.86416	0.794	-0.045	-0.157179	-0.00897399	-0.122991	-0.00132948	-0.0349328	-0.0180072	0.0863165	-0.00477529	-0.224395	0.00912717	-0.324225	0.110592
429	1	14	17	0	0	0	0	1.57143	0.85714	-999	0.25	0.2	-999	0.3333	0.5556	-999	0.35	0.25	-999	0.07692	0.07692	-999	1.44444	0.66667	-999	2.1	2.5	-999	2	2	-999	3.875	3.875	-999	5.13584	1.211	-0.154	-0.181179	0.00602601	-0.172991	0.0346705	-0.0569328	0.00199277	-0.000683526	-0.00177529	0.457605	-0.0548728	0.0427753	0.0495925
430	0	11	10	0	0	0	0	1	0.71429	0.57143	0.45	0.45	0.2	0.3333	0.1111	0.4444	0.8	0.5	0.3	0.23077	0	0.07692	0.22222	0.55556	0.77778	2.1	2	2.8	1.375	1.25	1.5	3	2.25	2.125	-1.86416	0.852	-0.121	-0.0531792	-0.022974	-0.273991	0.0276705	-0.0139328	-0.0210072	0.247316	-0.0187753	-0.0983945	0.0481272	0.0207753	0.210592
431	0	13	15	0	0	1	0	0.57143	0.57143	0.71429	0.5	0.55	0.2	0.3333	0.3333	0	0.35	0.4	-999	0.23077	0.30769	-999	2.66667	1.88889	0.33333	2.4	2.5	2.4	1.375	0.875	-999	1.5	3.375	-999	3.13584	0.654	-0.009	-0.00917919	-0.026974	-0.280991	-0.0963295	0.103067	0.00299277	0.0713165	0.000224711	1.17061	-0.197873	0.216775	0.00359249
432	0	11	11	0	0	0	0	1	-999	-999	1.3	-999	-999	1.5556	-999	-999	0.4	-999	-999	0.07692	-999	-999	0.33333	-999	-999	2.2	-999	-999	2.25	-999	-999	3	-999	-999	-0.864162	0.919	-0.088	0.480821	-0.045974	0.675009	-0.0443295	-0.0489328	0.00299277	0.0713165	-0.00177529	-0.187395	0.0161272	0.0427753	-0.00640751
433	0	14	11	0	0	0	0	0.85714	0.57143	1	0.2	0.2	0.45	0.2222	0.3333	0.1111	0.45	0.55	0.5	0.15385	0.53846	0.53846	0.11111	0.11111	0.33333	2.9	2.8	3	1.875	1.75	1.25	4	4	2.5	-0.864162	0.838	0.003	-0.178179	0.029026	-0.323991	-0.0423295	0.177067	0.0469928	0.195316	0.000224711	-0.350395	0.0361272	0.593775	0.0675925
434	0	16	8	0	0	0	0	0.42857	-999	-999	0.2	-999	-999	0.7778	-999	-999	0.55	-999	-999	0.15385	-999	-999	0	-999	-999	2.3	-999	-999	1.5	-999	-999	3.5	-999	-999	-3.86416	0.489	-0.049	-0.169179	0.016026	0.109009	-0.00732948	0.0080672	-0.00100723	0.188316	-0.00477529	-0.422395	0.0351272	0.110775	-0.0164075
435	1	16	18	0	0	0	0	0.14286	-999	-999	2.1	-999	-999	1.4444	-999	-999	0.25	-999	-999	0.07692	-999	-999	0.33333	-999	-999	1.5	-999	-999	0.625	-999	-999	3.125	-999	-999	6.13584	0.274	-0.029	0.953821	-0.091974	0.594009	-0.0393295	-0.0489328	0.00299277	-0.0446835	0.00122471	-0.187395	0.0161272	-0.433225	0.0645925
436	0	14	12	0	0	0	0	0.42857	0.28571	0	0.15	0.25	0.25	0.4444	0	0	0	0	0.05	0	0	0	0.33333	0.22222	0.44444	2.1	2	1.8	2	1.875	2.375	3.25	2	3.125	0.135838	0.367	-0.128	-0.214179	0.014026	-0.296991	-0.115329	-0.125933	0.000992775	-0.257684	0.00622471	-0.205395	0.0221272	-0.0802247	-0.107408
437	0	15	9	0	0	0	0	1	-999	0.14286	0.3	-999	0.15	0	-999	0.2222	0.15	0.05	0.1	0	0	0	0.33333	-999	0.11111	2.1	-999	2.6	1.625	2.25	2.125	2.25	3.875	3	-2.86416	0.707	-0.205	-0.155179	-0.011974	-0.450991	0.0366705	-0.125933	0.000992775	-0.177684	0.00222471	-0.256395	0.00412717	0.0497753	0.142592
438	1	14	11	0	0	0	0	0.42857	0.28571	0.42857	0.6	1.25	1	0.4444	0.4444	0.3333	0.4	0.3	0.45	0.23077	0	0.38462	0.66667	0.77778	0.88889	2	2.1	2	1.125	1.25	1.125	2.375	2.625	3.75	-0.864162	0.455	-0.035	0.302821	0.052026	-0.159991	-0.0303295	0.0260672	0.0129928	0.0763165	0.00122471	0.167605	0.0141272	-0.100225	-0.0204075
439	1	11	8	0	0	0	0	0.85714	1.14286	0.28571	0.7	0.9	0.45	0.5556	0.8889	0.6667	0.55	0.35	0.35	0.30769	0.07692	0.15385	0.22222	0.33333	0.33333	1.8	1.5	1.8	2.25	2	2	2.125	3	3	-3.86416	0.847	-0.175	0.186821	-0.019974	0.0320087	0.0316705	0.0540672	-0.0210072	0.121316	-0.00677529	-0.247395	0.0251272	-0.316225	-0.0264075
440	1	14	5	0	0	0	0	1.14286	0.28571	0.28571	0.2	0.6	0.35	0.6667	0.8889	1.1111	0.15	0.1	0.05	0.07692	0	0	1	0.77778	0.88889	2.4	2	1.9	2.875	2.25	2.125	3.125	4	4	-6.86416	0.741	-0.191	-0.0981792	0.023026	0.143009	0.128671	-0.0919328	-0.00900723	-0.170684	0.000224711	0.307605	-0.0148728	0.0947753	-0.148408
441	0	13	12	0	0	1	0	1.57143	1.57143	0.85714	0.85	0.2	1.15	1.2222	0.6667	0.6667	0.85	0.7	0.4	0.15385	0.15385	0.07692	0.66667	0	0	1.4	2.2	1.7	2	1.25	1.25	1.875	2.375	3.5	0.135838	1.395	-0.192	0.177821	0.029026	0.320009	-0.106329	-0.000932803	-0.00900723	0.360316	-0.0177753	-0.214395	-0.0288728	-0.446225	0.0305925
442	0	14	14	0	0	1	1	1.85714	2.14286	1.85714	0.15	0.25	0.6	0.7778	0.3333	0.3333	0.7	0.6	0.55	0.46154	0.38462	0.15385	0.88889	1	2.66667	2.5	2.2	2.1	1.5	1.75	2.125	3.875	4	4	2.13584	1.88	-0.047	-0.166179	0.051026	-0.0159913	-0.0993295	0.216067	-0.0380072	0.308316	-0.00777529	0.688605	0.0901272	0.198775	-0.112408
443	1	13	13	0	0	0	0	0.42857	-999	-999	0.2	-999	-999	0.4444	-999	-999	0.2	-999	-999	0	-999	-999	0.33333	-999	-999	1.9	-999	-999	2.125	-999	-999	3.75	-999	-999	1.13584	0.489	-0.049	-0.169179	0.016026	-0.133991	0.00867052	-0.104933	0.00699277	-0.0836835	0.00222471	-0.187395	0.0161272	-0.161225	0.0235925
444	1	13	11	0	0	0	0	1.14286	0.85714	0.85714	0.65	0.85	0.75	1.2222	1.4444	0.5556	0.2	0.5	0.35	0	0	0	0.66667	1	0.55556	2	1.8	2.5	1.875	2	2.125	3.875	3.375	4	-0.864162	1.012	-0.089	0.195821	0.017026	0.473009	-0.146329	-0.125933	0.000992775	0.0603165	0.00522471	0.153605	-0.00587283	-0.0932247	0.142592
445	1	12	8	0	0	0	0	0.57143	0.14286	0.28571	0.75	0.5	0.7	0.3333	0.5556	0.5556	0.25	0.15	0.1	0.23077	0	0	0.11111	0.44444	0.11111	1.9	2.5	1.5	2.125	2	1.875	3.875	3.375	3.5	-3.86416	0.45	-0.085	0.146821	-0.00297399	-0.164991	0.0526705	-0.0239328	-0.0300072	-0.108684	-0.00177529	-0.312395	0.0221272	-0.149225	-0.159408
446	0	12	18	0	0	0	1	0.57143	0.42857	0.42857	0.65	0.3	0.25	0.4444	0.6667	0.4444	0.25	-999	-999	0	-999	-999	0.44444	0.55556	0.77778	2	2.2	2.2	2.25	-999	-999	2.75	-999	-999	6.13584	0.557	-0.065	-0.00117919	-0.040974	-0.0989913	-0.00232948	-0.104933	0.00699277	-0.0446835	0.00122471	-0.00539451	0.0281272	-0.0662247	0.0415925
447	0	12	6	0	0	0	0	2.85714	2.57143	1.71429	0.95	1	1	1	0.5556	0	0.65	0.8	0.8	0.38462	0.15385	0.46154	0.33333	0.44444	0.11111	2.4	2.2	1.6	2.5	2.125	1.625	2.125	3.875	3	-5.86416	2.408	-0.27	0.384821	0.011026	0.102009	-0.239329	0.151067	0.00399277	0.421316	0.000224711	-0.219395	0.00212717	0.0937753	-0.246408
448	1	13	12	0	0	0	0	0.28571	0.14286	0.42857	0.6	0.1	0.15	0.5556	0.4444	0.3333	0.15	0.05	0	0	0	0	0.22222	0.33333	0.11111	2	1.9	2.1	2.75	1.85714	2	3.625	3.625	3.75	0.135838	0.353	-0.004	-0.0821792	-0.047974	-0.103991	-0.0533295	-0.125933	0.000992775	-0.200684	-0.000775289	-0.294395	0.0131272	-0.119225	0.0145925
449	0	13	14	0	0	0	0	0.85714	1.71429	1.42857	0.25	0.45	0.3	0.7778	0.5556	0.2222	0.25	0.6	0.5	0.15385	0.23077	0.07692	0.44444	1.22222	1.11111	2.7	2.2	2.7	1.625	1.25	1.625	3.625	3.375	2.875	2.13584	1.235	0.051	-0.120179	0.010026	0.0180087	-0.132329	0.0230672	-0.00800723	0.147316	0.00722471	0.231605	0.0411272	0.368775	0.0285925
450	1	13	12	0	0	0	0	0.28571	0.28571	0.42857	0.25	0.15	-999	0.5556	0.2222	-999	0.1	0.35	0.35	0	0	0	0.66667	0.33333	0.33333	2.3	2.6	-999	1.75	2.75	-999	4	4	-999	0.135838	0.392	-0.01	-0.195179	0.00402601	-0.148991	-0.0453295	-0.125933	0.000992775	-0.0276835	0.0102247	-0.0603945	-0.0128728	0.175775	0.0275925
451	1	12	13	0	0	1	0	0.42857	0.28571	0.57143	1	0.9	0.65	0.3333	0.3333	0.2222	0.2	0.15	0.25	0.07692	0.07692	0.15385	0.33333	0.22222	0.22222	1.6	1.9	2	2	1.5	2.125	1.375	2.875	2.375	1.13584	0.484	-0.004	0.333821	-0.032974	-0.253991	-0.0353295	-0.0489328	0.00899277	-0.0906835	0.00422471	-0.252395	0.0101272	-0.349225	0.0805925
452	1	16	21	0	0	0	0	0.14286	-999	0	0.45	-999	0.35	1.3333	-999	1.1111	0.15	0.1	0	0	0	0	0.44444	-999	0.22222	2.4	-999	2.5	2.375	2.25	2.25	3	4	4	9.13584	0.198	-0.072	-0.0391792	-0.00697399	0.529009	-0.0143295	-0.125933	0.000992775	-0.182684	-0.000775289	-0.164395	-0.000872832	0.212775	0.0365925
453	0	16	8	0	0	0	0	0.71429	0.14286	0.42857	0.55	0.45	0.35	0.5556	0.2222	0.3333	0.1	-999	0.05	0.23077	-999	0.07692	0.11111	0.33333	0.11111	1.8	1.9	2	1.75	-999	2	3.25	-999	3.25	-3.86416	0.543	-0.079	0.00682081	-0.017974	-0.151991	-0.0513295	0.0350672	-0.0190072	-0.185684	0.00222471	-0.340395	0.0221272	-0.239225	0.0315925
454	0	15	16	0	0	0	0	0.85714	0.85714	0.57143	0.6	0.35	0.15	0.5556	0.8889	0.6667	0.3	0.35	0.2	0	0.15385	0	0.33333	0.33333	0.33333	2	2.3	2.3	1.75	2.125	1.375	3.625	3.5	3.875	4.13584	0.828	-0.101	-0.0231792	-0.045974	0.0320087	0.0316705	-0.0789328	0.00299277	0.00431647	-0.00177529	-0.200395	0.0151272	-0.0422247	0.0725925
455	1	15	16	0	0	0	1	0.71429	-999	0.28571	1.55	-999	2.7	1.6667	-999	1.7778	0.4	0.25	0.2	0.07692	0	0	0.44444	-999	0.33333	2.3	-999	1.8	1	1.375	0.75	3	2.25	1.375	4.13584	0.605	-0.123	0.993821	0.127026	0.876009	0.0906705	-0.0919328	-0.00900723	0.00131647	-0.00477529	-0.131395	0.00512717	0.0347753	-0.156408
456	0	13	12	0	0	0	0	0.42857	-999	-999	0.75	-999	-999	0.8889	-999	-999	0.1	-999	-999	0.07692	-999	-999	0.22222	-999	-999	1.6	-999	-999	1.875	-999	-999	3.375	-999	-999	0.135838	0.489	-0.049	0.155821	-0.014974	0.190009	-0.0123295	-0.0489328	0.00299277	-0.160684	0.00422471	-0.266395	0.0221272	-0.365225	0.0535925
457	0	15	14	0	0	1	0	1.57143	2	1.71429	0.3	0.35	0.35	0	0	0	1.05	0.55	0.75	0.53846	0.23077	0.23077	0.88889	1.44444	2.55556	2.5	2.4	2	2.375	2.125	1.75	3.125	3.375	3.75	2.13584	1.686	-0.023	-0.116179	0.00902601	-0.520991	-0.0213295	0.213067	-0.0410072	0.451316	-0.0157753	0.776605	0.0811272	0.216775	-0.146408
458	0	16	16	0	0	0	0	0.85714	0.57143	0.14286	0.35	0.15	0.1	1	1.1111	1.1111	0.35	0.6	0.55	0.15385	0.07692	0.38462	2	0.88889	1.44444	2.3	2.1	2.2	1.875	1.75	1.875	2.75	3.125	3.5	4.13584	0.663	-0.183	-0.177179	-0.024974	0.358009	0.0556705	0.0150672	0.0239928	0.191316	0.00522471	0.871605	-0.0718728	0.0847753	-0.0304075
459	1	11	11	0	0	0	0	0.57143	0.57143	0.57143	0.35	0.3	0.15	0.2222	0.2222	0.2222	0.1	0.2	0.25	0.07692	0.07692	0.23077	0.11111	0.22222	0.44444	3	3	3	2.5	2.625	2.5	4	4	4	-0.864162	0.625	-0.04	-0.135179	-0.017974	-0.333991	-0.0113295	-0.0389328	0.0169928	-0.105684	0.00722471	-0.298395	0.0421272	0.677775	0.0405925
460	0	17	6	0	0	0	0	0.85714	-999	-999	0.05	-999	-999	0.2222	-999	-999	0	-999	-999	0	-999	-999	1	-999	-999	2.6	-999	-999	2	-999	-999	3.75	-999	-999	-5.86416	0.812	-0.078	-0.258179	0.025026	-0.294991	0.0196705	-0.104933	0.00699277	-0.238684	0.00622471	0.282605	-0.0238728	0.314775	-0.0464075
461	1	14	8	0	0	1	0	0.28571	-999	0.28571	0.9	-999	2.45	1	-999	0.7778	1.1	0.7	-999	0.92308	0.76923	-999	0.44444	-999	0	2.2	-999	2.3	1.75	2.25	-999	4	4	-999	-3.86416	0.376	-0.043	0.622821	0.170026	0.259009	-0.0313295	0.608067	-0.0330072	0.525316	-0.0177753	-0.230395	-0.0118728	0.0587753	0.0245925
462	0	17	11	0	0	0	1	0	0	0	0.55	0.7	0.6	0.4444	0.7778	0.8889	0.05	0	0	0	0	0	0.66667	0.33333	0.11111	1.6	1.5	1.9	1	0.625	1.25	1.5	1.5	1.625	-0.864162	0.101	-0.042	0.0998208	0.011026	-0.0209913	0.116671	-0.125933	0.000992775	-0.251684	0.00322471	-0.107395	-0.0248728	-0.416225	0.0535925
463	1	16	19	0	0	0	0	0.57143	0.85714	-999	0.8	1.1	-999	0.8889	0.8889	-999	0.25	0.3	-999	0.07692	0.07692	-999	0.22222	0.44444	-999	2.4	2.4	-999	1.625	1.5	-999	3.875	3.875	-999	7.13584	0.718	-0.034	0.318821	0.00602601	0.218009	0.00167052	-0.0569328	0.00199277	-0.0186835	0.00122471	-0.221395	0.0241272	0.195775	-0.0144075
464	1	16	14	0	0	0	0	0	0.57143	0.42857	0.8	0.85	1.9	0.5556	1.2222	1.4444	0.05	0.05	0.1	0	0	0	0.22222	0.55556	0.33333	2.4	2.1	2	2.5	1.5	1.375	3	3.625	3.375	2.13584	0.343	0.029	0.410821	0.120026	0.199009	0.238671	-0.125933	0.000992775	-0.210684	0.00622471	-0.191395	0.0231272	0.119775	-0.118408
465	1	12	10	0	0	0	0	1	1	0.71429	1.05	1.2	1.55	1.4444	1.8889	1.6667	0.55	0.7	0.55	0.07692	0.30769	0.23077	1.33333	0.88889	0.66667	2.1	0.5	0.8	1.75	1.25	1.125	4	1	2	-1.86416	0.959	-0.101	0.546821	0.059026	0.817009	0.103671	0.0320672	0.0199928	0.294316	-0.00277529	0.428605	-0.0568728	-0.393225	-0.404408
466	0	12	16	0	0	0	0	1	0.42857	0	0.35	0.2	0.15	0.4444	0.2222	0.5556	0.35	0.15	0.05	0.23077	0.07692	0	0	0.66667	0.44444	2	2.2	2.5	2	1.71429	1.25	3.25	2.57143	2.5	4.13584	0.658	-0.233	-0.159179	-0.018974	-0.180991	0.0326705	6.71965e-05	-0.0290072	-0.0866835	-0.00677529	-0.233395	0.0481272	-0.0362247	0.137592
467	1	15	20	0	0	0	0	0.14286	0.28571	0.28571	0.1	0.2	0.7	0.6667	1	0.4444	0.35	0.45	0.4	0.07692	0	0	0.33333	0.33333	0.55556	1.8	1.7	1.9	2.14286	2.375	2.25	3.875	3.75	3.25	8.13584	0.3	-0.016	-0.184179	0.067026	0.0840087	-0.0533295	-0.0919328	-0.00900723	0.102316	0.00122471	-0.154395	0.0281272	-0.277225	0.00259249
468	0	13	9	0	0	0	0	0.57143	0.57143	0.71429	-999	0.3	0.4	-999	0.3333	0.3333	0.1	0.25	0.05	0	0	0	1.88889	2.11111	1.11111	-999	2.1	1.9	2.5	2.25	2	3.25	3.375	2.875	-2.86416	0.654	-0.009	-0.0781792	0.00202601	-0.184991	-0.0283295	-0.125933	0.000992775	-0.132684	0.00222471	1.06261	-0.0898728	-0.0782247	-0.0664075
469	1	12	13	0	0	0	0	0.71429	0.57143	0.57143	0.15	0.6	0	0.4444	0.6667	0.4444	0.2	0.3	0.15	0.15385	0	0.07692	1	1	1.55556	2.1	2	2.1	1.75	2.375	1.75	3.5	3.875	3.125	1.13584	0.688	-0.065	-0.165179	-0.00797399	-0.0989913	-0.00232948	-0.0479328	-0.0110072	-0.0586835	0.000224711	0.502605	0.0201272	-0.0492247	-0.0114075
470	0	12	9	0	0	0	0	0.42857	0.71429	0.42857	0.55	0.45	0.25	0.5556	0.5556	0.6667	0	0	-999	0	0	-999	0.55556	0.22222	0.33333	2	2.7	2.5	1.625	2.375	1.5	3.125	3.125	2.75	-2.86416	0.571	-0.052	-0.00617919	-0.028974	-0.0399913	0.0356705	-0.121933	0.00399277	-0.265684	0.00522471	-0.135395	-0.00287283	0.0347753	0.130592
471	0	12	7	0	0	0	0	0.71429	-999	-999	0.3	-999	-999	0.6667	-999	-999	0.4	-999	-999	0.38462	-999	-999	0.44444	-999	-999	2.2	-999	-999	1.25	-999	-999	2	-999	-999	-4.86416	0.704	-0.068	-0.110179	0.011026	0.0280087	-0.00232948	0.178067	-0.0120072	0.0713165	-0.00177529	-0.109395	0.00912717	0.0427753	-0.00640751
472	0	11	8	0	1	0	0	1.42857	-999	-999	0.45	-999	-999	0.8889	-999	-999	0.65	0.7	-999	0.30769	0.38462	-999	0.88889	-999	-999	1.8	-999	-999	2	1.875	-999	2.125	2.875	-999	-3.86416	1.242	-0.117	-0.0211792	0.00202601	0.190009	-0.0123295	0.169067	0.000992775	0.338316	-0.00577529	0.204605	-0.0168728	-0.229225	0.0335925
473	0	13	6	0	0	1	0	0.57143	0.42857	1	0.15	0.65	0.8	0.3333	0.6667	0.2222	-999	0	1.05	-999	0	0.53846	1.77778	1.33333	2.55556	2.1	2.8	2.2	1.5	-999	0.75	2.625	-999	1	-5.86416	0.674	0.059	-0.0451792	0.076026	-0.182991	-0.0393295	0.0130672	0.0399928	0.108316	0.0182247	1.12261	0.00512717	0.0737753	0.00959249
474	1	13	16	0	0	0	0	1	0.71429	0.71429	1.25	1.3	1.05	0.8889	1.3333	1.2222	0.85	0.6	0.75	0.30769	0.15385	0.23077	1.33333	0.88889	0.77778	1.5	1.6	1.4	1	1	0.875	1.25	0.625	0.875	4.13584	0.882	-0.089	0.582821	-0.014974	0.363009	0.106671	0.0870672	-0.0120072	0.403316	-0.00777529	0.451605	-0.0508728	-0.506225	-0.0814075
475	0	17	8	0	0	1	1	0.42857	-999	-999	0.7	-999	-999	0.5556	-999	-999	0.2	-999	-999	0.15385	-999	-999	1	-999	-999	1.6	-999	-999	1.625	-999	-999	3.125	-999	-999	-3.86416	0.489	-0.049	0.126821	-0.011974	-0.0529913	0.00367052	0.0080672	-0.00100723	-0.0836835	0.00222471	0.282605	-0.0238728	-0.365225	0.0535925
476	0	13	17	0	0	0	1	0.85714	1	1.28571	0.85	0.6	0.65	1	0.8889	0.6667	0.25	0.2	0.2	0.23077	0.15385	0.15385	1	0.55556	1	1.9	1.5	1.9	1.5	1.25	1.375	1.875	2.125	2.875	5.13584	1.013	0.048	0.203821	-0.018974	0.256009	-0.0623295	0.0430672	-0.0100072	-0.0676835	0.000224711	0.274605	-0.00687283	-0.251225	-0.0194075
477	0	16	17	0	0	0	0	0.71429	0.71429	0.57143	0.25	0.15	0.25	0.3333	0.2222	0.2222	0.65	0.25	0.6	0.46154	0.38462	0.23077	1.22222	1.11111	1.22222	2.5	2.9	2.4	1.125	2.5	1.625	1.75	3.25	2.5	5.13584	0.726	-0.071	-0.197179	0.00202601	-0.277991	-0.0343295	0.226067	-0.0290072	0.175316	-0.00377529	0.554605	-0.0188728	0.327775	-0.0264075
478	1	12	11	0	0	0	0	-999	0.14286	0.28571	0.95	1.15	0.3	0.3333	1.4444	0.6667	0.2	0.25	-999	0	0.07692	-999	-999	0.88889	0.55556	2.3	2.3	2.5	2.5	2	-999	3.375	3.75	-999	-0.864162	0.355	-0.047	0.324821	-0.060974	0.0390087	0.0716705	-0.0939328	0.00899277	-0.0626835	0.00222471	0.167605	-0.0138728	0.142775	0.0625925
479	1	16	18	0	0	0	0	0.42857	0.42857	0.28571	0.85	0.45	0.55	0.7778	1	1	0	-999	-999	0	-999	-999	0.22222	0.25	0	1.8	1.8	2	1.5	-999	-999	4	-999	-999	6.13584	0.464	-0.071	0.154821	-0.030974	0.209009	0.0736705	-0.104933	0.00699277	-0.238684	0.00622471	-0.338395	0.00712717	-0.253225	0.0325925
480	1	11	11	0	0	0	0	1.71429	0.57143	0.71429	0.2	0.05	0.1	0	0.3333	0.1111	1.25	0.7	0.55	0.46154	0.23077	0.15385	1	0.77778	1.11111	2.2	2.9	2.9	1.375	2.625	2.5	2.875	4	4	-0.864162	1.158	-0.209	-0.261179	-0.00897399	-0.435991	0.00467052	0.169067	-0.0390072	0.527316	-0.0287753	0.353605	-0.00287283	0.213775	0.205592
481	0	12	18	0	1	0	0	0.28571	-999	0	0.15	-999	0.15	0	-999	0.3333	0.05	0.2	0.15	0	0.07692	0.30769	0.11111	-999	0.22222	2.2	-999	2.9	1.75	1.75	1.875	3.125	3.375	3.625	6.13584	0.275	-0.099	-0.228179	0.00402601	-0.425991	0.0656705	-0.0629328	0.0359928	-0.144684	0.00622471	-0.341395	0.0291272	0.159775	0.210592
482	0	15	19	0	0	0	0	0.71429	1.14286	0.71429	0.2	0.55	0.25	0.3333	0.6667	0.4444	0.45	0.5	0.45	0	0.23077	0.23077	0.55556	0.66667	0.44444	2.2	2.3	2.4	2.125	-999	0.75	3.125	-999	3.375	7.13584	0.871	-0.056	-0.123179	0.012026	-0.154991	0.0206705	-0.0259328	0.0289928	0.165316	-0.000775289	-0.000394509	0.000127168	0.0777753	0.0545925
483	1	12	17	0	0	0	0	0.28571	0.28571	0.14286	0.5	0.65	0.6	0.4444	0.8889	0.7778	0	0.2	-999	0	0	-999	0.22222	0.11111	0.11111	1.7	1.7	1.8	2.375	2.5	-999	4	4	-999	5.13584	0.334	-0.072	0.0678208	0.016026	-0.0109913	0.0856705	-0.121933	0.00399277	-0.169684	0.00722471	-0.349395	0.0151272	-0.342225	-0.00540751
484	0	16	12	0	0	0	0	0.85714	-999	1	0.2	0.15	0.3	0.1111	0.1111	0.4444	0.25	-999	0.7	0.30769	-999	0.53846	0.33333	-999	0.44444	3	2.9	2.7	2.25	2.5	1.75	3.875	4	3.375	0.135838	0.933	-0.011	-0.210179	0.013026	-0.385991	0.0746705	0.190067	0.0249928	0.132316	0.0132247	-0.157395	0.0211272	0.633775	-0.0534075
485	0	15	19	0	0	0	0	0.14286	0.14286	0.14286	0.1	0.25	0.45	0.1111	0.2222	0.1111	0	0.05	0	0	0.15385	0	0.33333	0.33333	0.33333	2.8	2.8	2.9	2.5	-999	2	3	-999	3.75	7.13584	0.232	-0.041	-0.207179	0.041026	-0.402991	-0.0173295	-0.0789328	0.00299277	-0.250684	0.00522471	-0.200395	0.0151272	0.528775	0.0605925
486	0	16	16	0	0	0	0	0	0	0	0.35	0.3	0.25	0	0.1111	0	0	0	0	0	0	0	0	0	0	2.1	2.4	1.6	1.25	1.625	1	2.875	3.25	3	4.13584	0.101	-0.042	-0.122179	-0.00797399	-0.496991	-0.0233295	-0.125933	0.000992775	-0.268684	0.00522471	-0.494395	0.0291272	-0.0432247	-0.175408
487	1	13	10	0	0	0	0	0.57143	-999	-999	0.45	-999	-999	0.8889	-999	-999	0.15	-999	-999	0.07692	-999	-999	0.44444	-999	-999	1.8	-999	-999	1.75	-999	-999	2	-999	-999	-1.86416	0.597	-0.059	-0.0211792	0.00202601	0.190009	-0.0123295	-0.0489328	0.00299277	-0.122684	0.00322471	-0.109395	0.00912717	-0.229225	0.0335925
488	0	12	14	0	0	0	0	0.57143	0.85714	0.57143	0.25	0.2	0.15	0	0.3333	0	0.15	0	0.2	0.07692	0	0	0.44444	0.33333	0	2.4	2.7	2.7	1.625	2.28571	-999	3.5	3.625	3.625	2.13584	0.702	-0.051	-0.199179	-0.00797399	-0.448991	-0.0253295	-0.0919328	-0.00900723	-0.173684	0.00522471	-0.223395	-0.0118728	0.274775	0.0955925
489	0	13	18	0	0	0	1	1	1.28571	0.71429	0.1	0.5	0.05	0.1111	0.5556	0	0.2	0.25	0.25	0.07692	0	0	0.33333	0.77778	0	2.7	2.3	2.2	2.375	2.375	2.125	3.25	3.125	3	6.13584	1.036	-0.112	-0.202179	0.00202601	-0.345991	-0.0513295	-0.0919328	-0.00900723	-0.0536835	0.00322471	-0.159395	-0.00587283	0.332775	-0.131408
490	1	14	11	0	0	1	1	0.28571	0.57143	0.14286	0.05	0.2	0.1	0.2222	0.4444	0.3333	0.25	0.2	0.3	0.07692	0	0.07692	1.22222	0.11111	0.44444	2.8	3	3	1.5	1.25	1.5	4	2.625	4	-0.864162	0.411	-0.083	-0.286179	0.00902601	-0.271991	0.0166705	-0.0819328	-0.00100723	-0.0446835	0.00322471	0.140605	-0.0528728	0.567775	0.0895925
491	0	14	18	0	0	0	1	0.42857	0.14286	0.85714	0.35	0.4	0.35	0.3333	0.7778	0.4444	0.4	0.3	0.95	0.30769	0.15385	0.46154	1.77778	0.88889	0.77778	1.9	2	1.8	2.125	2	1.625	2.75	3	3.75	6.13584	0.504	0.064	-0.0851792	0.00402601	-0.130991	0.0196705	0.117067	0.0139928	0.190316	0.0152247	0.638605	-0.0888728	-0.190225	-0.0584075
492	1	12	13	0	0	0	0	0.28571	0.28571	0.28571	0.55	0.15	0.3	0.6667	0.3333	0.3333	0.25	0.25	0.2	0	0.07692	0	0.55556	0.44444	0.88889	2.1	2.2	2.3	2.125	2.125	1.625	3.5	3.375	3.5	1.13584	0.363	-0.041	-0.0701792	-0.025974	-0.0719913	-0.0763295	-0.102933	0.00199277	-0.0486835	0.000224711	0.0366055	0.0261272	-0.00122471	0.0495925
493	1	14	5	0	0	1	0	0.57143	0.42857	0.42857	0.7	0.7	1.05	1	0.8889	0.5556	-999	0.3	-999	-999	0.15385	-999	0.66667	0.11111	0.33333	2.4	1.2	1.6	2.25	1.625	-999	4	2.5	-999	-6.86416	0.557	-0.065	0.220821	0.041026	0.242009	-0.0923295	0.0070672	-7.22543e-06	0.00931647	0.000224711	-0.116395	-0.0118728	-0.0482247	-0.233408
494	1	15	13	0	0	1	0	0.14286	0.14286	0	0	0.15	0.2	0.2222	0.2222	0.2222	0.05	0	0	0	0	0	0.44444	0.66667	0.11111	2.4	3	2.7	1.875	1.75	-999	3.25	4	4	1.13584	0.203	-0.072	-0.304179	0.025026	-0.333991	-0.0113295	-0.125933	0.000992775	-0.251684	0.00322471	-0.116395	-0.00887283	0.317775	0.0925925
495	0	13	15	0	0	0	0	1.71429	1	1.42857	0.1	0.25	0.15	0.1111	0.1111	0	0.1	0.25	0.65	0	0	0.07692	0.33333	0.22222	0.33333	2.4	2.6	2.2	2.625	2.75	2.125	-999	4	4	3.13584	1.42	-0.07	-0.247179	0.010026	-0.440991	-0.0463295	-0.115933	0.00899277	0.00331647	0.0182247	-0.228395	0.0161272	0.210775	-0.0614075
496	1	13	10	0	0	0	0	0.42857	0.42857	0.28571	-999	0.4	0.65	-999	1.1111	0.7778	0.3	-999	-999	0	-999	-999	0.22222	0.22222	0.11111	-999	1.7	2	1.875	-999	-999	3.75	-999	-999	-1.86416	0.464	-0.071	0.0178208	0.018026	0.261009	-0.0113295	-0.104933	0.00699277	-0.00568353	0.000224711	-0.321395	0.0141272	-0.182225	-0.00440751
497	1	11	12	0	0	0	1	1.28571	0.71429	1	0.25	0.3	0.2	0.3333	1.2222	0.5556	0.6	0.35	-999	0.15385	0.30769	-999	0.33333	0.44444	0.88889	2.3	2.5	2.2	1.75	1.875	1.125	2.75	3.375	4	0.135838	1.066	-0.077	-0.168179	-0.00197399	-0.0229913	0.0446705	0.0660672	0.00999277	0.150316	-0.00777529	-0.0563945	0.0451272	0.141775	-0.0354075
498	1	13	6	0	1	0	0	0.42857	0	0.14286	0.3	0.35	0.35	1.1111	1.7778	1.6667	0.2	0.1	0	0	0	0	0.33333	0.22222	0.22222	2.8	2.9	2.1	2.375	1.375	2	3.875	4	2.375	-5.86416	0.319	-0.086	-0.116179	0.00902601	0.625009	0.175671	-0.125933	0.000992775	-0.165684	-0.00277529	-0.252395	0.0101272	0.462775	-0.195408
499	0	15	15	0	0	0	0	0.28571	0.14286	0.42857	0.35	0.15	0.3	0.8889	0.8889	0.7778	0.1	0.05	0.2	0	0	0.07692	0.44444	0.77778	0.55556	2.4	2.4	2.5	1.25	1.75	1	3	3.75	3.125	3.13584	0.353	-0.004	-0.150179	-0.00397399	0.213009	-0.00832948	-0.115933	0.00899277	-0.171684	0.00622471	0.00360549	0.0141272	0.211775	0.0365925
500	1	17	13	0	0	0	0	0.85714	0.71429	-999	1.55	1.75	-999	1.5556	1.2222	-999	0.55	0.3	-999	0.07692	0	-999	1.11111	1.88889	-999	1.8	0.9	-999	1.875	1.125	-999	1.25	1.5	-999	1.13584	0.804	-0.079	0.833821	-0.024974	0.669009	-0.0473295	-0.0859328	-0.00400723	0.106316	-0.00677529	0.687605	-0.0188728	-0.426225	-0.0994075
501	1	12	7	0	0	0	0	0.42857	0.14286	0.14286	0.7	0.75	0.95	0.7778	1.1111	0.5556	0	0.05	0.4	0.07692	0	0.46154	0.44444	1.77778	1.22222	2.1	2.9	2.4	2.625	2	1.75	3.75	3.875	4	-4.86416	0.358	-0.091	0.218821	0.031026	0.178009	-0.0483295	-0.0319328	0.0419928	-0.159684	0.0162247	0.394605	0.0431272	0.107775	0.0715925
502	0	12	12	0	0	0	0	1	1.14286	-999	0.3	0.6	-999	0.1111	0.6667	-999	0.4	-999	-999	0.07692	-999	-999	0.66667	0.66667	-999	2.5	2.2	-999	1.75	-999	-999	2.875	-999	-999	0.135838	1.037	-0.064	-0.0441792	0.022026	-0.259991	0.0826705	-0.0489328	0.00299277	0.0713165	-0.00177529	0.0716055	-0.00287283	0.215775	-0.0574075
503	0	11	11	0	0	0	0	1.14286	0.71429	0.57143	-999	0.5	0.5	-999	0.6667	0.3333	-999	-999	0.05	-999	-999	0	0.33333	1.11111	0.44444	-999	2.6	2.7	1.625	-999	2.5	3.375	-999	3.75	-0.864162	0.915	-0.146	0.0228208	0.00302601	-0.0409913	-0.0633295	-0.0829328	-0.00600723	-0.163684	0.000224711	0.0176055	0.0151272	0.257775	0.0985925
504	0	11	10	0	0	0	1	0.57143	1.28571	1	0.8	0.35	0.8	0.4444	0.7778	0.7778	0.2	0.45	0.65	0.15385	0.23077	0.30769	0.77778	1.11111	0.55556	1.6	1.1	1.7	1.375	1.375	1.875	3.125	2.875	2.625	-1.86416	0.905	0.025	0.144821	2.60116e-05	-0.0339913	0.0866705	0.0530672	0.0179928	0.110316	0.0142247	0.227605	-0.0168728	-0.492225	-0.00440751
505	1	14	9	0	0	0	0	0.57143	-999	1	0.65	-999	0.2	0.6667	-999	0.8889	0.35	0.35	-999	0.07692	0.23077	-999	0.44444	-999	0.11111	2.3	-999	2	1.875	1.875	-999	3.375	3.75	-999	-2.86416	0.78	0.043	0.0278208	-0.044974	0.0900087	0.0696705	0.0010672	0.0129928	0.0473165	-0.000775289	-0.197395	-0.00587283	0.0687753	-0.0944075
506	1	16	14	0	0	0	0	0.28571	0.57143	-999	0.35	0.75	0.35	0.6667	0.1111	0.4444	0.1	0	0.55	0	0	0.07692	0.22222	0.33333	-999	2.4	2.3	2.1	2	2	1.375	3.25	4	-999	2.13584	0.468	-0.022	-0.00217919	0.00702601	-0.105991	-0.0433295	-0.115933	0.00899277	-0.110684	0.0162247	-0.257395	0.0221272	0.157775	-0.0894075
507	1	17	11	0	0	0	0	0	0	0	0.15	0.05	0.1	0.5556	0.4444	0.3333	0	0	0	0	0	0	0	0	0.22222	2.3	2	2.9	1.75	1.625	2	3.375	2.875	-999	-0.864162	0.101	-0.042	-0.281179	-0.00297399	-0.103991	-0.0533295	-0.125933	0.000992775	-0.268684	0.00522471	-0.447395	0.0411272	0.140775	0.193592
508	0	16	10	0	0	0	1	0.57143	0.57143	-999	0.2	0.2	-999	0	0.1111	-999	0	0	-999	0	0	-999	0.11111	0.22222	-999	2.4	2.6	-999	1.875	1.75	-999	3.125	3.75	-999	-1.86416	0.609	-0.056	-0.202179	0.010026	-0.477991	0.0196705	-0.121933	0.00399277	-0.265684	0.00522471	-0.348395	0.0291272	0.232775	0.0105925
509	0	12	9	0	0	0	0	0.42857	0.14286	0	0.15	0.25	0.1	0.1111	0	0	0.05	0	0	0.07692	0	0	0.44444	0.44444	0.33333	2.1	2	3	2.875	3	3	4	4	4	-2.86416	0.329	-0.122	-0.234179	-0.000973988	-0.464991	-0.0453295	-0.0919328	-0.00900723	-0.251684	0.00322471	-0.126395	0.00512717	0.0407753	0.273592
510	0	11	17	0	0	1	0	0.42857	0.71429	-999	0.15	0.2	-999	0.1111	0	-999	0.05	0.1	-999	0	0.15385	-999	0	0.33333	-999	2.1	2	-999	1.25	1.75	-999	2.625	2.875	-999	5.13584	0.593	-0.028	-0.224179	0.015026	-0.449991	-0.0123295	-0.0649328	0.0149928	-0.196684	0.00522471	-0.367395	0.0371272	-0.0502247	-0.0134075
511	1	17	6	0	0	0	0	0	-999	0.28571	0.5	0.6	0.55	0.4444	0.4444	0.5556	0.05	0.05	0	0	0	0	1.11111	-999	0.77778	2.9	2.1	2	2.125	1.625	1.375	3.125	3.5	4	-5.86416	0.223	0.011	0.0498208	0.010026	-0.132991	0.0306705	-0.125933	0.000992775	-0.233684	0.00322471	0.354605	-0.0318728	0.394775	-0.240408
512	0	11	10	0	0	0	0	1.85714	1.14286	1	0.35	0.5	0.4	0.6667	0.3333	0.1111	0.75	1.05	0.75	0.61538	0.30769	0.38462	0.88889	0.66667	0.77778	1.8	1.3	2.1	1.875	1.5	1.625	2.25	2	2.25	-1.86416	1.434	-0.194	-0.0541792	0.010026	-0.0999913	-0.136329	0.291067	-0.0330072	0.534316	-0.00577529	0.209605	-0.0108728	-0.314225	0.0705925
513	0	17	15	0	1	0	0	0	0.14286	0	0.55	0.25	0.3	0.7778	0.7778	0.6667	0	0.1	-999	0	0	-999	0.22222	0.11111	0	2.1	2.3	2.4	1.75	1.75	-999	3	3.25	-999	3.13584	0.14	-0.047	-0.0461792	-0.024974	0.120009	-0.0143295	-0.121933	0.00399277	-0.217684	0.00622471	-0.373395	0.00912717	0.0227753	0.0795925
514	0	11	11	0	0	0	0	0	-999	-999	0.35	-999	-999	0	-999	-999	0	-999	-999	0	-999	-999	0.11111	-999	-999	3	-999	-999	2.875	-999	-999	3.875	-999	-999	-0.864162	0.167	-0.02	-0.0801792	0.00802601	-0.456991	0.0296705	-0.104933	0.00699277	-0.238684	0.00622471	-0.344395	0.0291272	0.586775	-0.0864075
515	0	13	12	0	0	0	0	0.71429	0.42857	-999	0.75	0.35	-999	0.6667	0.7778	-999	0.05	0.05	-999	0.07692	0	-999	0.11111	0.33333	-999	1.8	1.7	-999	1.75	1.875	-999	2.75	2.625	-999	0.135838	0.626	-0.084	0.0808208	-0.027974	0.0680087	0.0186705	-0.0859328	-0.00400723	-0.220684	0.00422471	-0.312395	0.0301272	-0.277225	0.00159249
516	0	12	13	0	0	0	1	0.85714	0.57143	1.14286	0.15	0.25	0.2	0.6667	0.7778	0.6667	0.35	0.15	0.25	0	0	0	0.22222	0.11111	0.11111	2.1	1.9	2	2.125	1.625	1.5	2.125	2.75	4	1.13584	0.868	0.034	-0.220179	0.00902601	0.0640087	0.00967052	-0.125933	0.000992775	-0.0406835	-0.00177529	-0.349395	0.0151272	-0.0742247	-0.0424075
517	1	12	18	0	1	0	0	0.57143	0.14286	0.14286	0.65	0.95	0.75	0.5556	0.8889	0.7778	0.15	0.1	0.05	0	0	0	0.33333	0.33333	0.33333	1.9	1.8	1.6	2	2.25	2.125	3.625	2.875	2	6.13584	0.421	-0.116	0.218821	0.018026	0.0450087	0.0616705	-0.125933	0.000992775	-0.170684	0.000224711	-0.200395	0.0151272	-0.238225	-0.118408
518	1	11	8	0	0	0	0	1	0.57143	-999	0.05	0.2	-999	0.4444	0.6667	-999	0.25	0.2	-999	0	0.15385	-999	0.66667	1.44444	-999	2	2.4	-999	1.875	1.625	-999	3.5	4	-999	-3.86416	0.821	-0.107	-0.268179	0.023026	-0.0819913	0.0346705	-0.0649328	0.0149928	-0.0666835	0.000224711	0.322605	0.00512717	-0.0332247	0.0545925
519	0	12	13	0	0	1	0	1	-999	-999	0.4	-999	-999	0.8889	-999	-999	0.45	0.6	-999	0.30769	0.38462	-999	1.33333	-999	-999	2.7	-999	-999	2.5	1.625	-999	3.875	4	-999	1.13584	0.919	-0.088	-0.0511792	0.00502601	0.190009	-0.0123295	0.169067	0.000992775	0.208316	-0.000775289	0.517605	-0.0438728	0.382775	-0.0564075
520	0	11	10	0	0	0	0	1	0.85714	0.71429	-999	0.2	-999	-999	0.6667	-999	0.35	0.5	-999	0.15385	0.23077	-999	1.55556	1.22222	0.77778	-999	2.6	-999	1.75	2	-999	2.25	3.5	-999	-1.86416	0.92	-0.095	-0.137179	-0.00197399	0.0340087	0.00267052	0.0380672	0.00499277	0.118316	0.00122471	0.629605	-0.0728728	0.193775	0.0225925
521	1	11	14	0	0	0	1	0.57143	-999	0.57143	1.2	-999	0.15	1.2222	-999	0.6667	0.15	0.15	0.2	0.07692	0.07692	0.07692	0.55556	-999	0.44444	2	-999	2.2	1	1.875	0.75	2.75	3.625	3.5	2.13584	0.629	-0.041	0.286821	-0.109974	0.363009	-0.109329	-0.0589328	-7.22543e-06	-0.118684	0.00422471	-0.0393945	0.00112717	-0.0772247	0.0425925
522	0	14	12	0	0	0	0	0.14286	-999	0	0.55	-999	0.15	0.8889	-999	0.2222	0	0	-999	0.07692	0	-999	0	-999	0	2.3	-999	1.8	2.25	3	-999	3.875	4	-999	0.135838	0.198	-0.072	-0.0321792	-0.038974	0.0670087	-0.155329	-0.0859328	-0.00400723	-0.265684	0.00522471	-0.466395	0.0281272	0.0347753	-0.156408
523	0	16	12	0	0	0	0	0.28571	0	0	0.05	0	-999	0.1111	0	-999	0	0	-999	0.23077	0.23077	-999	0.22222	0.44444	0.44444	3	2.7	-999	1.625	1.5	-999	3.25	3.25	-999	0.135838	0.227	-0.092	-0.326179	0.013026	-0.449991	-0.0123295	0.0750672	-0.00300723	-0.265684	0.00522471	-0.196395	0.0301272	0.595775	-0.0814075
524	1	11	12	0	0	0	1	0.71429	0.42857	0.42857	0.3	0.3	0.2	0.6667	0.5556	0.7778	0.25	0.25	0.2	0	0	0	0.44444	0.11111	0.55556	1.8	2.1	2.4	1.875	2.5	1.875	3.25	4	3.75	0.135838	0.62	-0.09	-0.148179	-0.00697399	0.0300087	0.0426705	-0.125933	0.000992775	-0.0486835	0.000224711	-0.163395	0.0201272	-0.170225	0.155592
525	0	11	10	0	0	0	0	0.57143	0.42857	0.28571	0.15	0.15	0.2	0.4444	0.1111	0.4444	0.15	0.15	0.05	0	0.07692	0	0.33333	0	0.11111	2.1	2.2	2.2	2.875	2.375	2.625	4	3.5	3.5	-1.86416	0.527	-0.096	-0.244179	0.00802601	-0.217991	0.00367052	-0.102933	0.00199277	-0.152684	0.000224711	-0.331395	0.00612717	-0.0112247	0.0175925
526	1	14	12	0	0	0	0	0.28571	-999	-999	0.65	-999	-999	0.7778	-999	-999	0.3	-999	-999	0	-999	-999	0.22222	-999	-999	2.4	-999	-999	1.625	-999	-999	2.75	-999	-999	0.135838	0.382	-0.039	0.0968208	-0.00897399	0.109009	-0.00732948	-0.104933	0.00699277	-0.00568353	0.000224711	-0.266395	0.0221272	0.178775	-0.0264075
527	0	15	19	0	0	0	0	0.14286	0.71429	0.42857	0.6	0.7	0.25	0.4444	0.2222	0.8889	0	0	0.25	0	0.15385	0.07692	1.11111	0.55556	0.22222	1.6	2.1	1.9	0.75	1.75	1.625	3.25	3	3.625	7.13584	0.445	-0.002	0.0728208	-0.031974	-0.138991	0.123671	-0.0689328	0.0109928	-0.211684	0.0122247	0.158605	-0.0588728	-0.330225	0.0455925
528	0	14	7	0	0	0	0	2	-999	2.14286	0.35	-999	0.55	0.4444	-999	0.5556	0.95	0.85	1.05	0.46154	0.46154	0.53846	1.44444	-999	1.66667	2.4	-999	1.7	2	2	1.625	3	3.125	3.875	-4.86416	1.948	-0.002	-0.0461792	0.025026	-0.115991	0.0296705	0.290067	0.00599277	0.596316	-0.00477529	0.795605	-0.0148728	0.0777753	-0.212408
529	0	16	18	0	0	0	1	0.28571	-999	0.28571	0.6	-999	0.65	0.4444	-999	0.1111	0	0.15	0.05	0	0.07692	0	0.22222	-999	0.33333	1.9	-999	2.2	1.25	1.125	1.625	3.125	2.125	4	6.13584	0.376	-0.043	0.0978208	0.00902601	-0.217991	-0.0893295	-0.102933	0.00199277	-0.202684	0.00622471	-0.249395	0.0251272	-0.137225	0.0675925
530	0	11	10	0	0	0	0	1.85714	-999	-999	0.2	-999	-999	0.3333	-999	-999	0.2	0	-999	0	0	-999	0.33333	-999	-999	2.7	-999	-999	2.5	2.375	-999	2.375	4	-999	-1.86416	1.564	-0.146	-0.169179	0.016026	-0.213991	0.0136705	-0.121933	0.00399277	-0.182684	0.000224711	-0.187395	0.0161272	0.382775	-0.0564075
531	1	13	7	0	0	0	0	0.57143	0.28571	-999	0.5	0.4	-999	0.6667	1	-999	0.3	-999	-999	0.07692	-999	-999	0.77778	0.44444	-999	2.7	2.7	-999	1.875	-999	-999	3.125	-999	-999	-4.86416	0.501	-0.078	-0.0141792	-0.00497399	0.131009	0.0496705	-0.0489328	0.00299277	-0.00568353	0.000224711	0.0546055	-0.0128728	0.423775	-0.0294075
532	1	14	11	0	0	0	0	1.42857	1.14286	1.14286	1.35	1.05	0.75	1.7778	1.1111	1.1111	-999	1.05	0.9	-999	1	0.61538	1.22222	0.55556	0.44444	2	2.2	2.1	0.75	0.875	1.875	3.125	2.25	4	-0.864162	1.274	-0.088	0.522821	-0.059974	0.750009	-0.108329	0.582067	-0.0120072	0.631316	-0.00877529	0.251605	-0.0568728	-0.0762247	0.0105925
533	0	11	11	0	0	0	0	1.85714	1.28571	1	0.55	0.3	0.75	1.1111	0.3333	0.7778	0.4	0.5	0.35	0.07692	0	0	1	0.11111	0.44444	1.7	2.6	1.6	1.25	-999	2.375	2.375	-999	3.375	-0.864162	1.473	-0.2	0.0258208	0.022026	0.207009	-0.0493295	-0.0919328	-0.00900723	0.126316	-0.00177529	0.0466055	-0.0338728	-0.234225	-0.0804075
534	0	16	12	0	0	0	0	1.42857	1.42857	1.57143	0.25	0.65	0.45	0.5556	0.3333	0.4444	0.7	0.5	0.4	0.53846	0.23077	0.23077	0.88889	0.88889	0	2	1.6	1.7	1.125	1.875	1.875	3	2.875	2.875	0.135838	1.439	-0.006	-0.0521792	0.028026	-0.113991	-0.0223295	0.213067	-0.0410072	0.237316	-0.0117753	0.102605	-0.0548728	-0.201225	-0.109408
535	1	13	13	0	0	0	0	0.28571	0	-999	0.2	0.2	-999	0.1111	0.5556	-999	0	-999	-999	0.07692	-999	-999	0.66667	0.33333	-999	2.7	2.4	-999	2.875	-999	-999	3.75	-999	-999	1.13584	0.252	-0.065	-0.202179	0.010026	-0.291991	0.0666705	-0.0489328	0.00299277	-0.238684	0.00622471	-0.0363945	-0.00687283	0.367775	-0.0664075
536	0	17	11	0	0	0	0	0.57143	-999	-999	0.4	-999	-999	0.6667	-999	-999	0.05	-999	-999	0	-999	-999	0.55556	-999	-999	2.3	-999	-999	2.125	-999	-999	3.875	-999	-999	-0.864162	0.597	-0.059	-0.0511792	0.00502601	0.0280087	-0.00232948	-0.104933	0.00699277	-0.199684	0.00522471	-0.0313945	0.00212717	0.110775	-0.0164075
537	1	17	13	0	0	0	0	0.42857	0	-999	2.05	0.8	-999	0.7778	0.3333	-999	0.35	0.3	-999	0.30769	0.15385	-999	0.11111	0.33333	-999	1.8	2	-999	1.875	-999	-999	3.125	3.375	-999	1.13584	0.322	-0.082	0.779821	-0.114974	0.00100867	-0.0613295	0.0830672	-0.0160072	0.0233165	-0.000775289	-0.312395	0.0301272	-0.222225	0.0385925
538	1	13	14	0	0	0	1	0.14286	0	0	0.6	0.85	0.9	0.7778	1	0.7778	0.05	0	0	0	0	0.07692	0.22222	1	0.55556	1.8	1.8	2	1.625	1.875	1.875	3.375	3.375	3	2.13584	0.164	-0.067	0.195821	0.038026	0.181009	0.0136705	-0.115933	0.00899277	-0.251684	0.00322471	-0.0333945	0.0321272	-0.253225	0.0325925
539	1	15	13	0	0	1	0	0.85714	0.42857	-999	0.35	1.05	-999	0.2222	0.4444	-999	0.7	-999	-999	0.46154	-999	-999	1	0.44444	-999	2.5	2.2	-999	0.5	-999	-999	3.75	-999	-999	1.13584	0.696	-0.101	0.106821	0.041026	-0.263991	0.0346705	0.235067	-0.0160072	0.304316	-0.00777529	0.164605	-0.0278728	0.215775	-0.0574075
540	0	13	5	0	0	0	1	1.57143	-999	1	0.35	-999	0.5	0.4444	-999	0.8889	0.7	0.55	0.55	0.15385	0.30769	0.15385	0.77778	-999	0.22222	1.7	-999	2.8	1.875	-999	0.625	2.125	-999	1.125	-6.86416	1.315	-0.145	-0.0571792	0.020026	-0.0389913	0.117671	0.0560672	0.00199277	0.289316	-0.00777529	0.0126055	-0.0308728	-0.156225	0.304592
541	0	13	8	0	0	0	0	1.57143	1.28571	1.42857	0.35	0.15	0.25	0.3333	0.7778	0.4444	0.75	0.45	0.5	0.30769	0.07692	0.23077	0.11111	0	0	2.1	2.2	2.2	1.75	2.375	2.875	3.625	3.875	4	-3.86416	1.434	-0.057	-0.157179	-0.00897399	-0.130991	0.0196705	0.0640672	-0.0130072	0.258316	-0.0107753	-0.447395	0.0191272	-0.0112247	0.0175925
542	0	17	13	0	0	0	0	1.57143	0.71429	1.14286	0.4	0.95	1.15	0.5556	0.7778	0.8889	-999	0.25	0.1	-999	0.07692	0	0.77778	0.77778	0.44444	1.6	2.1	1.8	1.625	1.625	1.5	2.5	3.375	3.5	1.13584	1.221	-0.096	0.172821	0.087026	0.0350087	0.0936705	-0.0709328	-0.00800723	-0.0786835	-0.00177529	0.120605	-0.0198728	-0.340225	0.0145925
543	0	13	15	1	0	1	0	0.28571	-999	0.14286	0.85	0.8	1.05	1	0.8889	1.3333	-999	-999	0	-999	-999	0.07692	0.22222	-999	0	2	1.2	1	1.5	-999	1.375	1.875	-999	3	3.13584	0.325	-0.071	0.304821	0.025026	0.338009	0.118671	-0.0389328	-0.00300723	-0.201684	0.00122471	-0.348395	0.00812717	-0.328225	-0.326408
544	0	17	16	0	0	0	0	0.28571	0.14286	0.14286	1.15	1.2	0.75	1.4444	1.3333	1.7778	0	0	0.1	0.07692	0	0.07692	0.77778	0.11111	0	1.8	1.7	1.8	0.875	1	1.25	2.625	2.25	2.625	4.13584	0.295	-0.066	0.477821	-0.035974	0.712009	0.140671	-0.0819328	-0.00100723	-0.245684	0.00822471	-0.139395	-0.0388728	-0.287225	-0.0294075
545	1	13	7	0	1	0	0	1.85714	0.57143	1.28571	1	0.85	-999	1.1111	-999	-999	0.55	-999	-999	0.30769	-999	-999	2.66667	2.22222	4	2.1	-999	-999	3	-999	-999	3.75	-999	-999	-4.86416	1.338	-0.11	0.334821	-0.023974	0.351009	-0.0233295	0.121067	-0.00800723	0.188316	-0.00477529	2.02161	0.000127168	-0.0252247	0.00359249
546	1	16	10	0	0	1	0	0.42857	-999	-999	0.65	-999	-999	1.2222	-999	-999	0.9	-999	-999	0.84615	-999	-999	0.66667	-999	-999	2.7	-999	-999	1.375	-999	-999	2.57143	-999	-999	-1.86416	0.489	-0.049	0.0968208	-0.00897399	0.432009	-0.0283295	0.518067	-0.0360072	0.459316	-0.0117753	0.0476055	-0.00387283	0.382775	-0.0564075
547	1	12	13	0	1	0	0	0.71429	-999	0.57143	0.55	0.4	0.55	0.7778	0.6667	0.6667	0.25	0.4	0.5	0	0.15385	0.30769	0.22222	-999	0.33333	1.4	1.9	2	1.75	1.375	1.375	2.25	2.5	2.5	1.13584	0.706	-0.068	0.0228208	0.00202601	0.0960087	-0.0123295	-0.0389328	0.0369928	0.0743165	0.00822471	-0.249395	0.0251272	-0.459225	0.129592
548	1	12	13	0	0	1	1	1.28571	-999	1	0.75	-999	0.4	0.5556	-999	0.8889	0.55	-999	0.45	0.38462	-999	0.46154	0.44444	-999	0.66667	2.2	-999	1.7	1.5	-999	2	2.5	-999	3.5	1.13584	1.162	-0.091	0.118821	-0.033974	0.0250087	0.0936705	0.217067	0.00699277	0.189316	-0.00477529	-0.0323945	0.0221272	-0.0422247	-0.162408
549	1	11	8	0	1	0	0	0.85714	1.57143	1.28571	0.75	0.85	1.35	1.4444	1.4444	1.5556	0.6	1	1.15	0.15385	0.30769	0.38462	0.11111	0.44444	0.33333	2.3	1.7	2.2	2.125	1.625	1.5	3.625	3.5	3.25	-3.86416	1.167	0.026	0.316821	0.068026	0.708009	0.0786705	0.0860672	0.0269928	0.557316	0.0112247	-0.266395	0.0341272	0.0277753	-0.0254075
550	0	16	16	0	0	0	0	0.71429	0.71429	-999	0.3	0.4	-999	0.5556	0.4444	-999	0.15	-999	-999	0.15385	-999	-999	0.88889	1.11111	-999	2.3	2.2	-999	1.75	-999	-999	3.625	-999	-999	4.13584	0.734	-0.062	-0.101179	0.012026	-0.0859913	-0.0133295	0.0080672	-0.00100723	-0.122684	0.00322471	0.325605	-0.0128728	0.101775	-0.0224075
551	1	14	12	0	0	0	0	0.14286	0.14286	0.42857	0.3	0.1	0.2	0	0.1111	0.1111	0.05	0.05	0.05	0	0	0	0.11111	0.22222	0.22222	2	3	3	1.5	2.625	2.25	2	3.875	3.75	0.135838	0.29	0.021	-0.195179	-0.00897399	-0.482991	0.00767052	-0.125933	0.000992775	-0.222684	0.00422471	-0.345395	0.0291272	0.127775	0.285592
552	1	11	7	0	0	0	0	0.42857	0.57143	0.42857	0.45	0.4	0.35	0	0.4444	0.4444	0.3	0.15	0.1	0.15385	0.07692	0.15385	0.55556	0.22222	0.22222	2.6	2.5	2.7	1.875	2	2.25	1.625	3.125	3.75	-4.86416	0.532	-0.046	-0.0441792	-0.00697399	-0.370991	0.0936705	-0.0149328	-0.00100723	-0.0916835	-0.00377529	-0.158395	-0.00887283	0.356775	0.0495925
553	0	15	11	0	0	1	0	1.28571	0.71429	0.57143	0.15	0.55	0.45	0.4444	1	0.8889	0.25	0.3	0.15	0	0	0.07692	0.11111	0.22222	0.11111	2.7	2.3	1.8	2.375	2.375	2.375	3.375	3.625	3.75	-0.864162	0.978	-0.17	-0.116179	0.038026	0.0270087	0.114671	-0.115933	0.00899277	-0.0416835	-0.000775289	-0.368395	0.0231272	0.292775	-0.258408
554	0	16	20	0	0	0	0	0.28571	0.28571	0.42857	0.45	0.65	-999	0.4444	0.3333	-999	0.2	0.15	0.1	0.07692	0.15385	0	0.77778	1.11111	1	2.6	2.5	-999	1.5	1.125	-999	3.125	3.25	-999	8.13584	0.392	-0.01	0.0358208	0.012026	-0.176991	-0.0133295	-0.0449328	-0.00700723	-0.124684	0.000224711	0.320605	0.00712717	0.328775	-0.0364075
555	0	12	9	0	1	0	0	1.57143	0.85714	-999	0.2	-999	-999	0.1111	-999	-999	0.5	0.45	-999	0.38462	0.15385	-999	0.55556	0.33333	-999	1.9	-999	-999	1.875	1.375	-999	4	3.5	-999	-2.86416	1.211	-0.154	-0.169179	0.016026	-0.375991	0.0246705	0.120067	-0.0230072	0.157316	-0.00377529	-0.0913945	0.000127168	-0.161225	0.0235925
556	0	13	20	0	1	0	1	0.14286	0.28571	0.28571	0.85	0.75	0.45	1	0.8889	1.3333	0.15	0.15	0	0.07692	0.07692	0	0.88889	0.66667	0.55556	2.3	1.8	2.2	1.5	1.625	1.75	2.375	2.875	3.125	8.13584	0.3	-0.016	0.211821	-0.037974	0.338009	0.118671	-0.0689328	-0.00800723	-0.164684	-0.000775289	0.162605	-0.0228728	0.0417753	-0.0264075
557	0	12	8	0	0	1	0	1.28571	0.42857	-999	0.25	0.35	-999	0.6667	0.3333	-999	0.25	0.5	-999	0.07692	0.46154	-999	0.11111	0.22222	-999	2.1	2	-999	1.625	1.625	-999	3.125	3.5	-999	-3.86416	0.908	-0.152	-0.137179	0.014026	-0.0579913	-0.0453295	0.0870672	0.0289928	0.0773165	0.00322471	-0.348395	0.0291272	-0.0502247	-0.0134075
558	0	14	16	0	0	0	0	0.85714	-999	0.71429	0.25	-999	0.15	0	-999	0.1111	0.35	-999	0.3	0.07692	-999	0.07692	0.55556	-999	0	2	-999	2.6	2.25	2.375	2.5	3	3.625	3.75	4.13584	0.832	-0.067	-0.179179	-0.00697399	-0.476991	0.00667052	-0.0549328	-7.22543e-06	0.0323165	-0.000775289	-0.171395	-0.0218728	-0.0102247	0.167592
559	1	14	10	0	0	0	0	0.71429	1.14286	1.14286	2.2	1.45	1.8	1.5556	1.2222	1.2222	0.35	0.55	0.35	0.30769	0.38462	0.53846	2.66667	1.66667	2.66667	2.1	2.2	2.7	0.75	0.625	1	1.125	1.375	-999	-1.86416	0.959	0.037	1.10082	-0.041974	0.676009	-0.0323295	0.198067	0.0249928	0.128316	-0.000775289	1.60361	-0.0678728	0.0387753	0.176592
560	0	12	8	0	0	0	0	0.28571	0.28571	0.42857	0.95	0.2	0.25	0.3333	0	0.2222	0.15	0	0.2	0	0	0	0.66667	0.33333	0.44444	2	2.5	1.8	2	2	2.375	2	3	3.375	-3.86416	0.392	-0.01	0.0958208	-0.075974	-0.324991	-0.0313295	-0.125933	0.000992775	-0.173684	0.00522471	-0.0373945	-0.00687283	-0.0632247	-0.0894075
561	0	15	12	0	0	1	0	0.57143	0.57143	1.42857	0.35	0.15	0.3	0.2222	0.5556	0.4444	0.5	0.45	0.45	0.53846	0.15385	0.53846	0.44444	0.66667	0.44444	1.8	2.6	2.6	1.375	1.75	1.75	2.875	4	3.875	0.135838	0.8	0.146	-0.150179	-0.00397399	-0.234991	0.0456705	0.230067	-0.00800723	0.164316	-0.00277529	-0.0473945	0.00912717	-0.0792247	0.212592
562	0	16	13	0	0	0	1	0.57143	-999	-999	0.2	-999	-999	1.1111	-999	-999	0.15	-999	-999	0.23077	-999	-999	0.22222	-999	-999	2.2	-999	-999	1.75	-999	-999	2.75	-999	-999	1.13584	0.597	-0.059	-0.169179	0.016026	0.351009	-0.0233295	0.0650672	-0.00500723	-0.122684	0.00322471	-0.266395	0.0221272	0.0427753	-0.00640751
563	0	12	18	1	0	0	0	0.71429	0.57143	0.57143	0.45	0.15	0.45	0.5556	0.4444	0.5556	0.15	0.1	0	0	0	0	0.33333	0	0	2.4	2.5	2.3	2.75	-999	2.375	3.625	-999	3.5	6.13584	0.688	-0.065	-0.0891792	0.00102601	-0.0769913	0.00667052	-0.125933	0.000992775	-0.182684	-0.000775289	-0.354395	0.000127168	0.206775	-0.0284075
564	0	12	16	0	0	0	0	0.85714	0.57143	0.85714	0.3	0.2	0.25	0.3333	0.4444	0.6667	0	0.05	0	0	0	0	0.66667	0.22222	0.22222	2.1	2.2	2.3	2.25	1.125	1.625	2.75	3.375	3.375	4.13584	0.809	-0.028	-0.165179	-0.00297399	-0.174991	0.0836705	-0.125933	0.000992775	-0.250684	0.00522471	-0.111395	-0.0188728	-0.00122471	0.0495925
565	0	13	8	0	0	0	0	0.28571	0.14286	0.14286	0.5	0.15	0.25	0.4444	0.1111	0.1111	0.05	0	0	0	0	0	0	0.44444	0.33333	1.2	2.1	2.5	1.5	2.5	2.375	3.375	3.75	4	-3.86416	0.295	-0.066	-0.0971792	-0.025974	-0.258991	-0.0863295	-0.125933	0.000992775	-0.251684	0.00322471	-0.313395	0.0431272	-0.490225	0.334592
566	0	15	5	1	0	1	0	1.71429	1.28571	1.42857	0.45	0.8	-999	0.7778	0.7778	-999	1.45	0.6	0.5	0.69231	0	0	0.77778	0.88889	0.66667	2.2	2.3	-999	1	1.5	1.5	2	2	2.375	-6.86416	1.497	-0.082	0.0788208	0.020026	0.127009	0.00167052	0.181067	-0.0900072	0.545316	-0.0377753	0.195605	-0.00887283	0.0627753	0.00759249
567	0	16	12	0	0	0	0	0.57143	-999	-999	0.45	-999	-999	0.6667	-999	-999	0.6	0.2	-999	0.30769	0.23077	-999	0.77778	-999	-999	2.5	-999	-999	2	0.625	-999	3.28571	3.625	-999	0.135838	0.597	-0.059	-0.0211792	0.00202601	0.0280087	-0.00232948	0.112067	-0.0100072	0.0783165	-0.00877529	0.125605	-0.0108728	0.246775	-0.0364075
568	0	15	12	0	0	1	0	0.14286	-999	0.42857	0.4	-999	0.35	0.3333	-999	1	0	0.1	0.1	0.07692	0	0	0.33333	-999	0.33333	2.4	-999	2.2	2.25	2.5	1.75	3	3.5	3.5	0.135838	0.35	0.012	-0.0641792	-0.00197399	-0.0789913	0.171671	-0.0919328	-0.00900723	-0.209684	0.00722471	-0.190395	0.0151272	0.162775	-0.0574075
569	1	17	9	0	1	0	0	0.57143	-999	-999	1.2	-999	-999	1.2222	-999	-999	0.2	0.2	-999	0.15385	0.15385	-999	1.11111	-999	-999	1.7	-999	-999	1.75	1.5	-999	3.875	3.125	-999	-2.86416	0.597	-0.059	0.421821	-0.040974	0.432009	-0.0283295	0.0090672	-7.22543e-06	-0.0866835	0.00222471	0.360605	-0.0298728	-0.297225	0.0435925
570	1	14	11	0	0	0	0	0.57143	0.71429	0.71429	0.35	0.45	0.4	0.4444	0.5556	0.6667	0.25	0.2	0.25	0.23077	0.15385	0.38462	1	0.77778	1	2.8	2.4	1.9	1.625	2	1.875	3.25	3.125	3.375	-0.864162	0.692	-0.014	-0.0661792	0.010026	-0.0959913	0.0586705	0.0730672	0.0149928	-0.0556835	0.00222471	0.330605	-0.00887283	0.371775	-0.252408
571	0	14	7	0	0	0	0	0.71429	1.71429	0.71429	0.65	1.85	0.6	0.8889	0.8889	0.5556	0.65	0.85	0.5	0.23077	0.46154	0.38462	0.33333	0.44444	0.33333	2.1	2.9	2.4	2.125	2.5	1	4	-999	4	-4.86416	1.026	-0.079	0.409821	0.011026	0.186009	-0.0693295	0.167067	0.0189928	0.371316	-0.00877529	-0.172395	0.0151272	0.107775	0.0715925
572	0	11	9	0	1	0	0	0.42857	1.14286	0.42857	0.2	0.15	0.2	0.6667	0	0	0	-999	-999	0	-999	-999	0.11111	1.22222	0.66667	2.3	2	2	2.25	-999	-999	3.5	-999	-999	-2.86416	0.687	-0.069	-0.224179	0.00302601	-0.184991	-0.162329	-0.104933	0.00699277	-0.238684	0.00622471	-0.00139451	0.0461272	0.0507753	-0.0924075
573	1	13	9	0	0	0	0	1.42857	0.85714	0.85714	0.7	0.25	0.15	0.4444	0	0.4444	0.55	0.5	0.45	0.23077	0.07692	0.15385	0.66667	1	0.55556	2.7	2.6	2.3	1.875	1.5	1.875	3.875	3.75	3.5	-2.86416	1.138	-0.139	-0.00617919	-0.057974	-0.241991	0.00567052	0.0200672	-0.0110072	0.199316	-0.00477529	0.153605	-0.00587283	0.385775	-0.103408
574	1	13	9	0	0	0	0	0.28571	-999	-999	0.85	-999	-999	0.8889	-999	-999	0.5	-999	-999	0.07692	-999	-999	0.88889	-999	-999	2	-999	-999	1.25	-999	-999	2.125	-999	-999	-2.86416	0.382	-0.039	0.214821	-0.020974	0.190009	-0.0123295	-0.0489328	0.00299277	0.149316	-0.00377529	0.204605	-0.0168728	-0.0932247	0.0135925
575	0	11	21	0	0	0	1	0.57143	0.42857	0.57143	0.25	0.1	0.1	0.2222	0	0	0.2	0.55	0.4	0.15385	0.23077	0.07692	0.44444	0.44444	0.33333	2.5	2.9	2.8	2	2.75	2.875	3	2.75	4	9.13584	0.586	-0.034	-0.229179	-0.013974	-0.408991	-0.0683295	0.0230672	-0.00800723	0.0893165	0.00622471	-0.126395	0.00512717	0.368775	0.100592
576	0	17	13	0	0	0	0	0.57143	-999	-999	0.4	-999	-999	1.1111	-999	-999	0.1	-999	-999	0	-999	-999	1.44444	-999	-999	2.1	-999	-999	0.75	-999	-999	2.5	-999	-999	1.13584	0.597	-0.059	-0.0511792	0.00502601	0.351009	-0.0233295	-0.104933	0.00699277	-0.160684	0.00422471	0.596605	-0.0498728	-0.0252247	0.00359249
577	1	11	13	0	0	0	1	0.28571	0.42857	0.57143	0.1	0.5	0.25	0	0.4444	1	0.25	0.15	0.1	0.07692	0.07692	0.07692	0.44444	0.55556	0.33333	2.4	1.8	1.9	-999	1.85714	1.75	-999	3	3.375	1.13584	0.46	0.016	-0.175179	0.022026	-0.301991	0.244671	-0.0589328	-7.22543e-06	-0.108684	-0.00177529	-0.0983945	0.00412717	0.0667753	-0.146408
578	1	12	5	0	0	1	0	1.71429	1	0.85714	1.1	0.35	0.4	1.3333	1	1.1111	0.7	0.4	0.4	0.23077	0.23077	0.23077	0.77778	0.66667	0.77778	2.6	1.9	2.5	1.375	0.75	1	2.875	1.75	3.75	-6.86416	1.303	-0.195	0.211821	-0.075974	0.502009	-0.0133295	0.0770672	-0.00100723	0.201316	-0.0117753	0.162605	-0.000872832	0.250775	-0.00640751
579	1	13	8	0	0	0	0	0.14286	0.14286	0.14286	-999	0.15	0.3	-999	0.1111	0	0.2	0.3	0.05	0.07692	0.07692	0	0.22222	0	0	-999	2.2	1.9	1.75	1.875	1.875	4	3.5	3	-3.86416	0.232	-0.041	-0.159179	-0.000973988	-0.363991	-0.0793295	-0.0689328	-0.00800723	-0.0816835	-0.00177529	-0.401395	0.00912717	-0.0462247	-0.0754075
580	0	14	7	1	0	0	0	0.71429	0.71429	-999	0.95	1.1	-999	1	0.7778	-999	0.2	-999	-999	0	-999	-999	0.77778	0.125	-999	2.3	1.8	-999	2	-999	-999	2.25	-999	-999	-4.86416	0.734	-0.062	0.383821	-0.00697399	0.246009	-0.0303295	-0.104933	0.00699277	-0.0836835	0.00222471	-0.0483945	-0.0168728	0.0267753	-0.0724075
581	0	16	9	0	0	0	0	1.57143	2	-999	0.1	0.3	-999	0.4444	0.1111	-999	0.75	0.9	-999	0.46154	0.92308	-999	2.77778	2.66667	-999	2.3	2.5	-999	2.125	2.5	-999	2.875	3.25	-999	-2.86416	1.644	-0.067	-0.217179	0.024026	-0.239991	-0.0453295	0.444067	0.0229928	0.475316	-0.00577529	1.76661	-0.120873	0.157775	0.0155925
582	0	16	7	1	1	1	0	0.42857	0.71429	0.57143	0.05	0.15	0.15	0.1111	0	0	0.45	0.8	0.55	0.23077	0.46154	0	0.55556	0.66667	1.33333	2.2	2.2	2.6	1.625	1.625	1.875	4	4	3.625	-4.86416	0.6	-0.021	-0.291179	0.014026	-0.464991	-0.0453295	0.117067	-0.0240072	0.298316	0.000224711	0.185605	0.0481272	0.0837753	0.119592
583	0	17	20	0	0	0	0	0.85714	0.57143	0.42857	0.45	-999	0.1	0.6667	-999	0.4444	0.15	0.1	0.25	0.15385	0.23077	0.30769	0.55556	0.11111	0.22222	2.1	-999	1.9	1.125	1.5	1.5	2.375	3.875	3.25	8.13584	0.721	-0.121	-0.0911792	-0.033974	-0.0119913	-0.0483295	0.0530672	0.0179928	-0.125684	0.00622471	-0.186395	-0.00787283	-0.0682247	-0.0754075
584	0	14	17	0	0	0	0	0	0.14286	0.42857	0.25	-999	-999	0.2222	-999	-999	0.05	0.2	0.1	0	0.07692	0	1.44444	1.88889	1.88889	2.1	-999	-999	2	2	-999	2.75	3.875	-999	5.13584	0.227	0.046	-0.139179	0.013026	-0.294991	0.0196705	-0.102933	0.00199277	-0.156684	0.00522471	0.982605	-0.00687283	-0.0252247	0.00359249
585	1	16	12	0	0	0	0	0	0.28571	0	0.4	0.5	0.45	1	1	1	0.1	0.15	0.1	0.15385	0.07692	0.07692	0.22222	0.22222	0	1.8	1.3	1.3	1.875	2.375	2.25	4	3.375	4	0.135838	0.178	-0.053	-0.0271792	0.010026	0.321009	0.0266705	-0.0249328	-0.0100072	-0.157684	0.00322471	-0.345395	0.00812717	-0.394225	-0.183408
586	1	11	8	0	0	0	0	0.28571	-999	-999	0.3	-999	-999	0.6667	-999	-999	0	-999	-999	0	-999	-999	0.33333	-999	-999	2	-999	-999	1.625	-999	-999	3.33333	-999	-999	-3.86416	0.382	-0.039	-0.110179	0.011026	0.0280087	-0.00232948	-0.104933	0.00699277	-0.238684	0.00622471	-0.187395	0.0161272	-0.0932247	0.0135925
587	0	15	10	0	0	0	0	0.57143	0	0.14286	0.4	0.4	-999	0.5556	0.4444	-999	0.05	0.3	-999	0	0.07692	-999	0.11111	0.22222	0.22222	1.7	1.8	-999	2.25	1.875	-999	2.375	3.625	-999	-1.86416	0.382	-0.111	-0.0571792	0.00402601	-0.0859913	-0.0133295	-0.0939328	0.00899277	-0.100684	0.00722471	-0.345395	0.0291272	-0.316225	0.0315925
588	1	16	10	0	0	0	0	0.57143	0.42857	-999	0.15	-999	-999	0.5556	-999	-999	0.25	-999	-999	0.23077	-999	-999	0.11111	0.66667	-999	1.7	-999	-999	1.25	-999	-999	2.5	-999	-999	-1.86416	0.555	-0.067	-0.199179	0.019026	-0.0529913	0.00367052	0.0650672	-0.00500723	-0.0446835	0.00122471	-0.204395	0.0331272	-0.297225	0.0435925
589	0	16	12	0	0	0	0	1.85714	-999	-999	0.65	-999	-999	0.2222	-999	-999	1.5	-999	-999	1	-999	-999	0.33333	-999	-999	2.1	-999	-999	0.5	-999	-999	4	-999	-999	0.135838	1.564	-0.146	0.0968208	-0.00897399	-0.294991	0.0196705	0.631067	-0.0440072	0.925316	-0.0237753	-0.187395	0.0161272	-0.0252247	0.00359249
590	0	12	12	0	0	0	0	1	0.57143	0.85714	0.3	0.3	0.1	0.5556	0.2222	0	0.45	0.4	0.4	0.15385	0.23077	0.07692	0.55556	0.88889	0.44444	1.7	2	2.3	1.5	1.375	1.875	1.125	1.125	1.75	0.135838	0.872	-0.053	-0.162179	-0.017974	-0.192991	-0.141329	0.0230672	-0.00800723	0.117316	-0.00177529	0.0556055	-0.00187283	-0.249225	0.149592
591	1	15	19	0	0	0	0	0.57143	0.71429	1	0.85	0.85	1.25	1.2222	1.6667	1.4444	0.25	0.25	0.25	0	0.15385	0.23077	0.66667	0.88889	0.77778	2.3	1.5	1.5	1	0.625	0.375	2.375	1.625	1.75	7.13584	0.751	0.048	0.343821	0.046026	0.630009	0.0926705	-0.0489328	0.0279928	-0.0376835	0.00222471	0.171605	0.00712717	-0.0712247	-0.244408
592	1	17	15	0	0	0	0	0.42857	-999	-999	0.45	-999	-999	1.2222	-999	-999	0.1	-999	-999	0.07692	-999	-999	0.33333	-999	-999	1.8	-999	-999	1.375	-999	-999	2.25	-999	-999	3.13584	0.489	-0.049	-0.0211792	0.00202601	0.432009	-0.0283295	-0.0489328	0.00299277	-0.160684	0.00422471	-0.187395	0.0161272	-0.229225	0.0335925
593	0	14	18	0	0	0	0	0.85714	0.71429	0.57143	0.35	0.65	0.25	0.8889	1	1	0.2	0.25	0.15	0.07692	0.07692	0.07692	1.22222	1.44444	0.88889	2.2	2.2	2.2	2.25	1.75	1.625	3.75	3.875	3.625	6.13584	0.789	-0.096	-0.0391792	-0.00397399	0.265009	0.0506705	-0.0589328	-7.22543e-06	-0.0766835	0.00122471	0.568605	-0.0398728	0.0437753	-0.00740751
594	1	17	10	0	0	0	0	0.57143	0.71429	0.42857	0.3	0.5	0.25	0.1111	0.2222	0.2222	0.25	0.3	0.25	0.23077	0.15385	0	0.22222	0.11111	0	2.8	2.1	2.3	2.5	2	2.125	3.875	3.875	3	-1.86416	0.634	-0.077	-0.0951792	2.60116e-05	-0.389991	0.0126705	0.0230672	-0.0280072	-0.0196835	0.00122471	-0.373395	0.00912717	0.369775	-0.121408
595	0	14	8	0	0	1	1	1.57143	0.71429	0.57143	0.4	0.5	0.3	0.5556	0.3333	0.1111	0.75	0.5	0.45	0.53846	0.30769	0.46154	0.55556	0.11111	0.33333	1.9	2	2	1.85714	1.875	1.625	2.75	3.375	3	-3.86416	1.104	-0.22	-0.0481792	-0.00597399	-0.155991	-0.113329	0.267067	-0.0140072	0.265316	-0.0127753	-0.163395	-0.00187283	-0.169225	0.00559249
596	0	16	14	0	0	0	0	0.28571	1	-999	0.55	0.35	-999	0.3333	0.3333	-999	0.15	0.05	-999	0.23077	0.23077	-999	0.77778	0.55556	-999	1.8	2.1	-999	0.625	0.75	-999	3.375	3.5	-999	2.13584	0.631	0.011	-0.00617919	-0.010974	-0.235991	0.00267052	0.0750672	-0.00300723	-0.179684	0.00222471	0.0906055	-0.0118728	-0.203225	0.0515925
597	0	16	9	0	0	0	0	0.71429	0.71429	-999	0.15	0.05	-999	0.1111	0	-999	0.1	0	-999	0.15385	0	-999	0.11111	0.44444	-999	2.2	3	-999	2.75	2.625	-999	4	4	-999	-2.86416	0.734	-0.062	-0.267179	0.00702601	-0.449991	-0.0123295	-0.0489328	-0.0110072	-0.223684	0.00322471	-0.276395	0.0311272	0.192775	0.0955925
598	0	12	10	0	0	0	0	0.71429	0.57143	0.28571	1.4	0.8	0.5	0.6667	0.2222	0.1111	0.05	0.05	0	0.07692	0	0	0.44444	0.22222	0.44444	2	2.2	1.6	2.25	1.75	-999	2.125	3	3.125	-1.86416	0.629	-0.127	0.450821	-0.093974	-0.122991	-0.135329	-0.0919328	-0.00900723	-0.233684	0.00322471	-0.158395	0.0131272	-0.126225	-0.148408
599	1	15	11	0	0	0	1	0.57143	-999	0.14286	1.2	-999	1.1	1.1111	-999	1.4444	0.3	0.2	0.1	0.15385	0.07692	0.07692	0.88889	-999	1.11111	2.1	-999	1.9	1.875	1.875	1.875	3.75	4	4	-0.864162	0.478	-0.124	0.486821	-0.00797399	0.476009	0.121671	-0.0249328	-0.0100072	-0.0736835	-0.00377529	0.335605	0.00612717	-0.0682247	-0.0754075
600	0	15	8	0	0	0	0	1.14286	0.14286	0.14286	0.45	0.25	0.35	0.4444	0.3333	0.5556	0.1	0.1	0	0.07692	0.15385	0	0.11111	0.22222	0.22222	2.6	2.8	2.5	2.625	2.125	2.125	4	3	3	-3.86416	0.673	-0.216	-0.0801792	-0.00897399	-0.156991	0.0316705	-0.0449328	-0.00700723	-0.198684	0.00122471	-0.345395	0.0291272	0.378775	-0.0174075
601	0	12	10	0	0	0	0	0.71429	1.14286	0.85714	0.2	0.3	0.45	0.1111	0.1111	0.4444	0.45	0.5	0.35	0.23077	0.23077	0.07692	0.88889	0.22222	0.44444	2.2	2	1.9	0.625	1.5	1.125	2.375	2.25	2.5	-1.86416	0.9	-0.025	-0.155179	0.030026	-0.385991	0.0746705	0.0570672	-0.0180072	0.143316	-0.00377529	0.0276055	-0.0248728	-0.0152247	-0.0994075
602	1	16	18	0	0	0	1	0.85714	0.42857	0.14286	0.4	0.3	0.35	0.5556	0.4444	0.8889	0.25	0.8	0.05	0.07692	0.61538	0	0.22222	0.33333	0.55556	2.7	2.6	2.6	1.875	1.75	1.875	3.375	3	3	6.13584	0.624	-0.177	-0.0881792	-0.00297399	-0.0359913	0.0976705	0.0960672	-0.00100723	0.117316	-0.00577529	-0.201395	0.0371272	0.415775	-0.00840751
603	1	16	6	0	0	0	0	1	0.28571	0	1.15	0.35	-999	1	1.1111	-999	0.3	0.25	-999	0.23077	0	-999	1.22222	0.33333	0	1.9	3	-999	1.75	2	-999	3.75	4	-999	-5.86416	0.62	-0.228	0.256821	-0.061974	0.341009	0.0176705	-0.0119328	-0.0190072	-0.0216835	0.000224711	0.102605	-0.0788728	0.0217753	0.147592
604	1	13	10	0	0	0	0	0.42857	-999	-999	0.45	-999	-999	0.8889	-999	-999	0.3	-999	-999	0.07692	-999	-999	0.66667	-999	-999	2.1	-999	-999	2.875	-999	-999	3.125	-999	-999	-1.86416	0.489	-0.049	-0.0211792	0.00202601	0.190009	-0.0123295	-0.0489328	0.00299277	-0.00568353	0.000224711	0.0476055	-0.00387283	-0.0252247	0.00359249
605	1	16	14	0	0	0	0	0.28571	-999	-999	1.1	-999	-999	0.8889	-999	-999	0.2	-999	-999	0.15385	-999	-999	0	-999	-999	1.3	-999	-999	1.5	-999	-999	2.5	-999	-999	2.13584	0.382	-0.039	0.362821	-0.034974	0.190009	-0.0123295	0.0080672	-0.00100723	-0.0836835	0.00222471	-0.422395	0.0351272	-0.569225	0.0845925
606	1	17	14	0	0	0	0	0.85714	0.71429	0.14286	1.15	1.35	1.4	1.1111	1.2222	1.1111	0.2	0.3	0.05	0.23077	0.30769	0.07692	1.55556	1.55556	0.33333	2.7	2.2	2	1.75	1.625	2	3.875	2.625	2.75	2.13584	0.702	-0.189	0.601821	0.033026	0.438009	0.0306705	0.0800672	-0.0170072	-0.0816835	-0.00177529	0.619605	-0.0998728	0.298775	-0.193408
607	0	16	17	0	0	0	0	0.57143	0.14286	0.14286	0.5	0.65	0.6	0.7778	0.7778	0.2222	0.1	0.2	0.1	0.07692	0	0.15385	0.11111	0	0.11111	2	2.3	2.8	2	1.5	2	2.375	2.375	3.125	5.13584	0.421	-0.116	0.0678208	0.016026	0.0650087	-0.135329	-0.0719328	0.00799277	-0.139684	0.00322471	-0.424395	0.0251272	0.00777529	0.231592
608	1	11	11	0	0	0	0	0.14286	0.14286	0.42857	0.2	0.25	0.2	0.6667	0.4444	0.4444	0.3	0.15	0.05	0	0	0	1	0.22222	1.11111	2	2	1.9	2.5	2.125	2	4	3.875	4	-0.864162	0.29	0.021	-0.200179	0.00402601	-0.0349913	-0.0473295	-0.125933	0.000992775	-0.102684	-0.00577529	0.214605	0.00212717	-0.125225	-0.0504075
609	0	11	7	0	0	0	1	2.28571	-999	1.14286	0.55	-999	0.3	1.1111	-999	1	0.95	0.6	0.75	0	0	0.38462	1.22222	-999	0.33333	2	-999	2.1	2	1.5	1.625	2.5	3.125	2.5	-4.86416	1.748	-0.252	-0.000179191	-0.022974	0.374009	0.00367052	-0.0759328	0.0429928	0.436316	-0.0117753	0.281605	-0.0648728	-0.0942247	0.0115925
610	1	15	9	0	0	0	0	0.42857	0.14286	-999	0.35	0.4	-999	0.2222	0.3333	-999	0.4	0.4	-999	0.23077	0.30769	-999	0.22222	0.33333	-999	2.1	1.8	-999	1.25	1.5	-999	2.625	3.25	-999	-2.86416	0.377	-0.071	-0.0791792	0.00802601	-0.295991	0.0186705	0.103067	0.00299277	0.0913165	-0.00177529	-0.257395	0.0221272	-0.0872247	-0.0384075
611	1	13	9	0	0	0	0	0.57143	0.42857	0.71429	0.35	0.25	0.15	0.2222	0	0.1111	0.15	0.2	0.5	0.07692	0	0.07692	0.22222	0.33333	0.66667	2.4	2.3	1.9	2	2.125	2.125	2.875	3.875	4	-2.86416	0.615	-0.003	-0.147179	-0.018974	-0.394991	-0.0383295	-0.0819328	-0.00100723	-0.0316835	0.0122247	-0.177395	0.0431272	0.137775	-0.152408
612	0	14	13	0	0	0	0	0.57143	0.28571	0.42857	0.8	0.4	0.65	1	0.8889	0.6667	0	0.1	0.25	0.07692	0.15385	0.15385	0.88889	1.22222	0.44444	1.7	2.1	2.3	1.375	1.625	1.57143	2.25	3.125	2.5	1.13584	0.518	-0.06	0.136821	-0.014974	0.256009	-0.0623295	-0.0249328	0.00999277	-0.175684	0.0112247	0.279605	-0.0328728	-0.235225	0.148592
613	1	16	11	0	0	0	0	0.42857	0.42857	0.14286	0.4	0.9	0.6	0.6667	1.1111	1	0.25	0.35	0.3	0.15385	0.07692	0.23077	0.88889	0.77778	1.11111	2	2	2	1.625	2	1.875	3.5	2.625	2.875	-0.864162	0.435	-0.102	0.0868208	0.029026	0.176009	0.0956705	-0.0049328	0.00699277	0.0103165	0.00322471	0.307605	0.00712717	-0.114225	-0.0194075
614	0	11	6	0	0	0	0	1.71429	0.57143	0.71429	0.1	0.1	0.35	0.1111	0.1111	0.6667	-999	0.35	0.35	-999	0.07692	0.15385	1.44444	1.22222	0.55556	2.1	2.6	2	1.875	1.5	1.625	3.25	2.375	3	-5.86416	1.158	-0.209	-0.255179	0.029026	-0.358991	0.134671	-0.0349328	0.00499277	0.0613165	-0.000775289	0.535605	-0.0748728	0.0257753	-0.0514075
615	1	11	10	0	0	0	0	0.14286	-999	-999	0.5	-999	-999	1.2222	-999	-999	0.1	-999	-999	0.07692	-999	-999	0.44444	-999	-999	2.2	-999	-999	1.625	-999	-999	3.75	-999	-999	-1.86416	0.274	-0.029	0.00782081	-0.000973988	0.432009	-0.0283295	-0.0489328	0.00299277	-0.160684	0.00422471	-0.109395	0.00912717	0.0427753	-0.00640751
616	1	17	8	0	0	0	1	0.42857	-999	-999	0.3	0.1	-999	0.5556	0.3333	-999	0.1	-999	-999	0.15385	-999	-999	0.44444	-999	-999	1.7	2.4	-999	2.375	-999	-999	3.375	-999	-999	-3.86416	0.489	-0.049	-0.187179	-0.00297399	-0.117991	-0.0293295	0.0080672	-0.00100723	-0.160684	0.00422471	-0.109395	0.00912717	-0.204225	0.106592
617	0	16	13	0	0	0	0	0.28571	0.85714	0.85714	0.55	0.5	0.6	0.8889	1.2222	0.4444	0.15	0.35	0.4	0	0.30769	0.30769	0.44444	1.11111	1.77778	1.8	1.8	1.6	1.625	1.625	1.25	2.125	2.375	2.125	1.13584	0.634	0.061	0.0528208	0.00902601	0.244009	-0.103329	0.0080672	0.0389928	0.000316474	0.00922471	0.343605	0.0791272	-0.293225	-0.0944075
618	1	17	9	0	0	0	0	0.85714	1	0.85714	0.85	0.4	0.55	1	0.7778	0.7778	0.45	0.45	0.4	0.07692	0.15385	0.07692	0.11111	0.33333	0.22222	1.9	2.5	2.6	2.25	1.875	1.75	2.625	1.75	3.625	-2.86416	0.925	-0.045	0.142821	-0.030974	0.246009	-0.0303295	-0.0349328	0.000992775	0.136316	-0.00277529	-0.317395	0.0281272	-0.0382247	0.189592
619	0	11	10	0	0	0	0	0.28571	0.14286	0	0.45	0.75	0.15	0.8889	0.8889	0.7778	0.45	0.3	0.35	0.07692	0.15385	0.07692	0.33333	0.66667	0.22222	2.2	1.7	2.2	1.875	2	1.5	2.375	3	2.5	-1.86416	0.266	-0.097	0.0108208	-0.024974	0.213009	-0.00832948	-0.0349328	0.000992775	0.0703165	-0.00277529	-0.140395	0.00712717	-0.0272247	-0.000407514
620	0	17	7	0	0	0	0	0.28571	0.28571	0.14286	0.35	0.2	0.2	0.8889	0.2222	0.4444	0.1	0	0.05	0	0.07692	0.15385	0.77778	0.55556	0.44444	1.8	2.2	2.2	1.25	1.75	1.75	3.625	2.75	2.875	-4.86416	0.334	-0.072	-0.152179	-0.013974	0.0300087	-0.0913295	-0.0829328	0.0189928	-0.223684	0.00322471	0.0646055	-0.0188728	-0.176225	0.0905925
621	0	13	15	0	0	0	1	2	2.57143	2.28571	0.45	0.2	0.45	0.7778	0.5556	0.7778	1.2	1.2	1.25	0.46154	0.69231	0.53846	0.33333	0.66667	0.22222	1.5	1.2	1.8	1.625	2.875	2.25	3.375	3.5	3.375	3.13584	2.146	0.004	-0.0781792	0.00102601	0.0860087	0.0186705	0.361067	0.00899277	0.852316	-0.00977529	-0.140395	0.00712717	-0.523225	0.0505925
622	0	17	5	0	0	0	0	0.28571	0.14286	0.14286	0.9	-999	-999	0.6667	-999	-999	0.05	-999	-999	0.15385	-999	-999	0.88889	1.88889	0.88889	1.7	-999	-999	0.875	-999	-999	1.75	-999	-999	-6.86416	0.295	-0.066	0.244821	-0.023974	0.0280087	-0.00232948	0.0080672	-0.00100723	-0.199684	0.00522471	0.539605	-0.0138728	-0.297225	0.0435925
623	0	16	9	0	0	0	0	1	0.71429	0.57143	0.2	0.25	-999	0.8889	0.1111	-999	0.65	0.65	0.65	0.46154	0.46154	0.23077	1.11111	1	0.33333	1.8	2	-999	1.625	1.75	1.5	2.5	3.25	3.375	-2.86416	0.852	-0.121	-0.188179	0.013026	-0.00299133	-0.109329	0.250067	-0.0280072	0.332316	-0.00377529	0.293605	-0.0568728	-0.222225	0.0385925
624	1	15	12	0	0	1	0	0.71429	0.14286	-999	0.2	0.05	-999	0.5556	0.2222	-999	0.2	0	-999	0	0	-999	0.44444	0.66667	-999	2.5	2.9	-999	2	2.25	-999	3.75	3.5	-999	0.135838	0.517	-0.106	-0.245179	0.00302601	-0.148991	-0.0453295	-0.121933	0.00399277	-0.182684	0.000224711	-0.0393945	0.0111272	0.346775	0.0305925
625	0	16	13	0	1	0	0	1.42857	0.71429	0.42857	0	0.15	0.3	0.3333	0.2222	0.6667	0.85	0.45	0.8	0.38462	0.23077	0.30769	0.33333	0.77778	0.11111	2.5	2.6	2.3	1.25	1.875	1.5	3	3.5	2.625	1.13584	1.012	-0.227	-0.290179	0.035026	-0.222991	0.0866705	0.155067	-0.0120072	0.360316	-0.00577529	-0.135395	0.000127168	0.275775	-0.0544075
626	1	17	13	0	0	0	0	0	0.14286	0	0.4	0.45	0.25	0.8889	1.2222	0.8889	0.15	0.2	0.15	0.07692	0.07692	0	1	1.11111	1.11111	2	1.9	2.4	1.75	1.875	2.25	2.75	3.5	3.625	1.13584	0.14	-0.047	-0.0661792	-0.011974	0.298009	0.0176705	-0.0689328	-0.00800723	-0.111684	0.00322471	0.437605	-0.00587283	-0.0892247	0.109592
627	0	11	7	0	0	0	0	1	0.85714	1.14286	0.35	0.9	0.35	0	0.6667	0.5556	-999	0.7	0.45	-999	0.30769	0.07692	-999	0.33333	0.44444	1.8	2	2.4	1.875	1.875	2.625	2.25	2.625	3.25	-4.86416	1.008	-0.002	0.0328208	0.00902601	-0.308991	0.121671	0.0740672	-0.0150072	0.286316	-0.00777529	-0.113395	0.00812717	-0.184225	0.156592
628	0	12	8	0	0	0	0	1.28571	1.28571	1.85714	0.65	0.65	0.55	0.5556	1	0.3333	1.05	0.9	0.9	0.30769	0.30769	0.30769	0.44444	0.33333	0.44444	2	2	1.8	1.75	0.625	0.875	2.25	1.5	2.125	-3.86416	1.396	0.086	0.121821	-0.00597399	0.0140087	-0.0603295	0.144067	-0.00100723	0.613316	-0.0127753	-0.130395	0.0121272	-0.135225	-0.0824075
629	1	12	8	0	0	1	0	1.14286	1.57143	1	0.6	0.5	0.55	0.8889	1.5556	1	0.35	1	-999	0.07692	0.84615	-999	1.11111	1.22222	0.44444	1.9	2.5	2.9	1.625	1.25	-999	2.375	3.5	-999	-3.86416	1.235	-0.086	0.0658208	-0.00197399	0.383009	0.0436705	0.230067	0.0559928	0.358316	0.00622471	0.372605	-0.0528728	-0.00822471	0.284592
630	1	11	15	0	0	0	0	0.42857	0.28571	0	-999	0.15	0.05	-999	0.3333	0.1111	0.05	-999	-999	0	-999	-999	0.44444	0.33333	0	-999	2.2	2	2.71429	-999	-999	3.625	-999	-999	3.13584	0.367	-0.128	-0.216179	-0.020974	-0.239991	-0.0773295	-0.104933	0.00699277	-0.199684	0.00522471	-0.223395	-0.0118728	-0.0242247	-0.0494075
631	0	14	9	0	0	0	0	0.42857	0.14286	0	0.35	0.4	0.35	0.5556	0.8889	0.3333	-999	-999	0.05	-999	-999	0	0	0.11111	0	1.6	1.6	1.9	1.75	-999	-999	3.375	-999	-999	-2.86416	0.329	-0.122	-0.0851792	0.00402601	-0.00899133	-0.0593295	-0.0829328	-0.00600723	-0.163684	0.000224711	-0.466395	0.0281272	-0.401225	0.0525925
632	1	17	13	0	0	0	0	0.14286	0.28571	-999	0.25	-999	0	0.4444	-999	0.5556	0	-999	-999	0	-999	-999	0.22222	0.22222	-999	2.5	-999	3	2.25	-999	2.75	4	-999	4	1.13584	0.29	-0.026	-0.211179	-0.022974	-0.115991	0.0296705	-0.104933	0.00699277	-0.238684	0.00622471	-0.293395	0.0211272	0.356775	0.166592
633	0	11	15	0	0	0	0	0.42857	0.57143	0.57143	0.85	0.55	0.4	0.5556	0.2222	0.4444	0.45	0.1	0.15	0.15385	0	0	0.11111	0.22222	0	2.3	2.3	2.6	2	1.875	1	3	2	2.5	3.13584	0.562	-0.015	0.157821	-0.044974	-0.137991	-0.0213295	-0.0579328	-0.0190072	-0.0486835	-0.00777529	-0.391395	0.0171272	0.152775	0.0935925
634	0	14	10	0	0	0	0	0.71429	-999	-999	0.35	-999	-999	0.7778	-999	-999	0	0.15	-999	0	0	-999	0.22222	-999	-999	2.1	-999	-999	1.875	2.125	-999	3	3.5	-999	-1.86416	0.704	-0.068	-0.0801792	0.00802601	0.109009	-0.00732948	-0.121933	0.00399277	-0.193684	0.00722471	-0.266395	0.0221272	-0.0252247	0.00359249
635	0	11	10	0	0	0	0	1	0.71429	0.42857	0.35	0.15	0.2	0.2222	0	0.2222	0.3	0.2	0.15	0.07692	0.15385	0.07692	0.22222	0.55556	0	2.2	2.4	2	2.125	2.375	2.625	3.625	3.375	3.75	-1.86416	0.823	-0.152	-0.163179	-0.013974	-0.380991	-0.00832948	-0.0349328	0.000992775	-0.0616835	-0.00277529	-0.261395	0.00512717	0.0517753	-0.0734075
636	0	15	17	1	0	0	0	0.28571	0.57143	0.28571	0.75	0.85	0.5	0.5556	0.2222	0.1111	0.35	0.3	0.65	0.38462	0.23077	0.30769	0.55556	0.66667	0.66667	2	1.9	2.1	0.375	0.5	0.125	1.375	2.125	2.25	5.13584	0.44	-0.052	0.201821	-0.020974	-0.178991	-0.111329	0.155067	-0.0120072	0.105316	0.00922471	0.0466055	0.0121272	-0.119225	0.0145925
637	1	16	17	0	0	0	1	0	0	0	0.8	0.55	0.55	0.5556	0.3333	0.6667	0.1	0	0.05	0	0	0	0.11111	0	0.11111	1.9	1.5	2.1	1.875	1.875	1.625	3.125	3.625	3.75	5.13584	0.101	-0.042	0.157821	-0.023974	-0.0869913	0.0386705	-0.125933	0.000992775	-0.223684	0.00322471	-0.424395	0.0251272	-0.230225	0.0435925
638	0	11	10	0	0	0	0	0.42857	0.71429	1	0.35	0.25	0.2	0	0	0	0.15	0.1	0.15	0.07692	0.07692	0.07692	0.22222	0.44444	0.77778	2.7	2.8	2.5	2.75	2	2.25	3.5	2.5	3.375	-1.86416	0.688	0.073	-0.140179	-0.012974	-0.520991	-0.0213295	-0.0589328	-7.22543e-06	-0.148684	0.00322471	-0.126395	0.0491272	0.433775	-0.0424075
639	0	12	20	0	0	0	0	0.28571	0.28571	0.28571	0.65	0.3	0.15	0.4444	0.5556	0.7778	0.25	0.15	0.2	0	0.07692	0.15385	0.33333	0.44444	0.22222	2.3	1.8	2.8	2.25	2.25	2.125	3.75	4	4	8.13584	0.363	-0.041	-0.0151792	-0.051974	-0.0819913	0.0896705	-0.0829328	0.0189928	-0.0856835	0.00122471	-0.196395	0.00812717	0.101775	0.164592
640	0	12	9	0	0	0	0	0.85714	0.71429	0.57143	0.35	0	0.25	0.6667	0.2222	0.1111	0.55	0.55	0.45	0.23077	0.23077	0.30769	0.66667	0.66667	0.33333	1.9	2.4	2.4	1.625	2.5	2.125	3.75	3.375	3.5	-2.86416	0.789	-0.096	-0.192179	-0.010974	-0.122991	-0.135329	0.0870672	0.00799277	0.217316	-0.00477529	0.0226055	-0.0158728	-0.0732247	0.127592
641	0	14	9	0	0	0	0	1.14286	0.85714	1.42857	1	0.3	0.25	1	0.5556	0.1111	0.45	0.75	-999	0.46154	0.38462	-999	0.33333	0.22222	0.33333	1.8	2	2.3	1.75	1.5	-999	2.125	2.5	-999	-2.86416	1.129	0.035	0.138821	-0.079974	0.116009	-0.209329	0.243067	-0.0150072	0.279316	0.000224711	-0.228395	0.0161272	-0.194225	0.125592
642	0	11	10	0	0	0	0	0.14286	0.57143	0.28571	0.25	0.25	0.4	0.5556	0.1111	0.3333	0.1	0.3	0.35	0.07692	0	0.07692	0.22222	0.33333	0	1.6	2.3	2.2	1.875	2	-999	1.75	2.75	3	-1.86416	0.377	-0.027	-0.153179	0.019026	-0.175991	-0.0493295	-0.0819328	-0.00100723	-0.0466835	0.0102247	-0.317395	0.00712717	-0.272225	0.138592
643	0	14	9	1	0	0	0	-999	0.14286	0.28571	0.65	0.9	0.3	0.6667	0.8889	0.6667	0.55	0.1	0.35	0.23077	0.15385	0.23077	-999	0.125	0.22222	2.3	2.5	2.2	1.875	2.125	2	2.875	4	4	-2.86416	0.355	-0.047	0.145821	-0.029974	0.0880087	0.00767052	0.0530672	-0.00200723	0.0303165	-0.00577529	-0.283395	0.0131272	0.141775	-0.0354075
644	1	15	11	0	0	0	1	1	-999	-999	0.5	-999	-999	0.3333	-999	-999	0.45	-999	-999	0.30769	-999	-999	0.88889	-999	-999	1.9	-999	-999	2	-999	-999	3.375	-999	-999	-0.864162	0.919	-0.088	0.00782081	-0.000973988	-0.213991	0.0136705	0.121067	-0.00800723	0.110316	-0.00277529	0.204605	-0.0168728	-0.161225	0.0235925
645	1	12	10	0	0	0	0	1.28571	1.57143	0.71429	0.4	0.3	-999	0.2222	0.4444	-999	0.3	0.15	0.3	0	0	0.07692	0.11111	0.33333	0.11111	2.1	2.1	-999	2.2	2	2.5	3.875	3.75	3.875	-1.86416	1.239	-0.173	-0.0861792	-0.000973988	-0.263991	0.0346705	-0.115933	0.00899277	-0.0456835	0.00122471	-0.340395	0.0221272	-0.0312247	-0.000407514
646	0	14	11	0	0	0	0	1.42857	-999	-999	0.15	-999	-999	0.4444	-999	-999	0.1	-999	-999	0	-999	-999	0.55556	-999	-999	2.8	-999	-999	2.5	-999	-999	3.75	-999	-999	-0.864162	1.242	-0.117	-0.199179	0.019026	-0.133991	0.00867052	-0.104933	0.00699277	-0.160684	0.00422471	-0.0313945	0.00212717	0.450775	-0.0664075
647	1	16	7	0	0	1	0	0.85714	0.42857	0.57143	0.9	0.65	0.4	1.1111	1.1111	0.5556	0.1	0.3	0.05	0.07692	0.30769	0.07692	0.33333	0.22222	0.22222	2.4	1.9	2.2	1.625	1.75	1.75	3.75	3.875	4	-4.86416	0.712	-0.084	0.201821	-0.049974	0.346009	-0.118329	0.0120672	0.00299277	-0.114684	0.00122471	-0.252395	0.0101272	0.110775	-0.0524075
648	0	13	9	0	0	0	0	0.57143	0.42857	0.57143	0.7	0.4	0.6	0.8889	0.8889	1.1111	0.45	0.35	0.25	0.23077	0.30769	0.07692	0.77778	1.33333	0.77778	3	2.2	2.4	1.5	1.375	1.375	3.25	3	3.625	-2.86416	0.586	-0.034	0.0898208	-0.00897399	0.255009	0.0816705	0.0800672	-0.0170072	0.0653165	-0.00577529	0.330605	-0.00687283	0.503775	-0.139408
649	1	17	9	1	0	0	0	0.14286	0.85714	0.57143	0.6	0.3	0.4	0.8889	1.1111	0.2222	0.4	0.3	0	0.15385	0.23077	0	1.375	1.22222	0.77778	2.9	2.5	2.8	0.75	0.75	0.875	2.625	3	3.875	-2.86416	0.513	0.024	-0.00117919	-0.019974	0.192009	-0.162329	0.0130672	-0.0160072	-0.0266835	-0.0107753	0.553605	-0.0568728	0.531775	0.00759249
650	0	12	21	0	0	0	1	0.28571	0.28571	0.14286	0.4	0.6	0.45	0.2222	0.2222	0.7778	0.4	0.35	0.3	0	0	0	0.22222	0.22222	0.11111	1.5	1	1.6	1.75	1	0.375	3.625	2.625	2.125	9.13584	0.334	-0.072	-0.00417919	0.011026	-0.264991	0.140671	-0.125933	0.000992775	0.0603165	-0.00277529	-0.321395	0.0141272	-0.572225	-0.0104075
651	0	14	9	0	1	1	0	1	0.42857	0.42857	0.15	-999	0.2	0.4444	-999	0.1111	0.05	-999	0.1	0.15385	-999	0	0.77778	0.33333	0.11111	2.7	-999	2.2	2.375	-999	1.875	3.625	-999	3	-2.86416	0.746	-0.14	-0.218179	0.00902601	-0.217991	-0.0893295	-0.0279328	-0.0180072	-0.192684	0.00522471	-0.0603945	-0.0348728	0.341775	-0.131408
652	0	12	11	0	0	1	0	0.28571	0.28571	0.28571	0.75	-999	-999	0.6667	-999	-999	0.55	0.3	0.15	0	0	0	2.33333	1.11111	1.11111	1.6	-999	-999	1.875	1.75	1.625	3.25	2.875	3.375	-0.864162	0.363	-0.041	0.155821	-0.014974	0.0280087	-0.00232948	-0.125933	0.000992775	0.0573165	-0.0127753	0.997605	-0.120873	-0.365225	0.0535925
653	1	17	16	0	0	1	0	0.14286	-999	-999	0.25	0.1	0.05	0.3333	0.3333	0.1111	0.15	0.1	-999	0	0.15385	-999	0.11111	-999	-999	2.1	2.2	2	1.5	1.75	1.875	3	3	3	4.13584	0.274	-0.029	-0.236179	-0.018974	-0.267991	-0.0663295	-0.0649328	0.0149928	-0.155684	0.00222471	-0.344395	0.0291272	-0.0312247	-0.0464075
654	0	11	18	0	0	0	0	1	0.42857	0.71429	0.45	0.3	0.4	0.2222	0.5556	0.1111	0.55	0.65	0.9	0.07692	0.07692	0.30769	0.77778	0.44444	0.33333	2.1	1.8	2.3	2.25	2.375	2.375	3.25	3.75	3.875	6.13584	0.804	-0.078	-0.0611792	-0.00297399	-0.275991	-0.0453295	-0.0289328	0.0259928	0.356316	0.00722471	0.0136055	-0.0238728	-0.0582247	0.0545925
655	0	17	9	0	1	0	0	1	-999	0.28571	0.65	-999	-999	0.6667	-999	-999	0	0	0	0	0	0	0.22222	-999	0	2.2	-999	-999	1.75	2.875	1.5	3.875	4	3	-2.86416	0.758	-0.177	0.0968208	-0.00897399	0.0280087	-0.00232948	-0.125933	0.000992775	-0.268684	0.00522471	-0.348395	0.00812717	0.0427753	-0.00640751
656	0	17	12	0	0	0	0	0.28571	0.57143	0.57143	0.25	0.35	0.4	0.4444	0.3333	0	0.15	0.15	0.15	0	0	0	0.44444	0.55556	0.11111	2.1	1.9	2.4	1.625	1.25	1.75	3.875	3.875	4	0.135838	0.498	0.01	-0.130179	0.020026	-0.224991	-0.119329	-0.125933	0.000992775	-0.129684	0.00322471	-0.144395	-0.00787283	-0.0342247	0.0845925
657	1	12	20	0	0	0	0	0.57143	1	0.57143	0.2	0.15	0.15	0	0.1111	0.2222	0.4	0.3	0.55	0	0	0.15385	0.22222	0.11111	0.33333	1.9	2.2	2.5	2.25	2.625	1.625	3.25	3.625	4	8.13584	0.74	-0.057	-0.230179	-0.00297399	-0.468991	0.0376705	-0.105933	0.0179928	0.0993165	0.00422471	-0.303395	0.0271272	-0.0912247	0.161592
658	1	15	13	0	0	0	0	0	0.14286	0.14286	0.35	-999	0.25	0.4444	-999	0.3333	0.1	0.1	0.1	0	0	0	0.55556	0.33333	0.22222	2.6	-999	2.3	2.25	2.625	2.625	3.75	3.625	3.75	1.13584	0.169	-0.016	-0.109179	-0.00697399	-0.166991	-0.0303295	-0.125933	0.000992775	-0.176684	0.00422471	-0.130395	-0.00987283	0.298775	-0.0754075
659	1	16	11	0	0	1	0	1.14286	0.14286	0	0.75	0.3	0.6	0.5556	0.4444	0.4444	0.1	0	0.2	0	0.07692	0.15385	0.77778	0.22222	0.11111	2.6	3	2.5	2	2.5	2.5	2.625	3.375	2.875	-0.864162	0.644	-0.247	0.0858208	-0.015974	-0.0909913	-0.0233295	-0.0829328	0.0189928	-0.189684	0.00722471	-0.0883945	-0.0338728	0.407775	-0.0204075
660	1	13	18	0	0	0	0	0.14286	0.28571	0.28571	0.7	0.7	0.35	0.7778	1.3333	1	0.2	0.2	0.45	0.15385	0.23077	0.53846	0.33333	0.22222	0.33333	1.4	1.3	2	1.5	1.75	1.5	2.125	2.625	3.375	6.13584	0.3	-0.016	0.125821	-0.031974	0.280009	0.0696705	0.0830672	0.0439928	-0.0266835	0.00922471	-0.228395	0.0161272	-0.544225	0.137592
661	0	12	11	0	1	0	0	1	1.42857	1.57143	0.35	0	0.1	0.1111	0.1111	0.1111	0.8	0.3	0.7	0.23077	0.07692	0.23077	0.77778	1.88889	0.88889	2	2.5	2	2.125	3	2.25	3.875	4	4	-0.864162	1.25	0.069	-0.212179	-0.025974	-0.426991	-0.0163295	0.0300672	-0.00300723	0.266316	-0.00677529	0.492605	-0.00487283	-0.0432247	-0.0254075
662	0	16	12	0	0	1	0	0.42857	-999	-999	0.15	-999	-999	0.7778	-999	-999	0.15	-999	-999	0	-999	-999	0.66667	-999	-999	2.3	-999	-999	2.375	-999	-999	4	-999	-999	0.135838	0.489	-0.049	-0.199179	0.019026	0.109009	-0.00732948	-0.104933	0.00699277	-0.122684	0.00322471	0.0476055	-0.00387283	0.110775	-0.0164075
663	0	11	19	0	0	0	0	0.57143	0.42857	0.57143	0.2	0.2	0.1	0.2222	0.4444	0.4444	0.15	0.5	0.4	0	0.23077	0.15385	0.66667	0.55556	0.66667	2.3	3	2.5	2.375	2.875	2.625	3.125	4	4	7.13584	0.586	-0.034	-0.225179	-0.00697399	-0.258991	0.0466705	-0.0359328	0.0209928	0.0543165	0.00822471	0.0646055	0.00312717	0.242775	0.0535925
664	0	15	18	1	0	0	0	0.14286	0.28571	0.42857	-999	0.15	0.25	-999	0.3333	0.3333	0.2	0.2	0.25	0.15385	0.46154	0.15385	0.33333	0.77778	0.22222	-999	2.9	2.4	2.125	2.5	1.875	3.5	-999	4	6.13584	0.329	0.015	-0.171179	-0.00497399	-0.184991	-0.0283295	0.103067	0.00399277	-0.0726835	0.00422471	-0.112395	0.00612717	0.285775	-0.00740751
665	0	12	7	0	0	0	1	0.85714	1.57143	1.14286	0.5	1.1	0.65	0.3333	0.5556	0.8889	0.5	0.4	0.55	0.23077	0.30769	0.30769	1.11111	0.77778	1	2.7	2.9	2.2	0.625	0.875	1	1.25	2.5	1.125	-4.86416	1.138	-0.005	0.179821	0.025026	-0.123991	0.142671	0.110067	0.00899277	0.168316	0.000224711	0.377605	-0.0188728	0.417775	-0.138408
666	1	13	10	0	0	0	0	1	1	-999	0.4	0.55	-999	0.6667	0.3333	-999	0.5	0.45	-999	0.23077	0.23077	-999	0.66667	0.44444	-999	1.9	2.1	-999	2.125	2	-999	1.75	2.875	-999	-1.86416	0.983	-0.075	-0.0141792	0.011026	-0.0579913	-0.0453295	0.0750672	-0.00300723	0.157316	-0.00377529	-0.000394509	-0.00587283	-0.146225	0.0345925
667	1	17	9	0	0	0	1	0.42857	0	0.28571	1.05	-999	0.65	1	-999	0.7778	0	0.05	0.15	0.07692	0	0	2.22222	2	1.55556	2.3	-999	2	1.375	1.375	1	3	3.125	2.625	-2.86416	0.349	-0.054	0.318821	-0.039974	0.259009	-0.0313295	-0.0919328	-0.00900723	-0.216684	0.00922471	1.26761	-0.0938728	0.0687753	-0.0944075
668	0	16	15	0	0	0	0	1.14286	-999	-999	0.3	-999	-999	0	-999	-999	0.2	-999	-999	0	-999	-999	0.33333	-999	-999	2	-999	-999	1.875	-999	-999	2.875	-999	-999	3.13584	1.027	-0.097	-0.110179	0.011026	-0.456991	0.0296705	-0.104933	0.00699277	-0.0836835	0.00222471	-0.187395	0.0161272	-0.0932247	0.0135925
669	1	14	9	0	0	0	1	1	0.42857	-999	1.05	1.2	0.55	0.5556	0.8889	0.5556	0.35	0.25	0.1	0.07692	0	0.07692	0.22222	0.33333	-999	1.5	1.6	2.1	1.25	1.25	1.375	4	3.625	1.25	-2.86416	0.767	-0.118	0.410821	-0.045974	0.0180087	0.00167052	-0.0819328	-0.00100723	-0.0386835	-0.00577529	-0.257395	0.0221272	-0.436225	0.140592
670	0	17	13	0	0	0	0	0.14286	0.14286	0	0.2	0.25	0.2	0.6667	0.1111	0	0.1	0.05	0.05	0	0.07692	0	1	0.77778	0.88889	2.3	2.6	2.6	2	1.875	2.125	3.5	3.5	4	1.13584	0.203	-0.072	-0.200179	0.00402601	-0.160991	-0.164329	-0.102933	0.00199277	-0.205684	0.00222471	0.307605	-0.0148728	0.195775	0.0905925
671	0	16	15	0	0	0	0	1.14286	-999	-999	0.35	-999	-999	1	-999	-999	0.1	-999	-999	0.30769	-999	-999	0.11111	-999	-999	1.9	-999	-999	1.875	-999	-999	3.375	-999	-999	3.13584	1.027	-0.097	-0.0801792	0.00802601	0.271009	-0.0173295	0.121067	-0.00800723	-0.160684	0.00422471	-0.344395	0.0291272	-0.161225	0.0235925
672	0	12	19	0	0	0	1	0.85714	0.85714	0.42857	0.45	0.1	0.75	0.8889	0.3333	0.6667	0.45	0.7	0.45	0.07692	0	0	0.44444	1	0.22222	2.7	2.6	2.4	2.375	3	2.5	3.625	-999	4	7.13584	0.799	-0.132	-0.0611792	0.031026	0.0810087	-0.0323295	-0.0919328	-0.00900723	0.238316	-0.00177529	-0.0103945	-0.00587283	0.395775	-0.0714075
673	0	12	7	0	0	0	0	0.71429	0.85714	1	0.4	0.3	0.9	1.1111	1.2222	1.8889	0.2	0.2	0.15	0.15385	0	0	0.55556	0.44444	0.44444	2.1	2.7	1.4	1.875	1.5	1.75	1.125	1.875	2.25	-4.86416	0.852	0.017	-0.0131792	0.055026	0.534009	0.242671	-0.0579328	-0.0190072	-0.0956835	0.00122471	-0.0563945	0.00112717	-0.0202247	-0.243408
674	1	15	9	0	0	1	0	0.85714	0.71429	-999	0.9	-999	-999	0.6667	-999	-999	0.35	0.55	-999	0.15385	0.38462	-999	1.55556	0.66667	-999	2	-999	-999	1.5	-999	-999	3	-999	-999	-2.86416	0.804	-0.079	0.244821	-0.023974	0.0280087	-0.00232948	0.0950672	0.0159928	0.142316	0.00122471	0.512605	-0.0618728	-0.0932247	0.0135925
675	1	13	15	0	0	0	0	0	0	0	0.5	0.2	0.25	0.7778	0.3333	0.6667	0	0.15	0.15	0	0	0	0.11111	0	0.22222	2.4	2.6	2.2	2.5	2.5	2.375	4	4	4	3.13584	0.101	-0.042	-0.0851792	-0.024974	0.0250087	-0.00832948	-0.125933	0.000992775	-0.179684	0.00822471	-0.401395	0.0311272	0.210775	-0.0614075
676	0	16	6	1	0	0	0	0.57143	0.57143	0.57143	0.5	0.05	0.2	0.4444	0.4444	0.2222	0.25	-999	0.35	0.15385	-999	0.07692	1.55556	1	1.33333	1.8	2.5	2.3	1.85714	-999	2.5	3.125	-999	3.75	-5.86416	0.625	-0.04	-0.127179	-0.031974	-0.173991	-0.0603295	-0.0099328	-0.00900723	0.00131647	0.00422471	0.689605	-0.0398728	-0.123225	0.118592
677	1	15	13	0	0	0	0	1.28571	-999	-999	1.05	-999	-999	1	-999	-999	0.4	-999	-999	0.38462	-999	-999	0.11111	-999	-999	1	-999	-999	1.25	-999	-999	3	-999	-999	1.13584	1.134	-0.107	0.333821	-0.031974	0.271009	-0.0173295	0.178067	-0.0120072	0.0713165	-0.00177529	-0.344395	0.0291272	-0.774225	0.114592
678	0	16	5	1	0	0	0	-999	0.85714	0.71429	0.25	0.25	0.35	0.4444	0.1111	0.3333	0.45	0.45	0.45	0.38462	0.30769	0.38462	-999	1.66667	0.33333	2.4	2.2	2	2	1.875	1.875	3.5	3	3.125	-6.86416	0.857	-0.07	-0.160179	0.014026	-0.231991	-0.0263295	0.189067	-0.00300723	0.147316	-0.000775289	0.424605	-0.0548728	0.133775	-0.119408
679	1	11	9	0	0	1	0	0.57143	-999	-999	0.55	-999	-999	0.6667	-999	-999	0.35	-999	-999	0.30769	-999	-999	0.55556	-999	-999	1.7	-999	-999	0.875	-999	-999	2.875	-999	-999	-2.86416	0.597	-0.059	0.0378208	-0.00397399	0.0280087	-0.00232948	0.121067	-0.00800723	0.0333165	-0.000775289	-0.0313945	0.00212717	-0.297225	0.0435925
680	1	11	15	0	0	0	0	0.85714	0.42857	0.28571	0.95	0.4	0.2	1	0.8889	0.8889	0.15	0.1	0	0	0	0	0.44444	0.33333	0.33333	2.1	2.2	2.4	2.125	2.25	2.25	3.625	3.875	4	3.13584	0.654	-0.146	0.135821	-0.078974	0.283009	-0.00232948	-0.125933	0.000992775	-0.182684	-0.000775289	-0.154395	0.00612717	0.00877529	0.0805925
681	1	16	11	0	0	0	0	0.28571	-999	-999	0.4	-999	-999	0.6667	-999	-999	0.1	-999	-999	0	-999	-999	0.22222	-999	-999	1.7	-999	-999	1.5	-999	-999	2.375	-999	-999	-0.864162	0.382	-0.039	-0.0511792	0.00502601	0.0280087	-0.00232948	-0.104933	0.00699277	-0.160684	0.00422471	-0.266395	0.0221272	-0.297225	0.0435925
682	0	12	15	0	0	0	0	0	-999	-999	0.2	-999	-999	0.1111	-999	-999	0.3	-999	-999	0.15385	-999	-999	0.22222	-999	-999	2	-999	-999	2	-999	-999	3.125	-999	-999	3.13584	0.167	-0.02	-0.169179	0.016026	-0.375991	0.0246705	0.0080672	-0.00100723	-0.00568353	0.000224711	-0.266395	0.0221272	-0.0932247	0.0135925
683	1	12	8	0	1	0	0	0.85714	1.28571	0.42857	0.95	0.55	0.15	0.6667	0.6667	0.8889	0.45	0.3	-999	0.15385	0.15385	-999	0.44444	0	0.11111	1.4	1.1	2.2	1.375	1.25	1.5	2.125	2.375	2.875	-3.86416	0.914	-0.149	0.163821	-0.082974	0.0680087	0.0716705	0.0090672	-7.22543e-06	0.0643165	-0.00377529	-0.284395	-0.00387283	-0.552225	0.203592
684	0	14	15	0	1	0	0	0.42857	-999	-999	0.05	-999	-999	0.3333	-999	-999	0	-999	-999	0	-999	-999	0	-999	-999	2.3	-999	-999	1.875	-999	-999	2.5	-999	-999	3.13584	0.489	-0.049	-0.258179	0.025026	-0.213991	0.0136705	-0.104933	0.00699277	-0.238684	0.00622471	-0.422395	0.0351272	0.110775	-0.0164075
685	1	16	10	0	0	0	0	0.28571	0.14286	0.42857	0.1	0.2	0.25	0.3333	0.6667	0.5556	0.25	0.2	0.25	0.15385	0.07692	0.15385	0.22222	0.33333	0.33333	2	2.5	2.1	1.75	1.625	1.625	3.625	4	3.5	-1.86416	0.353	-0.004	-0.245179	0.019026	-0.140991	0.0506705	-0.0149328	-0.00100723	-0.0556835	0.00222471	-0.247395	0.0251272	-0.0332247	0.00659249
686	1	14	8	0	0	1	0	0.42857	0.42857	0.42857	0.45	0.3	0.35	1.1111	1	0.4444	-999	0.7	0.55	-999	0.46154	0.46154	1.44444	1	0.66667	2.3	2.5	1.8	2	2.875	2.25	4	4	4	-3.86416	0.494	-0.04	-0.0681792	-0.00797399	0.308009	-0.147329	0.249067	0.00699277	0.320316	-0.00577529	0.503605	-0.0668728	0.100775	-0.162408
687	0	14	8	1	1	1	0	1.28571	0.42857	-999	0.55	0.85	-999	0.5556	0.8889	-999	0.55	0.3	-999	0.30769	0.61538	-999	2.55556	1.88889	-999	2.7	2.6	-999	0.375	0	-999	3.5	4	-999	-3.86416	0.908	-0.152	0.136821	0.014026	0.0400087	0.0506705	0.255067	0.0169928	0.106316	-0.00677529	1.40461	-0.114873	0.404775	-0.0414075
688	1	14	10	0	0	1	0	1.71429	1.42857	1.28571	1.1	0.5	0.35	1	0.1111	0.4444	1.05	1.1	1.2	0.30769	0.30769	1	1	2.11111	1	1.4	1.6	1.9	0.625	-999	1.25	1	3.25	4	-1.86416	1.507	-0.118	0.239821	-0.078974	0.0620087	-0.113329	0.234067	0.0759928	0.754316	-0.00477529	0.665605	-0.0198728	-0.511225	0.101592
689	0	11	13	0	0	0	0	0.57143	-999	-999	0.35	-999	-999	0.5556	-999	-999	0.35	-999	-999	0	-999	-999	0.22222	-999	-999	1.8	-999	-999	2.75	-999	-999	3	-999	-999	1.13584	0.597	-0.059	-0.0801792	0.00802601	-0.0529913	0.00367052	-0.104933	0.00699277	0.0333165	-0.000775289	-0.266395	0.0221272	-0.229225	0.0335925
690	1	12	4	0	1	1	0	1.71429	1.42857	1.57143	1.1	0.95	1.25	1.4444	1.2222	1	0.85	0.8	0.4	0.46154	0.38462	0.15385	2.44444	2.33333	1.44444	1.2	0.9	1.2	1.25	0.5	0.875	1.375	1.5	3.25	-7.86416	1.565	-0.056	0.466821	0.019026	0.592009	-0.0693295	0.216067	-0.0380072	0.396316	-0.0187753	1.42161	-0.121873	-0.791225	-0.0624075
691	1	14	20	0	0	0	0	0	0	0	0.15	0.05	0.05	0.1111	0.1111	0	0	0	0	0	0	0	0.88889	1.55556	0.33333	2.7	3	2.1	2.375	2.375	2.125	3.5	4	4	8.13584	0.101	-0.042	-0.288179	-0.00897399	-0.440991	-0.0463295	-0.125933	0.000992775	-0.268684	0.00522471	0.339605	-0.0418728	0.422775	-0.171408
692	1	12	12	0	0	0	1	0.28571	-999	-999	1.25	-999	-999	1.4444	-999	-999	0.3	-999	-999	0.07692	-999	-999	0.66667	-999	-999	1.7	-999	-999	1.375	-999	-999	2.375	-999	-999	0.135838	0.382	-0.039	0.451821	-0.043974	0.594009	-0.0393295	-0.0489328	0.00299277	-0.00568353	0.000224711	0.0476055	-0.00387283	-0.297225	0.0435925
693	1	17	15	0	1	0	0	0.28571	1	0.57143	0.8	1.25	0.6	0.6667	0.7778	0.7778	0.2	0.3	0.2	0	0.23077	0.23077	0.33333	0.77778	0.66667	2.5	2.3	2.5	1.375	1	-999	3	2	3	3.13584	0.614	-0.007	0.328821	-0.011974	0.0780087	0.0396705	-0.0259328	0.0289928	-0.0476835	0.00222471	-0.0193945	0.0301272	0.252775	0.0135925
694	1	13	9	0	1	0	0	0.85714	0.71429	0.42857	0.7	1	0.2	0.8889	0.7778	0.5556	0.4	0.3	0.35	0.15385	0.23077	0.07692	1.33333	2.22222	0.55556	2	2	2	1.5	1.5	1.42857	2.875	3	3.125	-2.86416	0.76	-0.127	0.175821	-0.044974	0.162009	-0.0673295	0.0230672	-0.00800723	0.0533165	-0.00177529	0.740605	-0.0738728	-0.114225	-0.0194075
695	1	12	12	0	0	0	0	0	0.14286	0	0.05	0.1	0.2	0.1111	0.2222	0.2222	0	0.2	-999	0	0	-999	0.11111	0	0	2.5	2.9	3	2.5	2.625	-999	3.875	4	-999	0.135838	0.14	-0.047	-0.296179	0.019026	-0.389991	0.0126705	-0.121933	0.00399277	-0.169684	0.00722471	-0.447395	0.0191272	0.388775	0.164592
696	0	15	18	0	0	0	0	2	1.57143	1.14286	0.3	0.95	0.35	1.3333	1.5556	1.5556	0.7	0.55	0.5	0.23077	0.15385	0.30769	1.55556	2	0.33333	2.1	1.7	1.8	2	1.625	1.625	3.375	2.5	2.125	6.13584	1.642	-0.205	0.0238208	0.015026	0.676009	0.100671	0.0630672	0.00699277	0.278316	-0.00977529	0.731605	-0.102873	-0.122225	-0.103408
697	0	12	6	1	0	0	0	0.85714	0.71429	1.14286	1	1.55	1.1	0.8889	1	0.2222	0.45	0.35	0.75	0.07692	0.30769	0.30769	0.22222	1.22222	0.33333	2.8	2	2	0.75	1.125	1.375	1.75	2.75	2	-5.86416	0.906	0.029	0.547821	0.021026	0.169009	-0.161329	0.0420672	0.0289928	0.179316	0.00822471	-0.0243945	0.0181272	0.324775	-0.215408
698	0	12	11	0	0	0	0	1	1.14286	1	0.25	0.3	0.15	0	0.2222	0.1111	-999	0.55	0.5	-999	0.38462	0.38462	0.22222	0.55556	0.44444	2.2	2.1	2	2.75	2.375	1.875	4	4	3.875	-0.864162	1.056	-0.044	-0.175179	-0.00697399	-0.458991	0.00567052	0.189067	0.00499277	0.221316	-0.00277529	-0.168395	0.0291272	0.00977529	-0.0694075
699	1	11	9	0	0	0	0	0.71429	1	1	0.8	0.65	0.6	1	0.8889	0.7778	0.6	0.4	0.15	0	0	0	0.33333	0.33333	0.44444	1.8	1.9	1.9	1.75	2	-999	3.25	3.125	2.75	-2.86416	0.891	0.011	0.188821	-0.017974	0.269009	-0.0323295	-0.125933	0.000992775	0.110316	-0.0147753	-0.177395	0.0221272	-0.249225	-0.000407514
700	0	14	20	0	0	0	1	0.42857	-999	0.28571	0.25	-999	0.3	0.4444	-999	0.5556	0.05	0.1	0	0	0	0	0.88889	-999	1.11111	2.1	-999	1.9	1.625	1.375	1.625	3	3	3	8.13584	0.452	-0.07	-0.148179	0.00902601	-0.115991	0.0296705	-0.125933	0.000992775	-0.215684	0.00322471	0.335605	0.00612717	-0.0682247	-0.0754075
701	1	16	16	0	0	0	0	0.71429	-999	0.71429	0.3	-999	0.25	0.5556	-999	0.2222	0.35	0.15	0.3	0.07692	0	0.07692	0.11111	-999	0.22222	2	-999	2.5	2	2.375	1.75	3.875	3.75	3.875	4.13584	0.756	-0.04	-0.134179	-0.00197399	-0.127991	-0.0833295	-0.0819328	-0.00100723	-0.0296835	0.000224711	-0.341395	0.0291272	-0.0272247	0.136592
702	0	12	11	0	0	1	0	2	2.14286	1.57143	0.05	0.7	0.15	0.2222	0	0	0.25	0.45	0.4	0	0.07692	0.15385	0.66667	0.88889	0.66667	2.3	3	3	1.5	2.25	2.75	3.875	4	4	-0.864162	1.884	-0.134	-0.162179	0.020026	-0.408991	-0.0683295	-0.0829328	0.0189928	0.0693165	0.00522471	0.148605	0.00112717	0.292775	0.211592
703	1	11	4	0	0	0	1	0.85714	0.42857	0.28571	0.4	0.35	0.05	0.2222	0.2222	0	-999	0.2	-999	-999	0.07692	-999	0	0	0	2.6	2.4	2.5	2.5	2	-999	3.375	3	-999	-7.86416	0.654	-0.146	-0.117179	-0.033974	-0.360991	-0.0713295	-0.0479328	-7.22543e-06	-0.0726835	0.00122471	-0.494395	0.0291272	0.321775	-0.0124075
704	1	15	9	0	0	0	0	0.28571	-999	0.57143	0.5	-999	0.25	0.6667	-999	0.3333	0.15	0.1	0.35	0.07692	0	0.15385	0.33333	-999	0.22222	1.8	-999	2	2.125	2	2	3	3.125	3.125	-2.86416	0.476	0.013	-0.0351792	-0.022974	-0.0369913	-0.0783295	-0.0719328	0.00799277	-0.102684	0.00922471	-0.223395	0.00912717	-0.231225	0.0305925
705	0	17	7	0	0	0	0	0	0.28571	0	0.15	0.4	0	0.2222	0.4444	0	0.05	0.05	0	0	0	0.07692	0.11111	0.22222	0	2.4	2.6	2.4	2.5	2.875	2.625	1.75	4	3.125	-4.86416	0.178	-0.053	-0.212179	-0.00997399	-0.313991	-0.0743295	-0.115933	0.00899277	-0.233684	0.00322471	-0.391395	0.0171272	0.230775	0.00259249
706	0	13	12	0	0	1	0	0	0.14286	0.14286	0.15	0.5	0.45	0.6667	0.4444	0.4444	0.15	-999	0	0.07692	-999	0	1.44444	0.44444	0.33333	2.3	2.3	1.9	1.75	-999	2.5	3.125	-999	-999	0.135838	0.169	-0.016	-0.128179	0.038026	-0.0349913	-0.0473295	-0.0729328	-0.00900723	-0.179684	-0.000775289	0.293605	-0.0808728	0.0827753	-0.128408
707	1	11	15	0	0	0	1	0.71429	0.57143	0.71429	0.35	0.75	0.45	1	0.5556	0.7778	0.4	0.4	0.5	0.07692	0.07692	0.07692	0.44444	0.11111	0.11111	1.9	1.8	1.9	2.25	1.875	-999	3.125	3	3.125	3.13584	0.717	-0.034	0.0108208	0.018026	0.198009	-0.0283295	-0.0589328	-7.22543e-06	0.124316	0.00222471	-0.256395	-0.00487283	-0.208225	-0.0234075
708	1	14	11	0	0	0	0	0.42857	0.28571	0.28571	0.15	0.5	0.4	0.5556	0.5556	0.5556	0.3	0.1	0.3	0.07692	0.07692	0.07692	0.22222	0.11111	0.33333	2.3	2.5	2.4	1.75	2	2	2.375	3.75	4	-0.864162	0.426	-0.066	-0.135179	0.033026	-0.0529913	0.00567052	-0.0589328	-7.22543e-06	-0.0646835	0.00222471	-0.303395	0.0271272	0.161775	0.0275925
709	1	16	7	0	0	0	0	0.71429	0.57143	1	0.45	0.6	-999	0.2222	0.5556	-999	0.15	0.15	-999	0.07692	0.07692	-999	0	0.44444	0.55556	2.8	2.5	-999	1.625	1.5	-999	4	3.25	-999	-4.86416	0.775	0.028	0.0218208	0.010026	-0.232991	0.0506705	-0.0569328	0.00199277	-0.131684	0.00322471	-0.266395	0.0551272	0.443775	-0.0714075
710	0	11	7	0	0	0	0	1.28571	0.71429	1.57143	0.25	0.95	0.4	0.4444	1.2222	0.7778	0.3	0.2	0.25	0.15385	0.07692	0.07692	1.11111	0.77778	0.55556	1.8	1.8	1.9	2.125	1	1.5	1.75	2.125	2.375	-4.86416	1.183	0.047	0.0108208	0.026026	0.0610087	0.0816705	-0.0249328	-0.0100072	-0.0396835	0.000224711	0.284605	-0.0428728	-0.263225	0.000592486
711	0	15	16	0	0	0	0	1.42857	1	0.57143	0.65	0.3	0.25	0.4444	0.3333	0.3333	0.5	0.45	0.35	0.15385	0.15385	0.23077	0.55556	0.55556	0.33333	1.3	1.7	2	0.75	0.75	0.375	2.25	3.5	3.875	4.13584	1.119	-0.207	-0.00117919	-0.040974	-0.183991	-0.0293295	0.0190672	0.00799277	0.141316	-0.00577529	-0.0513945	-0.00587283	-0.542225	0.156592
712	1	14	10	0	0	0	0	0.42857	0.14286	0.14286	0.45	0.3	0.45	0.6667	0.3333	0.2222	0.1	0.1	0.05	0	0.07692	0.23077	1.11111	0.66667	0.55556	1.9	2.1	2	0.875	1.5	1.75	3.75	3.625	3.5	-1.86416	0.358	-0.091	-0.0541792	0.00202601	-0.0859913	-0.106329	-0.0729328	0.0269928	-0.187684	0.00222471	0.256605	-0.0418728	-0.155225	0.00459249
713	1	14	11	0	1	0	0	0.28571	0.71429	0.85714	0.95	0.3	1.05	1.1111	0.4444	0.7778	0.65	0.65	0.35	0.07692	0.15385	0.07692	0.55556	1	0.77778	1.7	2.1	2.1	1.125	0.625	1.125	2.5	3.5	3	-0.864162	0.596	0.067	0.227821	0.00902601	0.230009	-0.0503295	-0.0349328	0.000992775	0.264316	-0.0117753	0.153605	0.0151272	-0.255225	0.0845925
714	0	11	17	0	0	1	1	0.28571	1	0.28571	0.3	0.45	0.5	0	0.2222	0.5556	0.05	0.05	0.05	0.07692	0.15385	0	1.77778	0.66667	0.55556	2.4	2.2	2.2	1.625	2.25	2	3.375	3.5	2.875	5.13584	0.556	-0.069	-0.0731792	0.026026	-0.404991	0.126671	-0.0449328	-0.00700723	-0.222684	0.00422471	0.536605	-0.0998728	0.153775	-0.0564075
715	1	12	12	0	0	0	0	0.42857	0.14286	0.57143	0.2	0.25	0.55	0.6667	0.6667	0.8889	0.1	0.1	0.05	0	0	0	0.44444	0.11111	0.33333	1.6	1.5	2	2	1.57143	-999	3.75	2.5	3.375	0.135838	0.446	0.002	-0.153179	0.040026	0.0680087	0.0716705	-0.125933	0.000992775	-0.187684	0.00222471	-0.209395	0.00812717	-0.405225	0.0855925
716	0	13	10	0	0	0	0	0.57143	0.85714	0.71429	0.45	0.3	0.45	0	0	0	0.1	0.2	0.4	0	0.15385	0.15385	0.33333	0.66667	0.11111	2.3	2.4	3	2	2.375	2.75	2.25	2.125	4	-1.86416	0.731	-0.02	-0.0541792	0.00202601	-0.520991	-0.0213295	-0.0589328	0.0199928	-0.0716835	0.0112247	-0.163395	0.00112717	0.207775	0.219592
717	0	17	8	0	1	0	0	0.42857	0.28571	0.28571	0.4	0.55	0.3	0.6667	0.8889	0.6667	0.2	0.2	0.1	0.15385	0.15385	0.15385	0.77778	1.55556	1.44444	1.9	2.4	1.4	1.875	1.625	1.75	2.625	2.5	2.125	-3.86416	0.426	-0.066	-0.0361792	-0.00497399	0.0880087	0.00767052	0.0090672	-7.22543e-06	-0.106684	-0.000775289	0.525605	0.0281272	-0.173225	-0.190408
718	1	12	9	0	0	0	0	0.57143	0.28571	0.85714	0.35	0.15	0.15	0.2222	0.1111	0.3333	0.3	-999	-999	0.23077	-999	-999	1.22222	2.44444	1	1.6	2.5	2	1.875	-999	-999	3.125	-999	-999	-2.86416	0.606	0.033	-0.170179	-0.019974	-0.343991	0.0206705	0.0650672	-0.00500723	-0.00568353	0.000224711	0.842605	-0.0418728	-0.263225	0.0725925
719	0	13	9	0	0	0	0	0.57143	-999	-999	0.65	-999	-999	0.1111	-999	-999	0.2	-999	-999	0.07692	-999	-999	0.66667	-999	-999	2.1	-999	-999	1.5	-999	-999	3	-999	-999	-2.86416	0.597	-0.059	0.0968208	-0.00897399	-0.375991	0.0246705	-0.0489328	0.00299277	-0.0836835	0.00222471	0.0476055	-0.00387283	-0.0252247	0.00359249
720	0	13	9	0	0	0	0	1	-999	1	0.15	-999	0.2	1.2222	-999	0.6667	0.3	0.4	0.1	0.23077	0.30769	0.15385	0.66667	-999	0.11111	1.9	-999	2	2.625	1.75	1.625	3.375	3	3.25	-2.86416	1.01	-0.038	-0.218179	0.00902601	0.363009	-0.109329	0.0900672	-0.00800723	-0.000683526	-0.00477529	-0.0793945	-0.0258728	-0.171225	0.00559249
721	1	15	13	0	0	0	0	0.42857	0.42857	0.28571	0.1	0.1	0.2	0.2222	0.3333	0.4444	0.1	0.2	-999	0.07692	0.07692	-999	0.22222	0.55556	0.22222	2.2	2.3	2.2	2	1.75	-999	4	4	-999	1.13584	0.464	-0.071	-0.276179	0.013026	-0.281991	0.0486705	-0.0569328	0.00199277	-0.128684	0.00522471	-0.215395	0.0171272	0.0577753	-0.00840751
722	0	17	11	0	0	0	0	0.14286	0	0	0.15	0.5	0.55	0.5556	0.7778	0.8889	0	0.05	-999	0	0	-999	0.77778	0.33333	0.55556	1.8	2	2.3	1	1.875	-999	3.33333	2.125	-999	-0.864162	0.164	-0.067	-0.114179	0.048026	0.0350087	0.0936705	-0.121933	0.00399277	-0.241684	0.00622471	0.0326055	-0.0108728	-0.194225	0.125592
723	1	13	17	0	0	0	0	1	0.71429	-999	0.15	-999	-999	0.4444	-999	-999	0.1	0.15	0.15	0	0	0.07692	0.33333	0.55556	-999	2.3	-999	-999	2.75	3	3	4	4	4	5.13584	0.875	-0.097	-0.199179	0.019026	-0.133991	0.00867052	-0.115933	0.00899277	-0.146684	0.00522471	-0.130395	0.0181272	0.110775	-0.0164075
724	1	16	8	0	0	0	0	0.14286	0.28571	0.14286	0.85	0.3	0.6	0.6667	0.6667	0.6667	0.15	0.05	0	0	0.07692	0	0	0	0	2.1	1.9	1.6	0.25	2.25	2.5	2.875	4	4	-3.86416	0.271	-0.047	0.126821	-0.026974	0.0400087	0.0106705	-0.102933	0.00199277	-0.200684	-0.000775289	-0.494395	0.0291272	-0.114225	-0.169408
725	0	13	7	0	0	0	0	0.71429	-999	-999	0.4	-999	-999	0.1111	-999	-999	1.8	-999	-999	1.76923	-999	-999	1.77778	-999	-999	1.8	-999	-999	1.625	-999	-999	2.875	-999	-999	-4.86416	0.704	-0.068	-0.0511792	0.00502601	-0.375991	0.0246705	1.19807	-0.0830072	1.15732	-0.0297753	0.831605	-0.0698728	-0.229225	0.0335925
726	0	13	7	0	0	0	0	1.14286	1	0.71429	0.05	0.05	0.15	0.1111	0.1111	0.2222	0.45	0.6	-999	0.07692	0.07692	-999	0.55556	0.55556	0.22222	2.2	2.3	2	1.875	1.75	1.375	3.375	3.125	2.125	-4.86416	1.022	-0.126	-0.314179	0.013026	-0.412991	0.0136705	-0.0569328	0.00199277	0.208316	-0.000775289	-0.0743945	-0.0118728	0.0377753	-0.0714075
727	0	13	18	0	0	0	0	0.28571	0.42857	0.14286	1	-999	0.3	0.7778	-999	0.5556	0.55	-999	-999	0.23077	-999	-999	0.33333	0.22222	0.44444	2	-999	1.9	1.25	-999	-999	2.125	-999	-999	6.13584	0.372	-0.077	0.220821	-0.071974	0.0780087	-0.0423295	0.0650672	-0.00500723	0.188316	-0.00477529	-0.205395	0.0221272	-0.128225	-0.0504075
728	1	12	10	0	1	0	0	1.71429	1.14286	0.85714	0.55	0.45	0.35	0.7778	0.2222	1.2222	0.15	0.2	0.2	0.23077	0.15385	0.23077	0.66667	0.66667	0.33333	2.3	2.4	2	1.125	1.625	1.66667	3.5	3	3.625	-1.86416	1.342	-0.2	0.00682081	-0.017974	0.0700087	0.143671	0.0530672	-0.00200723	-0.100684	0.00422471	0.0226055	-0.0158728	0.106775	-0.0974075
729	1	11	17	0	0	0	0	0	0.14286	0	0.8	0.2	0.15	0.2222	0.5556	0.2222	0	0	0	0	0	0	0.33333	0.55556	0	2.4	2.2	2.6	2	2.25	2.125	3.375	4	4	5.13584	0.14	-0.047	0.0218208	-0.068974	-0.261991	-0.0153295	-0.125933	0.000992775	-0.268684	0.00522471	-0.214395	-0.00487283	0.193775	0.0705925
730	1	13	11	0	1	1	1	0.85714	0.57143	0.71429	0.3	0.2	0	0.5556	0.1111	0.2222	0	0	0.3	0	0	0.38462	0.33333	0.22222	0.22222	2.5	2.6	2.5	2	2.5	2.125	4	4	4	-0.864162	0.78	-0.059	-0.199179	-0.028974	-0.188991	-0.0803295	-0.0759328	0.0429928	-0.200684	0.0132247	-0.252395	0.0101272	0.295775	0.00959249
731	0	12	19	0	0	0	0	0.57143	0.14286	-999	0.25	0.2	-999	0	0	-999	0	0.1	-999	0	0	-999	0	0	-999	2.4	3	-999	1.75	1.625	-999	3	4	-999	7.13584	0.447	-0.089	-0.181179	0.00602601	-0.508991	0.00367052	-0.121933	0.00399277	-0.217684	0.00622471	-0.475395	0.0341272	0.307775	0.0605925
732	1	11	14	0	0	0	0	0	0.28571	0.28571	0.7	0.7	0.6	1	1.1111	1	0.45	0.7	0.65	0.07692	0.15385	0.15385	0	0.22222	0.44444	1.7	1.8	2	1.25	1	1.375	2.875	2.375	3.25	2.13584	0.237	0.009	0.159821	-0.00597399	0.344009	0.0256705	-0.0249328	0.00999277	0.284316	0.00322471	-0.345395	0.0511272	-0.308225	0.0575925
733	0	17	12	0	0	0	0	0.71429	0.71429	0.71429	-999	1.95	0.2	-999	0.6667	0.3333	-999	0.8	0.55	-999	0.53846	0.46154	0.88889	0.44444	0.22222	-999	2.8	2.7	2.375	2	1.125	4	1.75	-999	0.135838	0.755	-0.039	0.522821	-0.069974	-0.0409913	-0.0633295	0.291067	0.00199277	0.375316	-0.00777529	0.0376055	-0.0388728	0.321775	0.0805925
734	1	15	11	0	0	0	0	1.42857	1.28571	1.28571	0.25	0.5	0.3	0.7778	0.5556	0.7778	0.6	1.25	-999	0.07692	0.61538	-999	1.44444	0.66667	0.77778	2.1	2.3	2	1.75	-999	-999	2.75	3.125	-999	-0.864162	1.342	-0.063	-0.108179	0.011026	0.0860087	0.0186705	0.144067	0.0399928	0.581316	0.00122471	0.442605	-0.0588728	-0.0172247	-0.0474075
735	0	16	13	0	0	0	0	0.71429	0.42857	0.42857	0.7	0.25	0.35	0.4444	0.2222	0.3333	0.05	0.05	0.05	0	0	0	0.11111	0	0.33333	2.2	2.3	2.1	2.25	2.5	2	4	3.25	2.625	1.13584	0.62	-0.09	0.0208208	-0.036974	-0.207991	-0.0273295	-0.125933	0.000992775	-0.222684	0.00422471	-0.377395	0.0371272	0.0477753	-0.0404075
736	0	11	9	0	0	0	1	1.42857	1	0.71429	0.15	1	0.55	0.6667	0.4444	0.4444	0.5	0.85	0.55	0.15385	0.30769	0.30769	0.33333	0.44444	0.77778	2.3	2	1.2	1.71429	1.25	2.25	2.25	3.75	3.75	-2.86416	1.148	-0.176	0.00282081	0.053026	-0.0349913	-0.0473295	0.0760672	0.0189928	0.332316	-0.00177529	-0.0793945	0.0391272	-0.0302247	-0.346408
737	0	17	6	0	0	0	0	0.14286	0	0	0.8	0.35	0.35	0.4444	0.5556	0.4444	0.7	0.3	0	0.53846	0.46154	0.23077	0.55556	0.55556	0	2.3	2	2	1.875	1.125	2	4	3.625	3.625	-5.86416	0.164	-0.067	0.0838208	-0.046974	-0.122991	-0.00132948	0.284067	-0.0380072	0.0733165	-0.0217753	-0.121395	-0.0238728	0.0507753	-0.0924075
738	0	16	16	0	0	0	0	0.28571	0.42857	-999	-999	1.4	-999	-999	0.5556	-999	-999	0.1	-999	-999	0.15385	-999	0.22222	0.44444	-999	-999	2	-999	1.75	1.375	-999	3.875	2.375	-999	4.13584	0.414	-0.033	0.475821	0.00702601	-0.0339913	-0.00332948	0.0070672	-7.22543e-06	-0.153684	0.00222471	-0.221395	0.0241272	-0.0672247	-0.00740751
739	0	11	16	0	0	0	0	0.85714	1	0.57143	0.45	0.35	0.45	0.3333	0.4444	0.7778	0.6	0.55	0.4	0.15385	0.07692	0.07692	0.22222	0.22222	0.11111	1.8	1.9	1.8	1.875	1.875	1.875	2	2.125	3.5	4.13584	0.866	-0.107	-0.0431792	0.00302601	-0.161991	0.113671	-0.0249328	-0.0100072	0.222316	-0.00877529	-0.321395	0.0141272	-0.259225	-0.0324075
740	0	13	15	0	0	0	0	0.85714	0.57143	0.71429	0.65	0.45	0.4	0.8889	0.5556	0.7778	0.2	0.15	0.3	0	0	0.23077	0.55556	0.55556	0.55556	2	2.6	2.7	2.125	1.75	2.5	1.875	2.75	2.375	3.13584	0.78	-0.059	0.0538208	-0.023974	0.142009	-0.00432948	-0.0959328	0.0259928	-0.0796835	0.00522471	-0.00539451	0.00712717	0.0407753	0.195592
741	1	17	11	0	0	0	0	1.14286	-999	-999	0.95	-999	-999	0.8889	-999	-999	0.6	-999	-999	0.15385	-999	-999	1.33333	-999	-999	2	-999	-999	1	-999	-999	3.125	-999	-999	-0.864162	1.027	-0.097	0.273821	-0.025974	0.190009	-0.0123295	0.0080672	-0.00100723	0.226316	-0.00577529	0.517605	-0.0438728	-0.0932247	0.0135925
742	0	15	11	0	0	0	0	1	0.71429	0.42857	0.55	0.7	0.5	0.4444	0.5556	0.2222	0.35	0	0.15	0.15385	0.07692	0.30769	0.44444	0.33333	0.11111	2	1.7	2.4	1.625	1.625	2.625	3.25	3.875	4	-0.864162	0.823	-0.152	0.0858208	2.60116e-05	-0.149991	-0.0613295	0.0050672	0.0159928	-0.118684	-0.00377529	-0.200395	-0.00587283	-0.117225	0.111592
743	0	15	12	0	0	0	0	0.28571	0.28571	0	0.1	0.2	0.15	0.3333	0.2222	0.1111	0	0	0	0	0	0	0.44444	0.11111	0	2	2.2	2.3	2	2.375	2.25	4	3.5	3.75	0.135838	0.304	-0.103	-0.259179	0.00902601	-0.290991	-0.0643295	-0.125933	0.000992775	-0.268684	0.00522471	-0.279395	-0.0108728	-0.0562247	0.0735925
744	0	14	9	0	0	0	0	0.42857	0.14286	0	0.15	0	0	0.6667	0.6667	0	0.05	0	0.05	0	0	0.07692	0.33333	0.33333	0.33333	2.4	2.1	2.2	2.25	2.125	2.125	3.75	4	3.625	-2.86416	0.329	-0.122	-0.306179	-0.013974	-0.0419913	-0.170329	-0.115933	0.00899277	-0.240684	0.00422471	-0.200395	0.0151272	0.139775	-0.0544075
745	0	13	11	0	0	0	0	2.42857	2.28571	1.57143	0.75	0.85	1.25	1.3333	1.4444	1	1.05	1.6	1.25	0.46154	0.69231	0.61538	0.44444	0.88889	1	1.9	2	2.3	2.375	1.875	1.25	4	3.125	2.75	-0.864162	2.112	-0.215	0.302821	0.058026	0.584009	-0.0483295	0.371067	0.0179928	0.948316	-0.00577529	0.124605	0.0381272	-0.139225	0.100592
746	0	14	17	0	1	0	0	2.14286	1.14286	0.57143	0.2	0.3	0.1	0.1111	0.2222	0.1111	1	0.8	0.35	0.23077	0	0	0.88889	0.44444	0.55556	2.1	2	2.4	2	1.375	1.625	3.5	4	3.5	5.13584	1.472	-0.337	-0.202179	-0.00597399	-0.402991	-0.0173295	-0.0239328	-0.0300072	0.435316	-0.0257753	0.107605	-0.0208728	-0.0192247	0.0835925
747	0	12	9	0	0	1	0	2	1	0.57143	0.15	0.35	0.4	0.2222	0.8889	0.7778	0.4	0.3	0.1	0.23077	0.30769	0.07692	0.55556	1.55556	1.11111	1.9	2	2	2	1.75	1.875	2.875	2.875	2.75	-2.86416	1.371	-0.307	-0.170179	0.031026	-0.122991	0.132671	0.0800672	-0.0170072	-0.00368353	-0.00777529	0.362605	0.0291272	-0.169225	0.00559249
748	0	12	7	0	0	0	0	0.28571	0.42857	0.28571	0.5	0.7	0.15	0.3333	0.6667	0.5556	0.1	0.2	0.1	0	0.07692	0	1.33333	0.66667	0	1.8	2	1.9	2.375	2.5	2	1.25	2.5	2.25	-4.86416	0.401	-0.046	0.0188208	-0.030974	-0.140991	0.0506705	-0.102933	0.00199277	-0.139684	0.00322471	0.233605	-0.0918728	-0.234225	-0.00140751
749	1	14	20	0	0	0	0	1.28571	1.28571	0.57143	0.25	0.2	0.4	0.6667	0.6667	0	0.65	0.75	0.55	0.30769	0.30769	0.30769	0.33333	1	0.33333	2.1	1.8	1.8	1.14286	1.75	1	2.5	3.75	2.625	8.13584	1.133	-0.193	-0.165179	0.018026	-0.0419913	-0.170329	0.144067	-0.00100723	0.346316	-0.00677529	-0.0333945	0.0101272	-0.108225	-0.104408
750	0	14	9	0	0	0	0	0.14286	-999	-999	0.6	-999	-999	0.5556	-999	-999	0.05	-999	-999	0	-999	-999	0.11111	-999	-999	1.8	-999	-999	1.75	-999	-999	2.625	-999	-999	-2.86416	0.274	-0.029	0.0668208	-0.00697399	-0.0529913	0.00367052	-0.104933	0.00699277	-0.199684	0.00522471	-0.344395	0.0291272	-0.229225	0.0335925
751	0	11	7	0	0	0	0	0.14286	0.14286	-999	0.55	0.9	-999	0.5556	1.1111	-999	0.5	0.25	-999	0.23077	0	-999	0.33333	0	-999	2.1	2.3	-999	2.25	2.5	-999	2.125	2.625	-999	-4.86416	0.236	-0.037	0.151821	0.016026	0.103009	0.0826705	-0.0119328	-0.0190072	0.0613165	-0.00577529	-0.309395	0.0111272	0.00577529	0.0245925
752	0	17	10	0	0	0	0	0.42857	-999	-999	0.25	-999	-999	0.4444	-999	-999	0.25	-999	-999	0.30769	-999	-999	1.11111	-999	-999	2.5	-999	-999	1.625	-999	-999	3.125	-999	-999	-1.86416	0.489	-0.049	-0.139179	0.013026	-0.133991	0.00867052	0.121067	-0.00800723	-0.0446835	0.00122471	0.360605	-0.0298728	0.246775	-0.0364075
753	1	15	11	0	1	0	0	0	0.14286	0	0.45	0.7	0.3	0.3333	0.6667	0.5556	0.05	0.05	0	0	0	0	0	0.22222	0	1.7	1.5	1.6	2.25	2.25	2.375	4	4	4	-0.864162	0.14	-0.047	0.0188208	-0.00997399	-0.140991	0.0506705	-0.125933	0.000992775	-0.233684	0.00322471	-0.438395	0.0271272	-0.391225	-0.0654075
754	1	16	14	0	0	0	0	0.57143	0.57143	0.42857	0.65	0.7	0.4	1	0.8889	0.7778	0.45	0.3	-999	0.38462	0.15385	-999	0.55556	1.33333	0.88889	1.55556	2.1	2.3	1.375	1.75	-999	2.5	3	-999	2.13584	0.595	-0.071	0.112821	-0.021974	0.269009	-0.0323295	0.120067	-0.0230072	0.0643165	-0.00377529	0.259605	0.0191272	-0.315225	0.183592
755	0	12	18	0	0	0	0	0.14286	0	0	0.05	0.15	0.05	0.2222	0	0	0	0	0	0	0	0.07692	0.33333	0.11111	0.11111	2.8	2.9	2.9	2.375	2.625	2.625	4	4	4	6.13584	0.164	-0.067	-0.304179	0.00402601	-0.408991	-0.0683295	-0.115933	0.00899277	-0.268684	0.00522471	-0.303395	0.00512717	0.543775	0.0585925
756	1	15	12	0	0	0	0	0.85714	0.57143	-999	0.1	0.15	-999	0.4444	0.1111	-999	0.55	0.25	-999	0.23077	0.07692	-999	0.66667	0.66667	-999	2.7	2.9	-999	1.625	2.875	-999	3.875	4	-999	0.135838	0.75	-0.09	-0.261179	0.016026	-0.239991	-0.0453295	0.0170672	-0.0130072	0.0823165	-0.00677529	0.0716055	-0.00287283	0.460775	-0.00340751
757	0	12	9	0	0	0	0	0.28571	0.42857	0.71429	0.95	0.8	0.6	0.7778	0.5556	0.5556	0.1	0.05	0	0	0	0	0.11111	0.33333	0.44444	2	1.7	1.7	2.625	1.875	1.875	3.5	3	2.75	-2.86416	0.489	0.047	0.283821	-0.032974	0.0590087	-0.0413295	-0.125933	0.000992775	-0.217684	0.00122471	-0.270395	0.0411272	-0.187225	-0.110408
758	0	15	15	0	0	0	0	0.28571	0.14286	0.14286	-999	0.15	0.25	-999	0.5556	0.7778	0	0	0	0.07692	0.07692	0	0.55556	1	0.66667	-999	2.5	2.1	1.625	1.75	1.375	2.75	2.75	2.625	3.13584	0.295	-0.066	-0.171179	-0.00497399	0.0220087	0.0456705	-0.0689328	-0.00800723	-0.268684	0.00522471	0.129605	0.00912717	0.0927753	-0.0504075
759	1	14	7	1	1	0	0	0.42857	0.28571	0.42857	0.4	0.55	0.5	1.1111	0.7778	1	-999	0.15	0	-999	0	0	0.44444	0.66667	0.66667	2.5	2.5	2	1.875	2.5	2	4	3.5	3	-4.86416	0.455	-0.035	-0.00917919	0.015026	0.329009	0.00567052	-0.112933	-0.00300723	-0.167684	-0.000775289	-0.000394509	0.0211272	0.231775	-0.148408
760	1	15	12	0	0	1	0	0.14286	0.14286	0.14286	0.5	0.2	-999	0.5556	0.7778	-999	0.05	0.05	-999	0.07692	0.15385	-999	0.66667	0.22222	0.11111	2.6	2.1	-999	1.125	2.125	-999	4	4	-999	0.135838	0.232	-0.041	-0.0711792	-0.014974	0.00900867	0.0346705	-0.0279328	0.00699277	-0.220684	0.00422471	-0.135395	-0.0248728	0.254775	-0.0874075
761	0	16	6	0	0	0	0	0	0	0	0.5	0.25	0.3	0.5556	1.2222	1	0	0.15	0.05	0	0	0	0.22222	0	0	2.2	2.4	2.4	1.875	-999	1.5	1.875	3.5	2.625	-5.86416	0.101	-0.042	-0.0661792	-0.019974	0.144009	0.118671	-0.125933	0.000992775	-0.202684	0.00622471	-0.401395	0.00912717	0.0917753	0.0535925
762	1	12	10	1	1	0	0	2.42857	-999	-999	0.9	-999	-999	1.6667	-999	-999	0.75	-999	-999	0.30769	-999	-999	1.11111	-999	-999	2.5	-999	-999	1.625	-999	-999	3.125	-999	-999	-1.86416	1.994	-0.184	0.244821	-0.023974	0.755009	-0.0493295	0.121067	-0.00800723	0.343316	-0.00877529	0.360605	-0.0298728	0.246775	-0.0364075
763	1	13	11	0	0	0	0	0.71429	0.57143	0.85714	1	1.2	0.8	0.4444	0.8889	0.7778	0.5	0.75	0.65	0.53846	0.30769	0.38462	2.11111	1.22222	1	2	1.7	2	1.125	1.75	1.625	3.125	3.5	4	-0.864162	0.746	-0.003	0.424821	-0.013974	-0.0109913	0.0856705	0.257067	-0.0230072	0.319316	0.00122471	0.909605	-0.107873	-0.157225	-0.0154075
764	1	17	11	0	0	0	0	0.42857	0	0	0.35	0.7	1.1	0.8889	1.4444	1.2222	0.05	-999	0	0.15385	-999	0.15385	0.33333	0.44444	0.11111	1.9	1.9	1.9	1.625	-999	2	3.75	-999	4	-0.864162	0.29	-0.117	0.0868208	0.085026	0.387009	0.105671	0.0080672	-7.22543e-06	-0.229684	0.00322471	-0.219395	0.00212717	-0.194225	-0.0244075
765	0	11	18	0	0	1	1	0.85714	1	0.85714	0.2	0.2	0.15	0.1111	0.1111	0.2222	0.35	0.4	0.4	0.15385	0.15385	0.38462	0.33333	1.33333	0.22222	2.1	2.2	2.7	2.5	2.125	1.5	3.5	3	3	6.13584	0.925	-0.045	-0.219179	-0.00197399	-0.412991	0.0136705	0.0390672	0.0249928	0.0843165	0.00122471	0.0276055	0.00112717	0.0387753	0.176592
766	0	15	10	0	0	0	0	0.71429	-999	-999	0.8	-999	-999	0.7778	-999	-999	0.2	-999	-999	0.15385	-999	-999	0.55556	-999	-999	1.8	-999	-999	1.875	-999	-999	3.625	-999	-999	-1.86416	0.704	-0.068	0.185821	-0.017974	0.109009	-0.00732948	0.0080672	-0.00100723	-0.0836835	0.00222471	-0.0313945	0.00212717	-0.229225	0.0335925
767	0	12	8	0	0	0	0	1	-999	0.71429	0.65	-999	0.55	0.7778	-999	0.4444	0.85	0.4	0.65	0.30769	0.07692	0.23077	1.11111	-999	0.66667	2.2	-999	1.9	1.625	1.75	1.5	2.625	2.75	2.25	-3.86416	0.909	-0.093	0.100821	-0.00697399	0.0530087	-0.0723295	0.0640672	-0.0130072	0.307316	-0.00977529	0.321605	-0.0368728	-0.00822471	-0.100408
768	1	13	9	0	0	0	0	0	0	0	0.25	0.2	0.3	0.6667	0.6667	0.7778	0	0	0	0	0	0	0.11111	0.11111	0	2	1.8	2	2	1.625	2	3.75	3.75	3.5	-2.86416	0.101	-0.042	-0.178179	0.00802601	0.0540087	0.0406705	-0.125933	0.000992775	-0.268684	0.00522471	-0.419395	0.0181272	-0.143225	-0.0164075
769	1	13	8	0	0	1	0	1.57143	0.71429	0.42857	0.65	0.3	1.5	0.4444	0.6667	0.5556	0.95	0.7	0.9	0.53846	0.53846	0.38462	0.33333	0	0.11111	2.1	1.9	2	2	1.875	1.75	3.25	3	2.875	-3.86416	1.075	-0.252	0.167821	0.089026	-0.0849913	0.0276705	0.328067	-0.0200072	0.507316	-0.00777529	-0.331395	0.00612717	-0.0742247	-0.0424075
770	1	15	7	0	1	0	0	1.57143	1.71429	1.14286	0.5	1	0.3	1.2222	1	1.2222	0.7	0.75	0.65	0.23077	0.30769	0.30769	2	1.66667	3.22222	1.8	2.1	2	0.875	1.375	1.625	2.5	2.75	3	-4.86416	1.492	-0.136	0.109821	-0.011974	0.460009	0.0406705	0.110067	0.00899277	0.385316	-0.00577529	1.43961	0.0201272	-0.210225	0.0285925
771	0	15	3	0	0	0	0	0	0.42857	0	0.25	0.35	0.2	0.2222	0.3333	0.3333	-999	0.3	-999	-999	0	-999	0.88889	0.55556	0.55556	2.3	1.5	1.8	2.125	2.125	-999	3	3.375	-999	-8.86416	0.217	-0.059	-0.157179	-0.000973988	-0.295991	0.0176705	-0.102933	-7.22543e-06	0.00931647	0.000224711	0.134605	-0.0218728	-0.0412247	-0.149408
772	1	13	21	0	0	0	0	1.28571	0.57143	1	0.3	0.35	0.6	0.6667	0.6667	0.7778	0.25	0.25	0.1	0	0.15385	0	0.55556	0.44444	0.33333	2.5	2.5	2.2	2.25	1.875	2	3.5	4	3.375	9.13584	1.027	-0.072	-0.0821792	0.035026	0.0540087	0.0406705	-0.0789328	0.00299277	-0.0716835	-0.00277529	-0.0793945	-0.00487283	0.251775	-0.0844075
773	1	13	8	0	0	0	0	0.71429	-999	-999	0.75	-999	-999	1	-999	-999	0.1	-999	-999	0.07692	-999	-999	0.55556	-999	-999	1.3	-999	-999	1.375	-999	-999	1.5	-999	-999	-3.86416	0.704	-0.068	0.155821	-0.014974	0.271009	-0.0173295	-0.0489328	0.00299277	-0.160684	0.00422471	-0.0313945	0.00212717	-0.569225	0.0845925
774	1	15	10	0	0	0	0	0.14286	1	0.42857	1.6	0.5	0.05	0.6667	0.4444	0.3333	0.2	0.2	0.2	0.15385	0.23077	0.15385	0.77778	1.22222	3.11111	2	2	2.1	1.625	1.875	2.375	3.25	3.125	3	-1.86416	0.522	-0.013	0.399821	-0.166974	-0.0479913	-0.0773295	0.0330672	0.000992775	-0.0836835	0.00222471	0.790605	0.122127	-0.104225	0.0125925
775	1	12	13	0	1	0	0	1	0.28571	0	0.35	1	0.75	0.5556	0.7778	0.8889	0.15	0.25	-999	0	0.07692	-999	0.55556	0.33333	0.11111	2	2.4	1.7	2.75	2.25	-999	3.375	3.625	-999	1.13584	0.62	-0.228	0.109821	0.052026	0.0350087	0.0936705	-0.0939328	0.00899277	-0.0836835	0.00422471	-0.153395	-0.0158728	-0.0882247	-0.119408
776	0	16	16	0	0	0	0	0.42857	0.28571	0.28571	0.6	0.2	0.2	0.4444	0.2222	0.5556	0	0.05	0	0.23077	0.07692	0	0.66667	0.44444	0.22222	2.6	2.7	2.6	0.875	2.25	2.25	3	2.875	3.5	4.13584	0.426	-0.066	-0.0511792	-0.041974	-0.180991	0.0326705	6.71965e-05	-0.0290072	-0.250684	0.00522471	-0.0563945	-0.0198728	0.374775	0.0155925
777	1	11	15	0	0	0	0	0.71429	0.57143	1.14286	0.25	0.45	0.45	0	0.2222	0.4444	0.1	0.15	0.25	0	0.07692	0	0.33333	2.11111	0.88889	2	2	1.9	2	1.625	2.125	3.75	4	4	3.13584	0.805	0.059	-0.0991792	0.026026	-0.417991	0.0966705	-0.102933	0.00199277	-0.123684	0.00822471	0.361605	0.0321272	-0.125225	-0.0504075
778	0	17	6	0	0	0	0	0.85714	0.42857	0.28571	0.15	0.05	-999	0.2222	0.2222	-999	0.25	0.2	-999	0.15385	0.07692	-999	0.77778	0	0.11111	2.5	2.9	-999	2	2	-999	4	4	-999	-5.86416	0.654	-0.146	-0.267179	0.00702601	-0.326991	0.00267052	-0.0199328	-0.00600723	-0.0666835	0.000224711	-0.144395	-0.0318728	0.346775	0.0305925
779	1	15	8	0	0	0	0	0	0	0	0.2	0.2	0.1	0.2222	0.2222	0	0.05	-999	0	0	-999	0	0.22222	0.22222	0	2.2	2	2	2	2.125	2.5	3	3	-999	-3.86416	0.101	-0.042	-0.225179	-0.00697399	-0.360991	-0.0713295	-0.117933	0.000992775	-0.229684	0.00322471	-0.345395	0.00812717	-0.00422471	-0.0684075
780	1	16	9	0	0	0	1	1.57143	1.42857	1.57143	0.85	0.35	0.2	0.8889	0.4444	0.6667	0.6	1	0.65	0.23077	0.46154	0.38462	0.66667	0.44444	0.88889	2.4	2.3	2.5	1.75	1.5	1.375	2.375	3.125	3.875	-2.86416	1.502	-0.031	0.0838208	-0.067974	0.105009	-0.0333295	0.167067	0.0189928	0.443316	-0.00277529	0.0836055	0.0161272	0.197775	0.0375925
781	0	17	10	0	1	0	0	1.42857	1.14286	0.71429	0.2	0.2	-999	0.5556	0.5556	-999	0.25	0.15	0.25	0.23077	0.23077	0.30769	2	0.88889	0.88889	2	2.9	-999	1.25	1.625	1.875	3	3.375	3.125	-1.86416	1.186	-0.181	-0.202179	0.010026	-0.0549913	0.00267052	0.0870672	0.00799277	-0.0736835	0.00222471	0.755605	-0.101873	0.0597753	0.117592
782	1	11	11	1	0	1	0	1	-999	-999	0.45	-999	-999	0.5556	-999	-999	0.1	-999	-999	0	-999	-999	0.77778	-999	-999	2.4	-999	-999	2.375	-999	-999	3.75	-999	-999	-0.864162	0.919	-0.088	-0.0211792	0.00202601	-0.0529913	0.00367052	-0.104933	0.00699277	-0.160684	0.00422471	0.125605	-0.0108728	0.178775	-0.0264075
783	1	12	9	0	0	0	1	0.28571	0.42857	0	0.5	0.15	0.3	0.6667	0.4444	0.4444	0.1	-999	0.1	0	-999	0.07692	0.22222	0.55556	1.11111	2.2	2.3	2	2.375	2.25	1.625	4	3.75	3.5	-2.86416	0.343	-0.109	-0.0901792	-0.020974	-0.0349913	-0.0473295	-0.0999328	0.00999277	-0.167684	0.00322471	-0.0283945	0.0661272	0.0377753	-0.0714075
784	1	17	8	0	0	0	0	0.42857	-999	-999	0.25	-999	-999	1	-999	-999	0.1	-999	-999	0.07692	-999	-999	0	-999	-999	2.5	-999	-999	1.75	-999	-999	3.375	-999	-999	-3.86416	0.489	-0.049	-0.139179	0.013026	0.271009	-0.0173295	-0.0489328	0.00299277	-0.160684	0.00422471	-0.422395	0.0351272	0.246775	-0.0364075
785	1	17	6	0	0	1	0	0.57143	0	0	0.35	0	0.05	0	0	0	0	0	0	0	0	0	0.33333	0	0.55556	2.5	2.9	3	2.75	2.75	2.875	4	4	4	-5.86416	0.353	-0.142	-0.219179	-0.030974	-0.520991	-0.0213295	-0.125933	0.000992775	-0.268684	0.00522471	-0.238395	0.0301272	0.388775	0.164592
786	1	16	11	0	0	1	0	1.71429	-999	1.14286	1.2	-999	1.55	1.4444	-999	1.2222	0.95	0.7	0.7	0.15385	0.23077	0.30769	1.22222	-999	0.55556	1.4	-999	1.4	0.5	0.375	0.375	2	3.625	2.875	-0.864162	1.442	-0.144	0.580821	0.041026	0.619009	-0.00932948	0.0530672	0.0179928	0.461316	-0.0137753	0.347605	-0.0528728	-0.572225	-0.0564075
787	1	16	16	0	0	0	0	0.28571	0.14286	-999	1	1.9	-999	1.5556	1.2222	-999	0.05	-999	-999	0	-999	-999	0.55556	0.77778	-999	1.9	1.2	-999	2.5	-999	-999	1.5	-999	-999	4.13584	0.306	-0.054	0.635821	0.029026	0.669009	-0.0473295	-0.104933	0.00699277	-0.199684	0.00522471	0.0526055	0.00512717	-0.313225	-0.0794075
788	0	16	15	0	0	0	0	1.14286	0.14286	0.14286	0.35	0.15	0.2	0.7778	0.7778	0.4444	-999	0.1	0.15	-999	0.23077	0.30769	0.33333	0.55556	0.77778	2.2	2.2	2.2	2.25	1.75	-999	4	3.875	3.625	3.13584	0.673	-0.216	-0.163179	-0.013974	0.0930087	-0.0743295	0.0860672	0.00799277	-0.143684	0.00322471	-0.0513945	0.0381272	0.0437753	-0.00740751
789	1	15	9	0	0	0	0	0.14286	0.14286	0.14286	0.45	0.2	0.15	0.1111	0.3333	0.1111	-999	0.2	0.1	-999	0.07692	0.23077	0.33333	0.22222	0.11111	2.2	2.6	2.7	2.125	2.125	1.875	4	4	4	-2.86416	0.232	-0.041	-0.118179	-0.029974	-0.379991	-0.0193295	-0.0169328	0.0109928	-0.105684	-0.000775289	-0.275395	0.00412717	0.150775	0.146592
790	0	11	6	0	0	0	0	0.14286	0.28571	0.85714	0.45	0.2	0.45	0.2222	0	0.1111	0	0.05	0.1	0	0	0.15385	0.25	0.71429	0.66667	1.8	1.9	2	1.625	2	2	2.75	2.875	2.875	-5.86416	0.417	0.108	-0.0781792	0.00102601	-0.394991	-0.0383295	-0.105933	0.0179928	-0.227684	0.00722471	-0.0703945	0.0381272	-0.239225	0.0315925
791	1	14	6	0	0	0	0	0.42857	-999	-999	0.15	-999	-999	0.4444	-999	-999	0.05	-999	-999	0	-999	-999	0.33333	-999	-999	1.8	-999	-999	2.5	-999	-999	3.75	-999	-999	-5.86416	0.489	-0.049	-0.199179	0.019026	-0.133991	0.00867052	-0.104933	0.00699277	-0.199684	0.00522471	-0.187395	0.0161272	-0.229225	0.0335925
792	0	15	13	0	0	0	0	0.71429	0.71429	0.42857	0.3	0.25	0.6	0.6667	0.3333	0.8889	0.4	-999	0.25	0.07692	-999	0.23077	0.88889	1.11111	0.66667	2.6	2.2	1.9	1.125	-999	1.125	2.375	-999	1.875	1.13584	0.697	-0.102	-0.106179	0.034026	-0.00399133	0.0746705	-0.0179328	0.0179928	0.0393165	-0.00377529	0.297605	-0.0198728	0.233775	-0.200408
793	0	13	9	0	0	0	0	1.42857	-999	0.28571	0.8	0.5	0.55	0.5556	0.6667	0.3333	0.25	0.35	-999	0.38462	0.30769	-999	0.22222	-999	0.44444	1.9	1.8	1.8	2.625	1.625	-999	3.75	2.625	-999	-2.86416	0.987	-0.258	0.146821	-0.024974	-0.0569913	-0.0563295	0.177067	-0.0120072	0.00531647	0.00222471	-0.216395	0.0311272	-0.218225	-0.0554075
794	1	13	11	0	0	0	1	0.57143	0.14286	0.14286	0.15	0.35	0.6	0.3333	0.3333	0.7778	0.05	0.05	0.3	0	0.23077	0.07692	0	0.11111	0	2.3	2.1	2	1.75	2	1.75	3.375	3	3.375	-0.864162	0.421	-0.116	-0.143179	0.052026	-0.184991	0.115671	-0.0459328	0.0119928	-0.165684	0.0112247	-0.466395	0.0281272	0.0647753	-0.0934075
795	0	11	9	0	0	0	0	0.14286	0.57143	0.57143	0.1	0.15	0.1	0.3333	0	0.1111	0.15	0.25	0.05	0.15385	0.07692	0	0.55556	0.44444	0.33333	2.7	2.9	2.4	-999	2	2	-999	4	4	-2.86416	0.435	0.035	-0.277179	0.00302601	-0.338991	-0.0623295	-0.0349328	-0.0180072	-0.116684	0.000224711	-0.0793945	-0.00487283	0.437775	-0.0754075
796	1	15	8	0	0	0	0	0.28571	-999	0.28571	0.95	-999	0.75	0.1111	-999	0.7778	0.1	0	-999	0	0.07692	-999	1	-999	1	1.6	-999	1.9	1.25	1.25	-999	2.125	3.875	-999	-3.86416	0.376	-0.043	0.289821	-0.017974	-0.258991	0.160671	-0.0939328	0.00899277	-0.223684	0.00322471	0.361605	-0.00987283	-0.368225	0.0495925
797	1	11	11	0	0	1	0	0.85714	0	0.14286	0.3	0.4	0.7	0.6667	0.7778	0.7778	-999	0.05	0.15	-999	0.07692	0.07692	0.22222	3.44444	0.22222	2.4	2.6	2.4	1.75	1.875	1.75	3	4	4	-0.864162	0.508	-0.161	-0.0571792	0.046026	0.0780087	0.0396705	-0.0529328	-0.00200723	-0.170684	0.00422471	0.510605	-0.00587283	0.230775	0.00259249
798	0	15	9	0	0	0	0	0.71429	0.85714	-999	0.7	0.6	-999	0.6667	0.6667	-999	0.4	0.3	-999	0.15385	0.15385	-999	0.66667	0	-999	1.8	1.8	-999	1.875	2	-999	-999	2.5	-999	-2.86416	0.788	-0.051	0.130821	-0.010974	0.0360087	0.00267052	0.0090672	-7.22543e-06	0.0433165	-0.00277529	-0.144395	-0.0108728	-0.259225	0.0135925
799	0	17	19	0	0	0	0	0.57143	0.85714	0	0.15	0.25	1.05	0.5556	0.4444	0.6667	0.4	0.3	0.2	0.07692	0.07692	0	1.44444	1.33333	0.66667	2.2	2	2.2	1.375	1.375	1.375	2.875	3	2.875	7.13584	0.585	-0.175	-0.105179	0.098026	-0.0629913	0.0366705	-0.0689328	-0.00800723	0.0193165	-0.00577529	0.587605	-0.0698728	0.0157753	-0.00440751
800	1	16	9	0	1	0	0	0.85714	-999	1	0.6	0.6	0.75	1.3333	0.8889	1.4444	0.2	0.3	0.35	0.15385	0.07692	0	1.11111	-999	0.66667	1.7	2.3	2.1	1.5	1.25	-999	3.5	3.5	3	-2.86416	0.933	-0.011	0.116821	0.020026	0.520009	0.0786705	-0.0349328	-0.0180072	-0.0126835	0.00622471	0.321605	-0.0368728	-0.227225	0.0825925
801	1	12	12	0	0	0	0	0.71429	1	0.57143	0.05	0.55	0.6	0.4444	0.7778	0.4444	0.4	0.35	0.3	0	0	0.07692	0.22222	0.44444	0.55556	2.1	2	1.9	2	1.625	1.75	3.375	3	3.5	0.135838	0.803	-0.082	-0.136179	0.065026	-0.0749913	-0.00432948	-0.115933	0.00899277	0.0603165	-0.00277529	-0.173395	0.0361272	-0.0702247	-0.0754075
802	1	15	14	0	0	0	0	0.28571	0.14286	0.28571	0.1	0.05	0	0.3333	0.2222	0.5556	0.2	0.15	0.05	0	0	0	0	0	0	2.1	2.2	2.7	2.375	2	1.75	4	4	4	2.13584	0.324	-0.035	-0.314179	-0.00797399	-0.236991	0.0566705	-0.125933	0.000992775	-0.136684	-0.00177529	-0.494395	0.0291272	0.0387753	0.176592
803	0	16	19	0	0	0	0	0.14286	0.28571	0.14286	0.15	0.4	0.45	0.7778	0.3333	0.2222	0	0	0	0	0.07692	0.15385	0.33333	0.55556	0.33333	2.3	2.4	2	1.875	1.875	2	2.625	2.875	2.5	7.13584	0.271	-0.047	-0.151179	0.037026	-0.0299913	-0.129329	-0.0829328	0.0189928	-0.268684	0.00522471	-0.145395	0.0141272	0.106775	-0.0974075
804	0	14	20	0	0	0	1	1.42857	0.71429	0.42857	-999	0.35	0.25	-999	0.3333	0.2222	0.45	0.7	0.4	0.15385	0.30769	0.15385	0.44444	0.44444	0.22222	-999	2.4	2.6	1.75	1.875	1.875	2.5	3	3	8.13584	1.012	-0.227	-0.0921792	-0.011974	-0.211991	-0.0533295	0.0560672	0.00199277	0.227316	-0.00277529	-0.149395	-0.000872832	0.172775	0.0905925
805	0	16	14	0	1	0	0	0.57143	0.42857	0.42857	0.3	0.1	0.15	0.7778	0.8889	0.3333	0.15	0.1	0.1	0.15385	0.07692	0	0.33333	0.44444	0.66667	2.4	2	2.3	1.125	1.625	1.75	4	3.75	3.875	2.13584	0.557	-0.065	-0.202179	-0.013974	0.103009	-0.106329	-0.0349328	-0.0180072	-0.159684	0.00222471	-0.103395	0.0331272	0.135775	-0.0214075
806	1	12	19	0	0	0	0	0.42857	-999	0.71429	0.3	0.2	0.1	0.1111	0.1111	0	0.05	0.1	0.1	0	0.15385	0	0.44444	-999	0.33333	2.4	2.4	2.9	3	3	3	4	4	4	7.13584	0.603	0.014	-0.185179	-0.018974	-0.440991	-0.0463295	-0.0789328	0.00299277	-0.192684	0.00522471	-0.131395	0.00512717	0.252775	0.163592
807	0	16	10	0	1	0	0	0	0.14286	0.28571	0.55	0.2	0.35	0.5556	0.3333	0.5556	0.15	0.05	0	0	0	0.07692	0.55556	0.77778	0.88889	1.9	2.3	2.5	1	1.375	0.375	3.375	4	3.875	-1.86416	0.198	0.015	-0.0511792	-0.020974	-0.100991	0.00767052	-0.115933	0.00899277	-0.200684	-0.000775289	0.120605	0.0231272	-0.0772247	0.160592
808	1	14	19	0	0	0	0	0.85714	0.14286	0.57143	0	0.2	0.4	0.8889	1.3333	0.7778	0.25	0.05	0.1	0	0.07692	0.23077	0.44444	0.33333	0.88889	2.4	1.9	2.5	2.25	2.25	2	3.5	3.5	2.875	7.13584	0.635	-0.073	-0.265179	0.046026	0.308009	-0.0143295	-0.0729328	0.0269928	-0.144684	-0.00177529	-0.0373945	0.0361272	0.140775	0.0425925
809	0	11	17	0	0	0	0	1.14286	1.28571	0.85714	1.05	0.7	0.8	0.7778	0.6667	0.5556	1.2	0.65	1.1	0.38462	0.53846	0.53846	0.77778	0.66667	0.55556	2.4	2.6	1.7	2	1.5	1.125	2.75	4	3.375	5.13584	1.128	-0.106	0.327821	-0.024974	0.0830087	-0.0433295	0.279067	0.0169928	0.617316	-0.0117753	0.116605	-0.0128728	0.160775	-0.220408
810	0	13	15	0	0	0	0	0.57143	0.42857	-999	0.15	0.25	-999	0.3333	0.5556	-999	0.1	0.15	-999	0.07692	0	-999	0.33333	0.33333	-999	2.3	2	-999	2.625	2.5	-999	3.25	3.375	-999	3.13584	0.555	-0.067	-0.210179	0.017026	-0.172991	0.0346705	-0.0859328	-0.00400723	-0.152684	0.00422471	-0.202395	0.0151272	0.0647753	-0.0474075
811	0	15	9	0	0	0	0	1	0.42857	0.42857	0.3	0.3	0.2	0.2222	0.2222	0	0.65	-999	-999	0.23077	-999	-999	0.55556	0.33333	0.66667	2.1	2.1	2	1.75	-999	-999	3	-999	-999	-2.86416	0.746	-0.14	-0.148179	-0.00697399	-0.360991	-0.0713295	0.0650672	-0.00500723	0.265316	-0.00677529	-0.0373945	0.0151272	-0.0452247	-0.0444075
812	0	17	12	0	0	0	0	0.28571	0.42857	0.28571	0.15	0.2	0.05	0.1111	0	0	0.1	0	-999	0.07692	0	-999	0.22222	0.22222	0	2.2	1.7	2.5	2.5	2.5	-999	3.625	3	-999	0.135838	0.401	-0.046	-0.252179	-0.00697399	-0.464991	-0.0453295	-0.0859328	-0.00400723	-0.223684	0.00322471	-0.345395	0.00812717	0.00277529	0.0945925
813	0	17	9	0	0	1	0	0.85714	0.71429	0.42857	0.25	-999	0.35	0	-999	0	0.15	0.25	0.3	0.07692	0.07692	0.15385	0.11111	0.22222	0.22222	2.1	-999	2.1	1.625	1.875	1.625	3.625	2.875	2.5	-2.86416	0.76	-0.127	-0.137179	0.015026	-0.501991	-0.0223295	-0.0489328	0.00899277	-0.0596835	0.00722471	-0.345395	0.0291272	-0.0342247	-0.0134075
814	1	17	6	0	0	1	1	0	0	0	0.3	0.05	0.1	0	0	0	0.05	0	0	0	0.07692	0	0.11111	0	0	2.2	2.6	2.8	2.5	2.25	2.625	3.875	4	4	-5.86416	0.101	-0.042	-0.221179	-0.019974	-0.520991	-0.0213295	-0.102933	0.00199277	-0.251684	0.00322471	-0.447395	0.0191272	0.160775	0.178592
815	0	15	7	0	0	0	0	0.57143	-999	0.71429	0.25	-999	0.25	0.1111	-999	0.5556	0.5	-999	0.4	0.38462	-999	0.15385	0.22222	-999	0.55556	2.5	-999	2	1.625	-999	1	3.125	-999	2.5	-4.86416	0.68	-0.013	-0.158179	0.00402601	-0.309991	0.100671	0.143067	-0.0290072	0.145316	-0.00377529	-0.183395	0.0371272	0.188775	-0.144408
816	0	17	9	0	0	0	0	1.57143	0.57143	0.28571	0.7	1.65	1.1	1.2222	1.1111	0.8889	0.45	0.4	-999	0.30769	0.23077	-999	0.66667	0.11111	0	2.2	2	1.9	1	1.57143	-999	3.625	3.75	-999	-2.86416	1.007	-0.277	0.450821	0.055026	0.443009	-0.0513295	0.112067	-0.0100072	0.112316	-0.00277529	-0.186395	-0.0298728	-0.0152247	-0.0994075
817	0	14	13	0	1	0	0	0.42857	-999	-999	0.35	-999	-999	0.6667	-999	-999	0	-999	-999	0.07692	-999	-999	0.77778	-999	-999	2	-999	-999	1.5	-999	-999	2.375	-999	-999	1.13584	0.489	-0.049	-0.0801792	0.00802601	0.0280087	-0.00232948	-0.0489328	0.00299277	-0.238684	0.00622471	0.125605	-0.0108728	-0.0932247	0.0135925
818	0	14	14	0	0	0	0	1.28571	3	0.71429	0.55	1.7	0.4	1	1.1111	0.8889	0.85	1.2	0.7	0.30769	1.15385	0.46154	0.55556	0	0	1.9	1.6	2	0.875	1.25	1.625	2.625	2.875	3.25	2.13584	1.625	-0.23	0.306821	2.60116e-05	0.331009	-0.00432948	0.424067	0.0269928	0.611316	-0.0117753	-0.260395	-0.0188728	-0.226225	0.0105925
819	0	11	6	0	0	0	0	1.28571	0.57143	0.57143	0.5	0.25	0.45	0.5556	0.5556	0.6667	-999	0.25	0.35	-999	0.38462	0.07692	1	0.77778	0.625	2	2.4	2.1	1.375	1.625	1.75	2.25	3.75	3.75	-5.86416	0.94	-0.165	-0.0461792	-0.00397399	-0.0399913	0.0356705	0.117067	-0.0200072	0.00631647	0.00222471	0.251605	-0.0298728	-0.0482247	0.00759249
820	0	11	6	0	0	0	0	1	-999	-999	0.35	-999	-999	0.2222	-999	-999	0.45	-999	-999	0.07692	-999	-999	0.66667	-999	-999	2.2	-999	-999	1.875	-999	-999	1.85714	-999	-999	-5.86416	0.919	-0.088	-0.0801792	0.00802601	-0.294991	0.0196705	-0.0489328	0.00299277	0.110316	-0.00277529	0.0476055	-0.00387283	0.0427753	-0.00640751
821	1	14	11	0	0	0	0	1.71429	-999	-999	1.05	-999	-999	1.2222	-999	-999	0.05	-999	-999	0	-999	-999	0.66667	-999	-999	1.6	-999	-999	1.25	-999	-999	2.625	-999	-999	-0.864162	1.457	-0.136	0.333821	-0.031974	0.432009	-0.0283295	-0.104933	0.00699277	-0.199684	0.00522471	0.0476055	-0.00387283	-0.365225	0.0535925
822	0	13	18	0	0	0	0	1.28571	1	0.57143	0.65	0.3	0.2	0.6667	0.5556	0.7778	0.15	0.1	0.2	0.15385	0	0.15385	0.44444	0.77778	0.77778	1.5	2.5	2.2	1.5	2.125	2.375	2	3	3.5	6.13584	1.056	-0.182	-0.00817919	-0.045974	0.0300087	0.0426705	-0.0379328	-0.00200723	-0.136684	0.00422471	0.0506055	0.0271272	-0.298225	0.160592
823	1	11	16	0	0	0	0	1	0.42857	0.57143	0.7	0.55	0.15	0.2222	0.6667	0.3333	0.45	0.45	0.35	0.07692	0.07692	0.07692	1.11111	1.11111	1.11111	1.9	1.8	2.1	1.875	1.85714	2.375	2.75	3.25	3.625	4.13584	0.775	-0.109	0.0638208	-0.054974	-0.224991	0.0136705	-0.0589328	-7.22543e-06	0.124316	-0.00377529	0.484605	-0.0148728	-0.188225	0.0395925
824	0	17	18	0	0	0	0	1.14286	-999	-999	0.5	-999	-999	1.4444	-999	-999	0.35	-999	-999	0.23077	-999	-999	0.11111	-999	-999	1.4	-999	-999	1.375	-999	-999	2.5	-999	-999	6.13584	1.027	-0.097	0.00782081	-0.000973988	0.594009	-0.0393295	0.0650672	-0.00500723	0.0333165	-0.000775289	-0.344395	0.0291272	-0.501225	0.0745925
825	0	15	12	0	0	0	0	0.14286	-999	0.57143	0.45	-999	0.35	0.5556	-999	0.6667	-999	0.15	-999	-999	0.23077	-999	0	-999	0	1.8	-999	1.9	2.125	1.875	-999	3.125	3.625	-999	0.135838	0.4	0.04	-0.0391792	-0.00697399	-0.0259913	0.0346705	0.0620672	-7.22543e-06	-0.112684	0.00122471	-0.466395	0.0281272	-0.248225	-0.000407514
826	1	17	18	0	0	0	0	0.28571	0.28571	0.28571	0.35	0.85	0.25	0.5556	0.8889	1.1111	0.55	-999	0.35	0.30769	-999	0	0.88889	0.66667	0.44444	2.6	2.5	2.6	3	-999	2.5	3	-999	-999	6.13584	0.363	-0.041	0.00782081	-0.00197399	0.0870087	0.152671	0.0620672	-0.0370072	0.151316	-0.00777529	0.139605	-0.0288728	0.346775	0.0175925
827	1	11	11	0	0	0	0	0.42857	1.14286	0.42857	0.3	0.5	0.75	1.2222	1	1.1111	0.15	0.75	0.2	0	0.15385	0	0.77778	0.55556	0.55556	2	1.7	1.8	2.25	1.625	1.875	3.875	2.5	3.375	-0.864162	0.687	-0.069	-0.0271792	0.052026	0.446009	0.0106705	-0.0789328	0.00299277	0.100316	0.00222471	0.0886055	-0.0118728	-0.177225	-0.0784075
828	1	15	10	0	0	0	0	0.28571	0.28571	0.71429	0.25	0.75	0.2	0.6667	0.8889	0	0.4	0.35	0.45	0.07692	0.07692	0.38462	0.22222	0.22222	0.44444	2.2	2	2.1	0.75	0.375	0.125	3.125	4	4	-1.86416	0.45	0.052	-0.0631792	0.00302601	0.00600867	-0.173329	-0.0189328	0.0339928	0.0943165	0.00122471	-0.252395	0.0321272	0.00577529	-0.0364075
829	1	17	8	0	0	0	0	1.14286	1	0.14286	0.65	0.4	0.3	0.6667	1.1111	1	0.4	0.45	0.15	0.69231	0.38462	0.15385	0.11111	0.77778	0.22222	2.5	2.1	2.4	2.125	1.625	-999	3.625	3.25	4	-3.86416	0.905	-0.25	0.0288208	-0.034974	0.176009	0.0956705	0.319067	-0.0680072	0.0623165	-0.00777529	-0.205395	0.0251272	0.214775	-0.0154075
830	1	17	9	0	0	0	0	1.71429	0.85714	0.85714	0.85	0.35	0.5	0.6667	0.6667	0.4444	0.35	0.4	0.45	0.15385	0.38462	0.30769	1.88889	1.33333	1.33333	2.3	2	2	1.875	1.75	1.875	4	4	4	-2.86416	1.265	-0.189	0.124821	-0.036974	0.0130087	-0.0493295	0.100067	0.0199928	0.0963165	0.00322471	0.913605	-0.0718728	0.0507753	-0.0924075
831	0	12	8	0	0	0	0	0.42857	0.14286	0.14286	0.2	0.4	0	0.7778	0.4444	0.3333	0.2	0.35	0.4	0.15385	0.23077	0.23077	0.55556	0.55556	0.22222	2.2	1.1	1.7	1.5	2.375	2.875	3.375	3.625	3.375	-3.86416	0.358	-0.091	-0.192179	-0.015974	0.00800867	-0.100329	0.0430672	0.00899277	0.0163165	0.00722471	-0.0743945	-0.0118728	-0.162225	-0.151408
832	1	13	20	0	0	0	1	0.71429	-999	-999	0.45	-999	-999	0.8889	-999	-999	0.45	-999	-999	0.23077	-999	-999	0.11111	-999	-999	2.1	-999	-999	2.375	-999	-999	3.75	-999	-999	8.13584	0.704	-0.068	-0.0211792	0.00202601	0.190009	-0.0123295	0.0650672	-0.00500723	0.110316	-0.00277529	-0.344395	0.0291272	-0.0252247	0.00359249
833	0	11	12	0	0	0	0	0.42857	0.28571	0.14286	0.1	0.1	0.25	0	0.1111	0.1111	0	0	0	0	0	0	0.22222	0	0.33333	2.8	2.6	2.6	2.875	2.875	2.5	4	1	4	0.135838	0.397	-0.097	-0.269179	0.018026	-0.482991	0.00767052	-0.125933	0.000992775	-0.268684	0.00522471	-0.331395	0.0281272	0.470775	-0.0324075
834	1	14	18	0	0	0	0	1.57143	-999	-999	0.15	-999	-999	0.2222	-999	-999	0.35	-999	-999	0.07692	-999	-999	0.33333	-999	-999	2.2	-999	-999	2	-999	-999	3.75	-999	-999	6.13584	1.349	-0.126	-0.199179	0.019026	-0.294991	0.0196705	-0.0489328	0.00299277	0.0333165	-0.000775289	-0.187395	0.0161272	0.0427753	-0.00640751
835	1	17	7	0	0	0	0	0.71429	-999	-999	0.2	-999	-999	0.7778	-999	-999	0.3	-999	-999	0.23077	-999	-999	0.88889	-999	-999	2.1	-999	-999	2	-999	-999	3.875	-999	-999	-4.86416	0.704	-0.068	-0.169179	0.016026	0.109009	-0.00732948	0.0650672	-0.00500723	-0.00568353	0.000224711	0.204605	-0.0168728	-0.0252247	0.00359249
836	1	16	7	0	0	0	0	0.85714	0.85714	0.57143	0.15	0.45	0.15	0.4444	0.4444	0	0.25	0.1	-999	0.15385	0	-999	0.11111	0.77778	0.77778	1.9	1.8	2	2	2.125	-999	2.875	3.75	-999	-4.86416	0.828	-0.101	-0.180179	0.00602601	-0.201991	-0.121329	-0.0489328	-0.0110072	-0.113684	-0.000775289	-0.0893945	0.0551272	-0.198225	0.00859249
837	0	17	10	1	0	0	0	0.28571	0.42857	0.57143	0.35	0.2	0.7	0.2222	0.4444	0.4444	0.3	0.4	0.4	0.23077	0.38462	0.23077	0.33333	0.88889	0.88889	2.2	2.2	2.3	1.625	2	1.625	3.125	3.875	3.875	-1.86416	0.46	0.016	-0.0841792	0.038026	-0.258991	0.0466705	0.124067	0.000992775	0.0683165	0.00322471	0.0546055	0.0411272	0.0537753	0.0245925
838	0	13	14	0	0	0	0	0.71429	0.14286	0.28571	0.5	0.35	0.25	1	0.6667	0.5556	0.3	0.1	-999	0.07692	0	-999	0.22222	0.22222	0	2.1	2.2	2.1	1.25	1.5	-999	3.5	3.875	-999	2.13584	0.513	-0.11	-0.0501792	-0.023974	0.194009	-0.0903295	-0.0859328	-0.00400723	-0.0936835	-0.00177529	-0.345395	0.00812717	-0.0212247	-0.0144075
839	1	12	11	0	0	0	1	0.14286	0	0.14286	0.15	0	0.45	1.4444	0.4444	0.6667	0.1	0	0.05	0	0	0	0	0	0	1.6	2.2	2.3	2	2.375	2.125	4	4	3.625	-0.864162	0.193	-0.036	-0.245179	0.033026	0.385009	-0.151329	-0.125933	0.000992775	-0.223684	0.00322471	-0.494395	0.0291272	-0.276225	0.171592
840	0	17	9	0	0	1	0	0.57143	0.57143	0.28571	1.1	0.5	0.65	0.2222	0	0.2222	0.2	0.1	0.05	0.23077	0.38462	0.23077	0.44444	0.44444	0.22222	1.8	2.3	1.9	1.875	1.875	2.375	3	3.5	3.375	-2.86416	0.566	-0.102	0.280821	-0.047974	-0.380991	-0.00832948	0.124067	0.000992775	-0.154684	-0.00177529	-0.149395	-0.000872832	-0.192225	-0.00540751
841	0	15	8	0	1	0	0	0	0	0	0.2	0.4	0.35	0.1111	0.6667	0.2222	0.1	0.05	0	0	0.07692	0	2.66667	1.77778	0.55556	2.2	2.2	2.3	1.875	1.375	1.625	3.25	2.5	2.625	-3.86416	0.101	-0.042	-0.145179	0.021026	-0.294991	0.00767052	-0.102933	0.00199277	-0.217684	0.00122471	1.18961	-0.184873	0.0537753	0.0245925
842	1	11	10	0	0	0	0	0.42857	0.14286	0.57143	0.2	0.2	0.2	1.1111	0.8889	1	0.35	0.25	0.25	0	0	0.07692	0	0	0	2	2.1	1.8	2.125	2.25	2	3.75	4	4	-1.86416	0.446	0.002	-0.212179	0.00302601	0.353009	0.00467052	-0.115933	0.00899277	-0.00468353	-0.00177529	-0.494395	0.0291272	-0.120225	-0.0834075
843	0	12	12	0	0	1	0	1.71429	0.85714	1.57143	0.55	0.5	0.25	0.8889	0.7778	0.4444	0.5	0.3	0.55	0.07692	0.30769	0.38462	0.55556	0.88889	0.11111	1.8	1.8	2	1.5	1.125	1.5	3	2.125	2.875	0.135838	1.411	-0.034	0.00582081	-0.027974	0.149009	-0.0983295	0.0520672	0.0369928	0.132316	0.000224711	-0.0143945	-0.0198728	-0.253225	0.0325925
844	0	12	17	0	0	0	1	0.42857	1.28571	1	0.8	0.35	0.55	0.7778	1.2222	1.3333	0.35	0.65	0.95	0.07692	0.15385	0.30769	1.77778	1.11111	1.33333	2.2	2.8	2.5	-999	2	1.75	3.875	3.875	4	5.13584	0.842	0.05	0.110821	-0.025974	0.297009	0.161671	-0.0049328	0.0269928	0.301316	0.0162247	0.810605	-0.0598728	0.158775	0.0805925
845	0	12	13	0	0	0	1	0.28571	-999	0.42857	0.45	-999	0.1	0.7778	-999	0.1111	0.2	0.05	0.05	0.07692	0	0.07692	0.44444	-999	0.44444	1.8	-999	2	1.625	2	1.875	2.625	2.875	2.5	1.13584	0.426	-0.015	-0.0911792	-0.033974	-0.0239913	-0.161329	-0.0819328	-0.00100723	-0.172684	-0.000775289	-0.0983945	0.0111272	-0.231225	0.0305925
846	0	14	21	0	0	0	0	0.42857	0.28571	0.28571	0.3	0.45	0.4	0.5556	0.5556	0.7778	0.1	0.1	0	0	0.07692	0	0.33333	1	0.66667	2.2	2.5	2.7	2.375	2.375	2.125	3.375	3.875	3	9.13584	0.426	-0.066	-0.0861792	0.015026	-0.0259913	0.0656705	-0.102933	0.00199277	-0.198684	0.00122471	0.0366055	0.0281272	0.136775	0.147592
847	0	14	7	1	0	0	0	0.28571	0.28571	-999	0.5	0.85	-999	0.2222	0	-999	1	0.8	-999	0.53846	0.23077	-999	0.77778	0.375	-999	0.8	0.3	-999	1.75	0.75	-999	1.875	2.375	-999	-4.86416	0.36	-0.043	0.115821	0.018026	-0.390991	-0.0293295	0.222067	-0.0330072	0.531316	-0.0137753	0.0326055	-0.0138728	-1.11022	-0.00140751
848	0	13	21	1	0	0	1	0.42857	0.71429	0.28571	0.15	0.45	0.3	0.3333	1	0.8889	0.45	-999	0.65	0.15385	-999	0.30769	0.77778	1.11111	0.66667	2	2.4	2.3	2.375	1.875	2.625	3.875	3.125	3.375	9.13584	0.542	-0.083	-0.160179	0.022026	-0.0289913	0.137671	0.0450672	0.0169928	0.213316	0.00422471	0.251605	-0.0108728	-0.0282247	0.0705925
849	0	16	7	0	0	1	0	1	0.85714	0.71429	0.65	0.45	0.5	0.4444	0.8889	0.1111	0.25	0.35	-999	0.23077	0.15385	-999	0	0.22222	0.22222	1.9	1.5	2.4	1.875	1.625	-999	3.25	2.75	-999	-4.86416	0.92	-0.095	0.0678208	-0.013974	-0.0929913	-0.0963295	0.0460672	-0.00800723	0.00531647	0.00222471	-0.392395	0.0391272	-0.200225	0.139592
850	1	13	9	0	0	0	0	0.71429	1.28571	1.14286	0.3	0.25	0.35	0.6667	0.7778	0.6667	0.5	0.45	0.4	0.23077	0.23077	0.53846	0.77778	0.88889	0.33333	2.1	2.1	1.7	2.125	1	1.5	3.5	3.75	3.875	-2.86416	0.998	0.031	-0.140179	0.00802601	0.0640087	0.00967052	0.117067	0.0329928	0.152316	-0.00377529	0.125605	-0.0268728	-0.0752247	-0.140408
851	0	11	14	0	0	0	0	2	0.85714	-999	0.4	0.4	-999	0.6667	0	-999	0.75	0.65	-999	0.30769	0.23077	-999	1.22222	0.66667	-999	2.5	2.5	-999	2.375	2.125	-999	1.375	2.5	-999	2.13584	1.422	-0.205	-0.0571792	0.00402601	-0.152991	-0.0933295	0.112067	-0.0100072	0.356316	-0.00877529	0.347605	-0.0398728	0.271775	-0.0194075
852	1	12	10	0	0	0	0	0.28571	0.14286	0.42857	0.45	0.4	0.55	0.2222	0	0.3333	0.45	0.75	0.4	0	0.38462	0.07692	0.33333	0.11111	0.77778	2.4	2.9	2.4	1.875	1.625	2.125	4	1.625	4	-1.86416	0.353	-0.004	-0.0171792	0.014026	-0.366991	0.0216705	0.0010672	0.0139928	0.245316	-0.00377529	-0.163395	0.0421272	0.272775	-0.00140751
853	1	17	13	0	0	0	0	0.42857	-999	-999	1.6	-999	-999	1.1111	-999	-999	0.6	-999	-999	0	-999	-999	0.77778	-999	-999	1.9	-999	-999	1.625	-999	-999	3.625	-999	-999	1.13584	0.489	-0.049	0.658821	-0.062974	0.351009	-0.0233295	-0.104933	0.00699277	0.226316	-0.00577529	0.125605	-0.0108728	-0.161225	0.0235925
854	0	15	12	0	0	1	0	1	0.57143	0.42857	0.25	0.35	0.15	0.1111	0.3333	0.3333	0.4	0.45	0.25	0	0.15385	0.07692	0.44444	0.22222	0.22222	2.1	2	2	2.125	2.25	2.375	4	4	4	0.135838	0.784	-0.146	-0.163179	-0.00597399	-0.351991	0.0416705	-0.0689328	0.0109928	0.0853165	-0.00477529	-0.205395	0.00112717	-0.0592247	-0.0434075
855	1	11	7	1	0	0	0	0.85714	1.71429	1	0.9	0.4	0.45	0.4444	0.3333	0.1111	0.35	0.25	0.5	0.15385	0.15385	0.15385	1.44444	1.22222	1.44444	1.6	1.6	1.9	2.125	1.875	1.42857	3.14286	2.75	3.625	-4.86416	1.147	-0.042	0.149821	-0.046974	-0.211991	-0.0893295	0.0090672	-7.22543e-06	0.0523165	0.00522471	0.721605	-0.0268728	-0.401225	0.0525925
856	0	13	7	0	0	0	0	0.71429	0.71429	0.28571	0.2	0.2	0.15	0.7778	0.1111	0	0.25	0.35	0.3	0	0	0	0	1	0.11111	2	2.7	2.1	2.5	1.57143	2	3.375	3.125	3.875	-4.86416	0.668	-0.133	-0.219179	-0.00197399	-0.104991	-0.187329	-0.125933	0.000992775	0.0103165	0.00322471	-0.220395	0.0271272	-0.00522471	0.00359249
857	1	11	5	0	0	1	0	0.42857	-999	0.28571	0.25	-999	0.35	0.5556	-999	0.8889	0.05	0.4	0.35	0.07692	0.15385	0.07692	0.22222	-999	0	2.5	-999	2.1	2	1.375	1.625	3.375	2.75	3.375	-6.86416	0.452	-0.07	-0.137179	0.015026	0.0250087	0.0936705	-0.0349328	0.000992775	-0.0266835	0.0112247	-0.348395	0.00812717	0.205775	-0.113408
858	1	13	13	0	0	0	0	-999	0.28571	0.42857	0.4	0.55	0.55	0.4444	0.3333	0.6667	0.3	0.2	0.05	0.23077	0.15385	0.15385	-999	0.44444	0.22222	2.1	1.7	2.4	1.875	1.375	1.5	4	3	4	1.13584	0.476	-0.043	-0.00217919	0.021026	-0.142991	0.0616705	0.0430672	-0.0100072	-0.0846835	-0.00577529	-0.145395	-0.00187283	-0.0622247	0.0875925
859	0	15	6	0	0	0	0	0.71429	0.42857	0.14286	0.7	0.7	0.65	0.7778	0.7778	0.3333	0.15	0.1	0.15	0	0	0	0	0	0	2	1.7	2.5	1.625	2.25	2.125	0.875	3.25	3	-5.86416	0.561	-0.152	0.166821	-0.000973988	0.0790087	-0.104329	-0.125933	0.000992775	-0.148684	0.00322471	-0.494395	0.0291272	-0.107225	0.143592
860	1	17	14	0	0	0	0	0	0.14286	0	0.3	0.7	0.4	1.1111	1	1.1111	0.05	0.1	-999	0	0	-999	0	0	0	2.2	2.1	2.2	1	1.625	-999	3.875	3.5	-999	2.13584	0.14	-0.047	-0.0271792	0.018026	0.390009	0.0336705	-0.121933	0.00399277	-0.196684	0.00522471	-0.494395	0.0291272	0.0297753	-0.00540751
861	0	12	9	0	0	0	0	0	0.14286	0.42857	0.15	-999	-999	0.1111	-999	-999	0	0	0	0	0	0	0.11111	0.77778	0.22222	2.3	-999	-999	2.25	-999	-999	2.5	-999	-999	-2.86416	0.227	0.046	-0.199179	0.019026	-0.375991	0.0246705	-0.125933	0.000992775	-0.268684	0.00522471	-0.205395	0.0251272	0.110775	-0.0164075
862	0	12	8	0	0	0	0	2.28571	0.85714	-999	0.6	0.1	-999	0.7778	0.1111	-999	0.65	0.55	-999	0.30769	0.15385	-999	0.55556	1	-999	1.7	2.5	-999	1.625	2.625	-999	2.625	3.5	-999	-3.86416	1.563	-0.24	-0.0561792	-0.027974	-0.0619913	-0.0933295	0.0830672	-0.0160072	0.267316	-0.00677529	0.123605	0.00812717	-0.186225	0.119592
863	1	14	11	0	0	0	0	0	0.14286	0.42857	0.65	0.5	0.6	0.7778	0.8889	0.8889	0.25	0.1	0.15	0	0	0	0.33333	0.33333	0.11111	2.1	2	2	2.5	2.25	1.875	3.5	3	3.875	-0.864162	0.227	0.046	0.0928208	-0.00297399	0.171009	0.0446705	-0.125933	0.000992775	-0.114684	-0.000775289	-0.247395	0.00312717	-0.0592247	-0.0434075
864	0	11	7	0	0	1	0	0.28571	0.42857	0.28571	0.1	0.05	0.1	0.3333	0.1111	0.3333	0	0	0	0	0	0	0.11111	0.11111	0.44444	2.7	2.6	2.6	2.125	2.25	2.125	3.75	3.375	3	-4.86416	0.401	-0.046	-0.301179	0.00202601	-0.287991	-0.00332948	-0.125933	0.000992775	-0.268684	0.00522471	-0.326395	0.0421272	0.415775	-0.00840751
865	0	12	8	0	0	0	0	0.42857	0.57143	0	0.55	1.1	0.05	0.5556	0.5556	0.2222	0	0	0.05	0	0	0.07692	0.11111	0	0	2.3	1.7	2.8	2.375	2	2	2.5	2.875	4	-3.86416	0.445	-0.139	0.118821	-0.042974	-0.0939913	-0.0853295	-0.115933	0.00899277	-0.257684	0.00622471	-0.447395	0.0191272	0.0877753	0.165592
866	1	13	13	0	0	0	0	0.57143	0.42857	0.42857	0.55	0.55	0.45	0.6667	0.4444	0.5556	0.2	0.3	0.2	0.07692	0.07692	0	0.55556	0.55556	0.33333	1.8	1.4	2.4	1.75	1.75	2	2.5	2.25	2.5	1.13584	0.557	-0.065	0.0438208	-0.00697399	-0.0209913	-0.0163295	-0.0689328	-0.00800723	-0.0476835	0.00222471	-0.0513945	-0.00587283	-0.270225	0.164592
867	0	13	18	0	0	0	0	0.42857	0.14286	0	0.15	0.05	-999	0.1111	0	-999	0.05	0	0	0	0	0	0.22222	0.22222	0.44444	2.8	2.6	-999	2.75	3	2.75	3.375	4	4	6.13584	0.329	-0.122	-0.267179	0.00702601	-0.449991	-0.0123295	-0.125933	0.000992775	-0.251684	0.00322471	-0.252395	0.0321272	0.462775	-0.0594075
868	0	14	18	1	0	0	1	0.57143	0.14286	0.57143	0.6	0.1	0.15	0.8889	1	1.1111	0.35	0.35	0.65	0	0.07692	0.07692	0.22222	0.11111	0.11111	1.8	2.1	2.22222	1.75	1.375	1.5	2.375	2.625	3.125	6.13584	0.509	-0.023	-0.0821792	-0.047974	0.278009	0.0806705	-0.0929328	0.00999277	0.123316	0.00822471	-0.349395	0.0151272	-0.188225	0.0995925
869	1	14	19	0	0	0	0	0.57143	0.57143	0.57143	1.1	0.9	0.75	0.8889	1	1	0.45	-999	0.4	0.23077	-999	0.46154	0.33333	0.22222	1.33333	1.7	1.9	2	1.625	1.125	1.125	2.5	3.125	3.75	7.13584	0.625	-0.04	0.387821	-0.032974	0.265009	0.0506705	0.127067	0.0259928	0.120316	-0.00177529	-0.0193945	0.0711272	-0.294225	0.0555925
870	0	15	12	0	0	1	0	1.28571	1.28571	1	0.6	0.85	0	1.1111	0.4444	0.2222	0.5	0.5	0.35	0.61538	0.61538	0.38462	1	1.22222	0.77778	1.5	2.4	2.8	1.5	1.25	1.25	3.125	4	3.875	0.135838	1.22	-0.1	0.0738208	-0.055974	0.162009	-0.201329	0.385067	-0.0290072	0.159316	-0.00577529	0.395605	-0.0248728	-0.252225	0.352592
871	0	13	14	0	0	0	0	1.85714	0	0.14286	0.8	0.35	0.15	0.5556	0.7778	0.5556	-999	0.45	-999	-999	0.38462	-999	3.11111	1.77778	2.77778	2	2.6	3	2	1.625	-999	3.375	4	-999	2.13584	0.95	-0.335	0.0568208	-0.067974	-0.00599133	0.00267052	0.173067	-7.22543e-06	0.132316	-0.00177529	1.84161	-0.101873	0.0707753	0.290592
872	1	11	7	0	0	0	0	0.28571	0.28571	0.14286	0.2	0.05	0.15	0.2222	0.1111	0.2222	-999	0.05	-999	-999	0.07692	-999	0	0	0	2	2.5	2.4	2.375	2.75	-999	3.5	4	-999	-4.86416	0.334	-0.072	-0.254179	-0.00397399	-0.356991	-0.00932948	-0.0479328	-7.22543e-06	-0.194684	0.00322471	-0.494395	0.0291272	-0.00322471	0.101592
873	0	13	10	0	0	0	0	1.28571	1.28571	1	0.55	0.7	0.4	0.6667	0.6667	0.5556	0.15	-999	0.2	0	-999	0.15385	0.77778	1.33333	0.88889	2.3	1.9	1.9	1.5	-999	2.125	3.5	-999	3.25	-1.86416	1.22	-0.1	0.0728208	-0.00997399	0.0270087	-0.0193295	-0.0819328	0.0189928	-0.104684	0.00422471	0.353605	0.000127168	0.0257753	-0.123408
874	0	14	13	0	0	0	0	0.57143	1	0.71429	0.55	0.5	0.25	0.5556	0.7778	0.5556	0.35	0.45	0.4	0.23077	0.23077	0.23077	0.44444	0.44444	0.33333	2.3	2.5	2.4	2.75	2.125	2.625	2.875	3.5	3.875	1.13584	0.77	-0.026	0.00582081	-0.027974	-0.00599133	0.00267052	0.0770672	-0.00100723	0.102316	0.00122471	-0.126395	0.00512717	0.161775	0.0275925
875	0	14	8	0	0	0	0	1.14286	0.57143	0.42857	0.2	0.35	0.7	0.3333	0.3333	0.6667	0.2	0.2	-999	0.07692	0.07692	-999	1.11111	0.22222	0.11111	2.4	2.6	2.5	3	2.625	2.625	3.25	3.75	4	-3.86416	0.847	-0.171	-0.109179	0.057026	-0.198991	0.0856705	-0.0569328	0.00199277	-0.0866835	0.00222471	0.0516055	-0.0628728	0.240775	0.0335925
876	1	12	13	0	0	1	1	1	0.42857	0.85714	0.4	0.15	0.5	0.5556	0.2222	0.3333	0.3	0.3	0.25	0	0.07692	0	0.55556	1	0.66667	2.2	2.3	2.3	2.25	1.75	1.75	3.25	3.25	-999	1.13584	0.834	-0.047	-0.103179	0.011026	-0.151991	-0.0513295	-0.102933	0.00199277	-0.00268353	-0.000775289	0.129605	0.00912717	0.0677753	0.0235925
877	0	16	10	0	0	0	0	1.28571	0.57143	0.42857	0.55	0.5	0.3	1.1111	1.1111	1	0.1	0.4	0.4	0	0.07692	0.07692	0.33333	0.77778	0.11111	2.1	1.5	1.3	1.625	1.75	1.5	3.25	3.25	3	-1.86416	0.91	-0.196	0.0118208	-0.022974	0.400009	0.00167052	-0.0929328	0.00999277	0.00131647	0.0112247	-0.135395	0.000127168	-0.201225	-0.259408
878	1	14	7	0	0	0	0	0.57143	-999	-999	0.05	-999	-999	0.2222	-999	-999	0.2	0.2	-999	0.07692	0.30769	-999	0.77778	-999	-999	2.7	-999	-999	2.125	2.5	-999	3.875	4	-999	-4.86416	0.597	-0.059	-0.258179	0.025026	-0.294991	0.0196705	0.0290672	0.0179928	-0.0866835	0.00222471	0.125605	-0.0108728	0.382775	-0.0564075
879	1	16	18	0	0	0	0	0.14286	0.57143	0.42857	0.05	0.15	0.3	0.5556	0.7778	0.7778	-999	0.25	0.05	-999	0	0	0.11111	0.88889	0.11111	2.2	2.5	2.6	2.75	2.375	2.5	4	4	4	6.13584	0.406	0.004	-0.270179	0.030026	0.0220087	0.0626705	-0.112933	-0.00300723	-0.0956835	-0.00277529	-0.201395	0.0181272	0.126775	0.115592
880	1	17	7	0	0	0	0	0.42857	-999	0.14286	0.7	0.95	0.85	0.4444	0.4444	0.7778	0.4	-999	0.45	0.38462	-999	0.30769	0.44444	-999	1.22222	2	1.7	1.9	1.375	0.75	1.125	3.375	3	3	-4.86416	0.402	-0.098	0.252821	0.022026	-0.105991	0.0906705	0.180067	-0.0110072	0.113316	0.00122471	0.132605	0.0511272	-0.167225	-0.0464075
881	0	14	17	0	1	0	0	0.71429	0.57143	0.57143	0.55	0.2	0.25	0.3333	0.4444	0.3333	0.05	0.1	0	0	0	0	0	0	0	2.4	2.7	2.6	2.625	2.125	2.625	3.5	3.875	4	5.13584	0.688	-0.065	-0.0651792	-0.030974	-0.215991	-0.00632948	-0.125933	0.000992775	-0.215684	0.00322471	-0.494395	0.0291272	0.264775	0.0645925
882	1	12	6	0	0	0	0	1.14286	0.71429	0.42857	0.35	0.25	0.75	0.4444	0	0.2222	0.15	0.2	0.1	0.07692	0.07692	0.07692	0.88889	2.22222	1.66667	2.5	2.6	2.4	3	2.875	3	3.875	4	4	-5.86416	0.886	-0.177	-0.0661792	0.044026	-0.268991	-0.0553295	-0.0589328	-7.22543e-06	-0.123684	0.00122471	0.786605	0.0261272	0.285775	-0.0224075
883	1	11	14	0	0	0	0	1.28571	2.28571	2.14286	0.35	0.5	1.05	0.8889	0.6667	0.5556	0.85	0.95	-999	0.30769	0.69231	-999	1.33333	1.55556	0.44444	0.9	1.3	1.9	0.75	1.25	1.5	2.625	2.375	3.125	2.13584	1.725	0.109	0.0338208	0.078026	0.139009	-0.0663295	0.284067	0.0219928	0.541316	-0.00777529	0.549605	-0.0738728	-0.829225	0.228592
884	0	15	15	0	0	0	0	0.57143	-999	0.71429	0	-999	0.25	0.2222	-999	0.2222	0.35	0.3	0.2	0.15385	0	0.23077	0.44444	-999	0.55556	2.3	-999	2.5	2.75	2.75	2.25	3.5	3.875	4	3.13584	0.68	-0.013	-0.281179	0.031026	-0.321991	-0.0113295	-0.0279328	0.00599277	0.00231647	-0.00377529	-0.0653945	0.0171272	0.152775	0.0615925
885	1	14	16	0	0	1	0	0	0	0	0.3	0.3	0.4	0.8889	0.6667	0.8889	0	0	0.05	0	0	0	0	0.11111	0.11111	2.1	2.7	2.6	2	2	1.125	3.625	3.375	4	4.13584	0.101	-0.042	-0.121179	0.014026	0.180009	0.0246705	-0.125933	0.000992775	-0.257684	0.00622471	-0.443395	0.0341272	0.0997753	0.137592
886	1	13	12	0	0	0	0	0.57143	0.71429	0.28571	0.3	0.25	0.45	0.4444	0.2222	0.6667	0.55	0.45	0.2	0.15385	0.07692	0.23077	1.22222	1.66667	0.22222	2.4	2.7	2.3	2.125	1.75	2	3.625	3.75	3.875	0.135838	0.605	-0.108	-0.126179	0.018026	-0.166991	0.0626705	-0.0049328	0.00699277	0.123316	-0.0117753	0.484605	-0.0778728	0.234775	-0.0314075
887	1	11	9	0	0	0	0	0.71429	0.71429	0.57143	0.35	0.4	0.2	0.5556	0.3333	0.7778	0.15	-999	-999	0.07692	-999	-999	0.66667	0.44444	0.33333	2.4	2.6	2.3	2.875	-999	-999	3.375	-999	-999	-2.86416	0.726	-0.071	-0.105179	-0.011974	-0.0729913	0.0686705	-0.0489328	0.00299277	-0.122684	0.00322471	-0.0323945	-0.0138728	0.220775	-0.0294075
888	0	12	10	0	1	0	0	0.28571	0.71429	0.42857	0.25	0.35	0.4	0.6667	0.4444	0.2222	0.4	-999	-999	0.15385	-999	-999	1.77778	0.77778	1.77778	1.9	1.8	1.7	2.375	-999	-999	2.125	-999	-999	-1.86416	0.508	-0.027	-0.130179	0.020026	-0.0619913	-0.107329	0.0080672	-0.00100723	0.0713165	-0.00177529	0.820605	-0.0328728	-0.228225	-0.0874075
889	0	11	7	0	0	0	0	1.42857	0.85714	-999	0.55	0.6	-999	0.6667	0.5556	-999	0.25	-999	-999	0.07692	-999	-999	0.77778	1.11111	-999	1.7	1.7	-999	2	-999	-999	3.625	-999	-999	-4.86416	1.14	-0.137	0.0658208	0.00102601	0.00500867	-0.0133295	-0.0489328	0.00299277	-0.0446835	0.00122471	0.270605	-0.00587283	-0.335225	0.0185925
890	0	14	17	0	0	0	1	1.57143	0.57143	0.57143	0.35	0.2	0.15	0.3333	1	0.6667	0.2	0.3	0	0.07692	0	0	1.11111	1.11111	0.88889	2	1.9	2.2	1.625	1.875	1.75	2.875	3.75	3.71429	5.13584	1.066	-0.215	-0.159179	-0.018974	-0.0559913	0.0776705	-0.0919328	-0.00900723	-0.0926835	-0.00377529	0.437605	-0.0268728	-0.109225	0.0455925
891	1	16	4	0	1	0	0	1.71429	-999	-999	0.4	-999	-999	0.4444	-999	-999	0.75	-999	-999	0.53846	-999	-999	1.88889	-999	-999	1.6	-999	-999	0.75	-999	-999	3.625	-999	-999	-7.86416	1.457	-0.136	-0.0511792	0.00502601	-0.133991	0.00867052	0.291067	-0.0200072	0.343316	-0.00877529	0.909605	-0.0758728	-0.365225	0.0535925
892	1	17	9	0	1	1	0	0.28571	0.14286	0.14286	0.25	0.2	0.1	0.3333	0.2222	0.3333	0.15	-999	-999	0.07692	-999	-999	1	0.55556	0.66667	1.8	2	2.5	1.5	-999	-999	3.75	-999	-999	-2.86416	0.295	-0.066	-0.205179	-0.012974	-0.263991	-0.00432948	-0.0489328	0.00299277	-0.122684	0.00322471	0.204605	-0.0258728	-0.174225	0.188592
893	0	15	6	0	0	0	0	1	0.71429	-999	0.55	0.65	-999	0.8889	0.7778	-999	0.55	0.8	-999	0.61538	0.38462	-999	1.77778	2	-999	2.6	2.2	-999	1.25	0.875	-999	2	1.75	-999	-5.86416	0.875	-0.097	0.0798208	0.00402601	0.187009	-0.0143295	0.317067	-0.0300072	0.345316	-0.00177529	1.05461	-0.0618728	0.273775	-0.0744075
894	0	15	12	0	1	0	1	0.71429	0.71429	0.85714	0.45	0.35	0.25	0.5556	0.3333	0.5556	0.5	0.6	0.45	0.38462	0.15385	0.15385	1.55556	1.11111	0.66667	2.5	2.5	2.7	1.83333	1.875	2.25	-999	3.75	3.375	0.135838	0.785	-0.008	-0.0701792	-0.017974	-0.100991	0.00767052	0.111067	-0.0300072	0.218316	-0.00377529	0.577605	-0.0778728	0.301775	0.0745925
895	1	15	15	0	0	0	0	0.14286	0	0	0.2	-999	-999	0.1111	-999	-999	0.35	0.05	0	0	0.07692	0	0	0	0	2.2	-999	-999	1.75	1.625	1.5	4	3.375	3.25	3.13584	0.164	-0.067	-0.169179	0.016026	-0.375991	0.0246705	-0.102933	0.00199277	-0.134684	-0.00777529	-0.494395	0.0291272	0.0427753	-0.00640751
896	0	15	12	0	0	0	0	1	0.42857	-999	0.15	-999	-999	0.4444	-999	-999	0.05	-999	-999	0.07692	-999	-999	1.22222	1	-999	2.6	-999	-999	2	-999	-999	3.625	-999	-999	0.135838	0.767	-0.118	-0.199179	0.019026	-0.133991	0.00867052	-0.0489328	0.00299277	-0.199684	0.00522471	0.454605	-0.0358728	0.314775	-0.0464075
897	1	14	14	0	1	0	1	0.71429	-999	0	0.8	-999	0.6	1.1111	-999	1.3333	0.05	0.2	0.05	0	0	0	0.66667	-999	0.44444	1.7	-999	1.3	1.25	1.375	1.5	2.5	1.75	2.75	2.13584	0.504	-0.179	0.184821	-0.017974	0.451009	0.0926705	-0.125933	0.000992775	-0.167684	0.00422471	0.0196055	-0.00887283	-0.409225	-0.162408
898	1	17	11	0	0	0	0	0.28571	0.14286	1	0.4	0.2	0.6	0	0.7778	0.8889	0.5	0.8	0.35	0.30769	0.53846	0.23077	0.44444	0.44444	1.88889	2.6	2.3	2.3	2	2.125	1.625	3.875	4	2.875	-0.864162	0.47	0.12	-0.0781792	0.022026	-0.244991	0.210671	0.205067	-0.00700723	0.269316	-0.00677529	0.199605	0.0901272	0.287775	-0.0744075
899	1	11	20	0	1	0	1	1.14286	1	1.28571	0.8	1.15	1.25	0.3333	1	1.3333	0.25	0.4	0.3	0	0.07692	0.07692	1.33333	1	2.22222	2	1.9	1.6	1.875	1.5	1	2.625	2.375	1.75	8.13584	1.139	-0.001	0.393821	0.055026	0.0260087	0.258671	-0.0929328	0.00999277	0.0283165	0.00222471	0.782605	0.0271272	-0.169225	-0.144408
900	0	13	20	0	1	0	0	0.57143	0.14286	0.28571	0.2	0.25	0.3	0.4444	0.2222	0.1111	0.3	0.2	0.25	0.07692	0.07692	0	0.33333	0	0.11111	2.7	2.6	2.5	2.875	2.375	2.25	3.875	3.125	3.625	8.13584	0.45	-0.085	-0.187179	0.014026	-0.234991	-0.0883295	-0.0689328	-0.00800723	-0.0396835	0.000224711	-0.331395	0.00612717	0.405775	-0.0394075
901	1	13	15	0	0	0	0	0.85714	-999	0.57143	0.6	-999	1.4	0.6667	-999	0.7778	-999	0.4	0.25	-999	0.15385	0	0.33333	-999	0.11111	2	-999	1.5	1.875	1.75	1.625	3.5	4	2.875	3.13584	0.782	-0.094	0.254821	0.090026	0.0650087	0.0406705	-0.0279328	-0.0120072	0.0543165	-0.00277529	-0.256395	0.00412717	-0.195225	-0.174408
902	0	14	19	0	0	0	0	0.57143	0.28571	0	0.5	0.65	1.05	1.1111	0.7778	1	0.05	0.05	0	0	0	0	0	0.11111	0	1	1.4	1.4	1.5	1.625	0.625	2.375	2.625	2.5	7.13584	0.43	-0.153	0.128821	0.063026	0.329009	0.00567052	-0.125933	0.000992775	-0.233684	0.00322471	-0.466395	0.0281272	-0.810225	0.0435925
903	1	14	6	0	0	0	0	0	0.14286	0.14286	0.15	0.2	0.1	0.6667	0.3333	0.3333	0	0	0	0	0	0	0	0	0	2.5	2.4	2.3	2.375	1.625	1.625	3.625	3.625	4	-5.86416	0.169	-0.016	-0.246179	-0.00197399	-0.0719913	-0.0763295	-0.125933	0.000992775	-0.268684	0.00522471	-0.494395	0.0291272	0.246775	-0.0514075
904	1	14	12	0	0	0	1	0.28571	0.28571	0.71429	0.5	-999	-999	0.7778	-999	-999	0.1	0.2	0.15	0.15385	0.15385	0	0.66667	0.22222	0.33333	2.1	-999	-999	1.25	1.375	1.25	3.125	4	2.375	0.135838	0.45	0.052	0.00782081	-0.000973988	0.109009	-0.00732948	-0.0109328	-0.0170072	-0.128684	0.00522471	-0.0883945	-0.0118728	-0.0252247	0.00359249
905	0	14	10	0	0	0	0	0.42857	0.28571	-999	0.15	0.05	0.1	0.1111	0	0	0.25	0.15	0.05	0	0	0.07692	0.22222	0.77778	-999	2.8	2.8	3	2.75	3	-999	3.75	4	3.75	-1.86416	0.431	-0.061	-0.281179	-0.00297399	-0.464991	-0.0453295	-0.115933	0.00899277	-0.119684	-0.00377529	-0.113395	0.0271272	0.538775	0.0915925
906	1	14	12	0	0	0	0	0.42857	-999	0.42857	0.55	-999	0.3	0.5556	-999	0	0.3	0.25	0.2	0	0.15385	0.07692	0.33333	-999	0.22222	1.9	-999	2	2.125	2	1.75	3.5	1	2.875	0.135838	0.502	-0.042	-0.000179191	-0.022974	-0.178991	-0.142329	-0.0689328	0.0109928	-0.0326835	-0.00177529	-0.223395	0.00912717	-0.171225	0.00559249
907	0	11	18	0	0	0	1	1.85714	1.57143	-999	0.55	0.45	-999	0.6667	0.5556	-999	1.4	1.55	-999	0.53846	0.53846	-999	0.44444	0.44444	-999	1.8	2.1	-999	1.5	1.875	-999	1.25	2.125	-999	6.13584	1.622	-0.134	0.0228208	-0.00597399	0.00500867	-0.0133295	0.337067	-0.0120072	1.05632	-0.0177753	-0.110395	0.00912717	-0.203225	0.0515925
908	0	13	6	0	0	0	0	0.71429	0.57143	1	0.5	0.2	0.2	0.7778	0.6667	0.5556	0.4	0.05	0.05	0.30769	0.38462	0	1.66667	2.33333	2.66667	3	2.8	3	2.25	-999	-999	2.5	-999	-999	-5.86416	0.775	0.028	-0.0921792	-0.030974	0.0830087	-0.0433295	0.128067	-0.0350072	-0.106684	-0.00877529	1.35061	0.0121272	0.648775	0.0425925
909	1	15	12	0	0	0	0	0.14286	-999	-999	0.65	-999	-999	0.4444	-999	-999	0.15	-999	-999	0.15385	-999	-999	0.33333	-999	-999	2.3	-999	-999	1.875	-999	-999	2.5	-999	-999	0.135838	0.274	-0.029	0.0968208	-0.00897399	-0.133991	0.00867052	0.0080672	-0.00100723	-0.122684	0.00322471	-0.187395	0.0161272	0.110775	-0.0164075
910	1	14	19	0	0	0	0	0.42857	0.57143	0.28571	0.3	0.05	0.25	0.2222	0.2222	0.3333	0.4	0.25	0.4	0	0	0.07692	0.44444	0.55556	0.44444	2.6	2.6	2.3	2.625	2.125	2.375	3.875	3.85714	3.125	7.13584	0.503	-0.077	-0.200179	-0.00397399	-0.319991	0.0196705	-0.115933	0.00899277	0.0463165	0.000224711	-0.0753945	0.0101272	0.330775	-0.0784075
911	0	15	8	0	0	0	0	1.14286	1.14286	-999	0.5	0.15	-999	0.6667	1.2222	-999	0.45	0.3	-999	0.46154	0.38462	-999	1	1.11111	-999	2.2	2.3	-999	2.57143	1.5	-999	4	3.5	-999	-3.86416	1.108	-0.081	-0.0851792	-0.016974	0.194009	0.0816705	0.243067	-0.0150072	0.0643165	-0.00377529	0.380605	-0.0208728	0.0627753	0.00759249
912	1	12	19	0	0	0	1	1.42857	-999	1.28571	0.6	-999	0.9	1.2222	-999	1.3333	0.3	-999	0.1	0.15385	-999	0.15385	0.66667	-999	0.77778	2	-999	1.8	2.25	-999	1.5	4	-999	3.625	7.13584	1.34	-0.062	0.149821	0.036026	0.515009	0.0686705	0.0080672	-7.22543e-06	-0.0666835	-0.00377529	0.118605	0.00812717	-0.145225	-0.0814075
913	1	11	9	0	0	0	0	0.85714	-999	-999	0.25	-999	-999	0.6667	-999	-999	0.5	-999	-999	0.23077	-999	-999	0.88889	-999	-999	1.6	-999	-999	1.28571	-999	-999	1	-999	-999	-2.86416	0.812	-0.078	-0.139179	0.013026	0.0280087	-0.00232948	0.0650672	-0.00500723	0.149316	-0.00377529	0.204605	-0.0168728	-0.365225	0.0535925
914	0	15	19	0	0	0	0	0.85714	0.28571	0.28571	0.4	0.6	0.3	0.6667	0.2222	0.5556	0.55	0.1	0.3	0.23077	0.23077	0.15385	1.44444	1	0.66667	2.2	2.7	2.7	2.5	2.625	2.625	3.25	4	4	7.13584	0.615	-0.141	-0.0241792	-0.00497399	-0.0689913	-0.0143295	0.0670672	-0.00900723	0.0183165	-0.00777529	0.503605	-0.0668728	0.164775	0.144592
915	1	15	8	0	0	0	0	2.42857	1.85714	3	1.75	1.75	1.45	1.4444	1.3333	1.3333	0.8	0.85	1.1	0.53846	0.53846	1	0.66667	0.88889	0.44444	2.5	1.3	1.2	1.375	1.625	1	2	3.375	3.125	-3.86416	2.288	0.112	0.942821	-0.024974	0.657009	0.0196705	0.408067	0.0489928	0.557316	0.00222471	0.102605	-0.0118728	-0.0192247	-0.386408
916	1	17	8	0	0	0	1	0	0.14286	0.28571	0.5	0.25	0.4	0	0	0.3333	0	0.15	0.05	0	0.07692	0.07692	0.33333	0.11111	0	2.1	2.4	3	1.375	1.5	2	4	3.5	3.625	-3.86416	0.198	0.015	-0.0531792	-0.00897399	-0.478991	0.0686705	-0.0929328	0.00999277	-0.202684	0.00622471	-0.326395	-0.000872832	0.0977753	0.268592
917	0	12	11	0	0	0	0	0.57143	0.42857	0.14286	0.15	0.1	0.05	0.3333	0.1111	0.5556	0.15	0.05	-999	0.07692	0.07692	-999	0.22222	0	0.11111	2.5	2.1	2.2	2.5	2.375	-999	2.5	3	-999	-0.864162	0.498	-0.127	-0.276179	-0.00797399	-0.259991	0.0576705	-0.0569328	0.00199277	-0.179684	0.00222471	-0.377395	0.0151272	0.194775	-0.0794075
918	1	12	6	1	0	0	0	0.14286	0.28571	0.28571	0.1	0.15	0.35	0.2222	0.5556	0.2222	-999	-999	0.35	-999	-999	0.07692	0.44444	0.55556	0.22222	2.5	3	2.5	1.625	-999	0.875	3.75	-999	1.75	-5.86416	0.3	-0.016	-0.244179	0.029026	-0.261991	-0.0153295	-0.0389328	-0.00300723	0.0603165	0.000224711	-0.121395	-0.00187283	0.352775	0.00459249
919	0	12	8	0	0	0	0	0.28571	0.71429	0.28571	0.4	0.15	0.6	0.3333	0.2222	0.2222	0.5	0.4	0.4	0.07692	0.15385	0.15385	0.55556	0.66667	0.66667	2.2	2.4	2.3	2.25	2.375	2	3.875	3.75	3.625	-3.86416	0.479	-0.058	-0.0891792	0.022026	-0.277991	-0.0343295	-0.0249328	0.00999277	0.134316	-0.00377529	0.0466055	0.0121272	0.0817753	0.0215925
920	0	13	11	0	0	0	1	0.85714	1.14286	1.14286	0.45	0.45	0.85	0.6667	0.6667	1.4444	0.7	0.65	-999	0.07692	0.15385	-999	0.77778	0.66667	0.66667	1.9	2.1	2.2	1.5	1.75	-999	1.375	2.5	-999	-0.864162	1.022	0.012	0.0348208	0.045026	0.136009	0.222671	-0.0279328	0.00699277	0.335316	-0.00677529	0.139605	-0.00687283	-0.135225	0.0675925
921	1	15	11	0	1	0	1	0.28571	0.28571	0.42857	0.4	0.5	0.65	0.6667	0.5556	0.8889	0.25	0.25	0.05	0.30769	0.23077	0.07692	1.22222	0.44444	0.33333	2.3	2.1	2.2	1.625	1.875	1.875	2.375	2.625	2.875	-0.864162	0.392	-0.01	-0.000179191	0.031026	0.0440087	0.0726705	0.0910672	-0.0280072	-0.0826835	-0.00377529	0.200605	-0.0618728	0.0847753	-0.0304075
922	0	11	7	0	0	0	0	0.28571	0.14286	0	0.2	0.15	0.15	0.4444	0.4444	0.3333	0.1	0.05	0.05	0	0.07692	0.07692	0.11111	0.44444	0.22222	2.7	2.7	2.9	2.75	2.5	2.375	4	3.875	3.875	-4.86416	0.266	-0.097	-0.230179	-0.00297399	-0.159991	-0.0303295	-0.0929328	0.00999277	-0.205684	0.00222471	-0.289395	0.0281272	0.459775	0.0855925
923	1	12	12	0	0	0	0	0.71429	0.85714	0.28571	0.1	0.15	0.15	0.5556	0.4444	0	0.05	0.05	0	0.07692	0.07692	0.15385	1.22222	0.22222	0.44444	2.5	2.1	2	2.625	1.625	1.375	3.625	3.25	3.25	0.135838	0.706	-0.138	-0.271179	0.00902601	-0.145991	-0.144329	-0.0489328	0.00899277	-0.233684	0.00322471	0.168605	-0.0538728	0.174775	-0.142408
924	1	17	8	0	0	1	0	1.14286	0.85714	0.14286	0.3	1.3	0.7	0.6667	0.7778	0.7778	0.2	0.3	-999	0.07692	0.15385	-999	1.33333	1.66667	1.22222	1.5	1	1	1.375	1	0.125	2.375	3	2.625	-3.86416	0.866	-0.244	0.153821	0.055026	0.0780087	0.0396705	-0.0279328	0.00699277	-0.0386835	0.00322471	0.740605	-0.0328728	-0.632225	-0.200408
925	1	14	10	0	0	0	0	0.57143	0.14286	0.42857	0.25	0.25	0.05	0.5556	1	0.4444	0.35	0.45	-999	0.15385	0.38462	-999	1.44444	0.88889	0	2.6	2.2	2.4	2	1.5	-999	3.875	3.625	-999	-1.86416	0.479	-0.054	-0.200179	-0.017974	0.0280087	-0.0303295	0.0950672	0.0159928	0.0953165	0.000224711	0.335605	-0.102873	0.283775	-0.0414075
926	0	14	19	0	0	0	1	0.14286	-999	-999	0.5	-999	-999	0.3333	-999	-999	0	-999	-999	0	-999	-999	0.33333	-999	-999	2.5	-999	-999	2.125	-999	-999	3.75	-999	-999	7.13584	0.274	-0.029	0.00782081	-0.000973988	-0.213991	0.0136705	-0.104933	0.00699277	-0.238684	0.00622471	-0.187395	0.0161272	0.246775	-0.0364075
927	0	17	9	0	0	0	0	2.28571	-999	-999	0.05	-999	-999	0.6667	-999	-999	1.1	-999	-999	0.84615	-999	-999	0.66667	-999	-999	1.9	-999	-999	0.875	-999	-999	3.25	-999	-999	-2.86416	1.887	-0.175	-0.258179	0.025026	0.0280087	-0.00232948	0.518067	-0.0360072	0.614316	-0.0157753	0.0476055	-0.00387283	-0.161225	0.0235925
928	0	16	10	0	0	1	1	1	0.85714	0.71429	0.5	0.2	0.1	0.6667	0.5556	0.4444	0.8	0.2	0.5	0.53846	0.23077	0.38462	0.66667	0.88889	0.55556	2.6	2.4	2.7	2.375	2.25	1.5	4	3.875	4	-1.86416	0.92	-0.095	-0.105179	-0.040974	-0.0109913	-0.0483295	0.233067	-0.0240072	0.184316	-0.0117753	0.125605	-0.00587283	0.342775	0.0505925
929	1	15	16	0	0	0	1	0.14286	0.28571	0.71429	0.95	0.6	0.6	0.5556	0.3333	0.7778	0.1	0.2	0.25	0.07692	0.23077	0.46154	0.33333	0.55556	0.66667	1.8	1.5	2	1.375	2.25	1.5	1.375	3.125	2.375	4.13584	0.387	0.077	0.236821	-0.034974	-0.0729913	0.0686705	0.0380672	0.0449928	-0.105684	0.00722471	-0.0753945	0.0321272	-0.295225	0.0365925
930	0	12	9	0	0	0	0	1.57143	1.42857	1	0.5	0.5	0.35	0.5556	0.6667	1	0.35	0.6	0.4	0.15385	0.23077	0.23077	0.22222	0.33333	0.44444	1.7	2.1	1.8	1.125	1.125	1.42857	1.75	2.83333	1.625	-2.86416	1.385	-0.155	-0.00117919	-0.011974	0.0250087	0.124671	0.0430672	0.00899277	0.157316	0.00122471	-0.224395	0.0311272	-0.285225	-0.0104075
931	1	13	10	0	1	0	0	0.28571	0.28571	0.71429	0.15	0.05	0.2	0.1111	0	0	0.2	0.35	0.25	0.07692	0.23077	0.07692	0.33333	0.44444	0.66667	2.4	3	2.7	2.375	2.5	2.5	3.375	4	4	-1.86416	0.45	0.052	-0.267179	0.00702601	-0.464991	-0.0453295	-0.0119328	0.00199277	-0.0176835	0.00322471	-0.103395	0.0331272	0.317775	0.0925925
932	0	17	6	0	0	1	0	0.42857	-999	-999	0.55	-999	-999	0.6667	-999	-999	0.2	-999	-999	0.38462	-999	-999	1.22222	-999	-999	1.9	-999	-999	1.875	-999	-999	2.75	-999	-999	-5.86416	0.489	-0.049	0.0378208	-0.00397399	0.0280087	-0.00232948	0.178067	-0.0120072	-0.0836835	0.00222471	0.439605	-0.0368728	-0.161225	0.0235925
933	1	12	18	0	0	1	1	0	-999	0.42857	0.2	-999	0.4	0.6667	-999	0.6667	0.05	0.15	0.05	0	0	0.07692	0.33333	-999	0.22222	2.3	-999	2.3	2	1.875	1.625	3.875	4	4	6.13584	0.273	0.039	-0.151179	0.025026	0.0390087	0.0106705	-0.115933	0.00899277	-0.185684	0.00422471	-0.223395	0.00912717	0.118775	-0.000407514
934	1	15	9	0	0	0	1	0.14286	0.14286	-999	0.65	0.35	-999	0.7778	0.4444	-999	0.25	0.15	-999	0.07692	0	-999	0.33333	0.11111	-999	2.1	2.1	-999	2.125	2.25	-999	3.5	3.25	-999	-2.86416	0.236	-0.037	0.0378208	-0.019974	0.0330087	-0.0453295	-0.0859328	-0.00400723	-0.0896835	0.000224711	-0.273395	0.0131272	-0.0312247	-0.000407514
935	1	12	12	0	0	1	0	0.28571	0	0.14286	0.5	0.7	0.7	0.5556	0.5556	0.5556	0.35	0.05	0.05	0.15385	0.07692	0	0.55556	0.22222	0.77778	2.4	2.5	1.9	1.875	1.625	1.625	3.5	3.125	3.625	0.135838	0.256	-0.061	0.0928208	0.027026	-0.0529913	0.00567052	-0.0349328	-0.0180072	-0.122684	-0.00677529	-0.0423945	0.0221272	0.166775	-0.155408
936	0	16	12	0	0	0	0	0.85714	0.71429	-999	0.2	0.35	-999	0.7778	0.5556	-999	0.05	-999	-999	0.07692	-999	-999	1.88889	1.77778	-999	2.6	2.2	-999	2.125	-999	-999	2.25	-999	-999	0.135838	0.804	-0.079	-0.159179	0.018026	0.0640087	-0.0293295	-0.0489328	0.00299277	-0.199684	0.00522471	1.03761	-0.0718728	0.273775	-0.0744075
937	0	17	10	0	0	1	0	0.42857	0.42857	0.14286	0.45	-999	-999	0.4444	-999	-999	0.25	0.55	-999	0.15385	0.38462	-999	0.77778	1.88889	0.77778	2	-999	-999	1.625	-999	-999	2.5	2.875	-999	-1.86416	0.435	-0.102	-0.0211792	0.00202601	-0.133991	0.00867052	0.0950672	0.0159928	0.101316	0.00422471	0.469605	-0.0108728	-0.0932247	0.0135925
938	1	13	8	0	0	0	1	0.71429	0.28571	0.57143	0.4	-999	-999	0.3333	-999	-999	0.55	0.35	0.3	0.15385	0.15385	0.23077	1.22222	0.77778	0.55556	2.2	-999	-999	1.625	-999	1.5	1.875	3.25	3.625	-3.86416	0.61	-0.054	-0.0511792	0.00502601	-0.213991	0.0136705	0.0190672	0.00799277	0.110316	-0.00877529	0.330605	-0.0528728	0.0427753	-0.00640751
939	0	15	17	0	0	0	0	1.85714	0.57143	0.57143	0.55	0.2	0.25	0.7778	0.5556	0.6667	1.2	0.2	0.05	0.69231	0.07692	0	0.55556	0.11111	0.11111	2.3	1.8	1.7	2.125	1.875	1.75	3.75	4	3.75	5.13584	1.192	-0.265	-0.0651792	-0.030974	0.0720087	-0.0113295	0.204067	-0.0890072	0.214316	-0.0387753	-0.209395	-0.0138728	-0.00822471	-0.185408
940	0	17	6	0	0	1	1	0.57143	-999	-999	1	-999	-999	0.8889	-999	-999	0.5	-999	-999	0.30769	-999	-999	0.33333	-999	-999	2.5	-999	-999	1.125	-999	-999	2.5	-999	-999	-5.86416	0.597	-0.059	0.303821	-0.028974	0.190009	-0.0123295	0.121067	-0.00800723	0.149316	-0.00377529	-0.187395	0.0161272	0.246775	-0.0364075
941	0	15	12	0	0	1	0	1.14286	1.28571	1	1	0.95	1.5	0.8889	0.8889	1.2222	0.55	0.45	-999	0.15385	0.15385	-999	0.66667	0.55556	1.55556	2.4	1.8	1.6	2.75	2	-999	3.875	3.125	-999	0.135838	1.157	-0.075	0.460821	0.057026	0.268009	0.112671	0.0090672	-7.22543e-06	0.177316	-0.00477529	0.250605	0.0521272	0.0367753	-0.241408
942	1	16	10	0	0	0	0	1.42857	0.71429	1.14286	0.4	0.15	-999	1	0.5556	-999	0.2	0.4	-999	0.46154	0.38462	-999	0.88889	0.22222	0.44444	1.9	2	-999	0.75	2	-999	4	2.875	-999	-1.86416	1.158	-0.071	-0.129179	-0.00897399	0.183009	-0.0623295	0.243067	-0.0150072	0.00831647	0.00422471	0.0276055	-0.0248728	-0.164225	0.0215925
943	1	13	9	0	0	0	0	0.14286	0.42857	0.14286	0.95	0.6	-999	1	0.7778	-999	-999	0.3	0.2	-999	0.07692	0.07692	0.11111	0.11111	0.22222	2.1	2.2	-999	1.875	1.625	1.5	3.75	3.375	3	-2.86416	0.309	-0.052	0.240821	-0.031974	0.246009	-0.0303295	-0.0529328	-0.00200723	-0.0176835	-0.00177529	-0.373395	0.0301272	-0.0132247	0.0125925
944	0	13	11	0	0	1	1	0.57143	0.71429	0.71429	0.15	0.1	0.05	0.3333	0.4444	0.3333	-999	0.4	0.35	-999	0.15385	0	0.55556	0.77778	0.44444	2.4	3	2.5	2.125	2.25	2.625	3.125	3.125	3.75	-0.864162	0.692	-0.014	-0.276179	-0.00797399	-0.215991	-0.00632948	-0.0279328	-0.0120072	0.0883165	-0.00177529	0.0276055	-0.000872832	0.297775	0.0285925
945	1	16	19	0	0	0	0	0.57143	-999	0.28571	0.45	-999	0.6	1	-999	1.4444	0.35	0.25	0.35	0.46154	0.46154	0.30769	0.66667	-999	1.11111	2.3	-999	2	1	1.25	1	4	4	3.75	7.13584	0.528	-0.097	0.0128208	0.020026	0.411009	0.145671	0.260067	-0.0190072	0.0183165	0.00122471	0.217605	0.0261272	0.0687753	-0.0944075
946	1	12	20	0	0	0	0	0	0	0	0.25	0.3	1.2	1.1111	0.7778	1.2222	0	0.05	0.05	0	0.07692	0	0.44444	0.88889	0.44444	2.1	2.6	1.8	2.875	3	2.75	4	4	4	8.13584	0.101	-0.042	-0.0331792	0.103026	0.356009	0.0666705	-0.102933	0.00199277	-0.238684	0.00622471	0.00860549	0.00812717	0.00577529	-0.114408
947	0	16	13	0	1	0	0	0.85714	0.85714	1.42857	2.1	1.15	2.05	1.5556	1.6667	1.7778	0.75	0.4	0.95	0.30769	0.07692	0.38462	0.66667	0.44444	0.55556	2.5	2	1.8	2.5	2.25	1.5	4	3.5	3.75	1.13584	1.003	0.085	1.02382	-0.00697399	0.839009	0.112671	0.0840672	0.00399277	0.342316	0.00222471	0.0136055	-0.00187283	0.139775	-0.205408
948	1	13	15	0	0	0	0	0.71429	0.28571	0.28571	0.25	0.15	0.15	0.5556	0.3333	0.2222	0.05	0	0.05	0.15385	0	0	0.33333	0.33333	0.22222	2.1	2.4	2.1	2.375	1.75	1.875	3.875	3.625	3.625	3.13584	0.552	-0.116	-0.210179	-0.00797399	-0.141991	-0.0823295	-0.0579328	-0.0190072	-0.240684	0.00422471	-0.224395	0.00912717	0.00677529	-0.0174075
949	0	13	14	0	0	0	0	0.14286	-999	-999	0.6	-999	-999	0.6667	-999	-999	0	-999	-999	0	-999	-999	0.22222	-999	-999	1.8	-999	-999	2.5	-999	-999	3	-999	-999	2.13584	0.274	-0.029	0.0668208	-0.00697399	0.0280087	-0.00232948	-0.104933	0.00699277	-0.238684	0.00622471	-0.266395	0.0221272	-0.229225	0.0335925
950	0	14	20	0	0	0	0	1	0.71429	0.28571	0.4	1.05	-999	0.1111	0.4444	-999	0.25	0	0	0.15385	0	0	0.22222	0.33333	0.22222	2.6	2.5	-999	2.125	1.875	-999	3.625	4	-999	8.13584	0.794	-0.183	0.128821	0.037026	-0.322991	0.0506705	-0.0579328	-0.0190072	-0.185684	-0.00377529	-0.270395	0.0191272	0.328775	-0.0364075
951	0	11	5	0	0	1	0	0.57143	0.28571	0.14286	1.25	0.55	0.3	1.5556	0.3333	0.4444	0.45	0.05	0.3	0.23077	0	0.07692	0.88889	1.88889	0.22222	1.9	1.8	2.5	2.5	2	2	3.5	4	3.25	-6.86416	0.46	-0.122	0.304821	-0.100974	0.389009	-0.233329	-0.0139328	-0.0210072	-0.0326835	-0.00377529	0.400605	-0.0508728	-0.148225	0.166592
952	1	15	9	0	0	1	0	1.28571	0.71429	1.14286	0.85	0.35	0.35	0.8889	0.7778	0.4444	0.45	0.75	0.7	0.30769	0.38462	0.23077	0.55556	0.66667	0.77778	2.4	2.4	2.3	1.375	2	1.5	3.125	3.75	4	-2.86416	1.095	-0.046	0.103821	-0.052974	0.149009	-0.0983295	0.158067	-0.00900723	0.314316	0.00522471	0.0696055	0.0181272	0.191775	-0.0274075
953	0	17	9	0	0	1	0	0.28571	-999	-999	1.5	-999	-999	1.4444	-999	-999	0.4	0.95	-999	0.15385	0.76923	-999	0.44444	-999	-999	2.2	-999	-999	2.125	2.375	-999	3.125	3.625	-999	-2.86416	0.382	-0.039	0.599821	-0.057974	0.594009	-0.0393295	0.239067	0.0429928	0.354316	0.00422471	-0.109395	0.00912717	0.0427753	-0.00640751
954	1	17	11	0	0	0	0	0.28571	-999	0.28571	0.35	-999	0.1	0.7778	-999	0.6667	0.05	-999	0	0	-999	0	0.11111	-999	0.22222	2.1	-999	2.4	2.5	-999	2.25	3.625	-999	3.25	-0.864162	0.376	-0.043	-0.141179	-0.022974	0.104009	-0.0133295	-0.117933	0.000992775	-0.229684	0.00322471	-0.341395	0.0291272	0.0157753	0.0805925
955	0	11	6	0	0	0	0	1	-999	-999	0.5	0.85	-999	0.3333	0.7778	-999	0.45	0.3	-999	0.23077	0.07692	-999	0.44444	-999	-999	2.5	2.6	-999	2	1.875	-999	3.14286	2.25	-999	-5.86416	0.919	-0.088	0.115821	0.018026	-0.109991	0.0666705	0.0170672	-0.0130072	0.0643165	-0.00377529	-0.109395	0.00912717	0.290775	-0.00640751
956	0	15	14	0	0	0	0	0.28571	0.28571	0.28571	0.35	0.45	0.95	0.8889	1.2222	1.1111	0.05	0.1	0	0.07692	0.07692	0.07692	0.55556	0.33333	0	1.9	1.9	2.1	2.125	2.125	2	2.375	3.25	3.25	2.13584	0.363	-0.041	0.00782081	0.067026	0.326009	0.0776705	-0.0589328	-7.22543e-06	-0.215684	0.00322471	-0.177395	-0.0218728	-0.174225	0.0385925
957	0	14	11	0	0	0	0	0.28571	0.14286	-999	0.1	0.15	-999	0.5556	0.7778	-999	0.2	0.05	-999	0.15385	0.07692	-999	0.22222	0.44444	-999	2.2	2.1	-999	2.125	1.625	-999	3.375	2.625	-999	-0.864162	0.306	-0.054	-0.261179	0.016026	0.00900867	0.0346705	-0.0199328	-0.00600723	-0.158684	0.000224711	-0.221395	0.0241272	0.0257753	-0.0174075
958	0	14	20	0	1	0	0	0.28571	0	0.28571	0.9	0.9	-999	0.1111	0.3333	-999	0.1	1.15	0.15	0	0.46154	0	1	0.77778	0.22222	2.4	2.2	-999	2.125	1.75	1.625	3.25	3	3.28571	8.13584	0.286	-0.029	0.304821	-0.012974	-0.354991	0.0346705	0.0150672	0.00699277	0.218316	0.00122471	0.167605	-0.0518728	0.158775	-0.0394075
959	0	11	9	0	1	0	0	2	2.71429	2.71429	0.2	0.45	0.3	0.5556	0	0.2222	0.9	1.1	1.15	0.38462	0.76923	0.69231	0.55556	0.88889	0.66667	2.1	2.4	2.3	1.875	1.75	2.125	2.5	2.5	3.875	-2.86416	2.273	0.091	-0.140179	0.016026	-0.212991	-0.0783295	0.370067	0.0369928	0.693316	-0.000775289	0.101605	0.0101272	0.0267753	0.0465925
960	0	16	7	0	0	0	0	0.57143	0.57143	0.28571	0.85	0.6	1.2	0.8889	0.2222	0.3333	0.55	0.3	0.1	0.46154	0.23077	0	0.77778	0.77778	0.77778	1.9	2.8	2.1	0.75	1.5	2.125	1.75	2.125	3.25	-4.86416	0.566	-0.102	0.277821	0.039026	0.0160087	-0.121329	0.149067	-0.0570072	0.0463165	-0.0137753	0.190605	-0.00187283	-0.0462247	0.0265925
961	1	15	10	0	0	1	0	0.85714	0.57143	0.57143	0.2	1.15	0.2	0.6667	0.3333	0.6667	0.3	0.5	-999	0.07692	0.15385	-999	0.88889	1.44444	0.66667	2.3	2	2	1.5	1.875	2.125	4	4	4	-1.86416	0.751	-0.09	0.0108208	0.012026	-0.0309913	0.0146705	-0.0279328	0.00699277	0.0983165	0.00222471	0.381605	-0.0228728	0.0507753	-0.0924075
962	1	11	14	0	0	1	0	1.71429	1.28571	1.14286	0.85	0.45	0.4	0.2222	0.2222	0	0.35	0.35	0.3	0.15385	0.15385	0.15385	0.44444	0.77778	0.88889	1.3	1.2	1.7	1	1.375	1.5	3.5	3.75	3.75	2.13584	1.439	-0.144	0.134821	-0.045974	-0.360991	-0.0713295	0.0090672	-7.22543e-06	0.0433165	-0.000775289	0.0736055	0.0331272	-0.643225	0.0675925
963	0	11	12	0	0	0	0	0.28571	0.42857	0.42857	0.15	0.25	0.2	0.2222	0	0.2222	0.1	0.1	0.1	0.23077	0.23077	0.30769	0	0.11111	0.11111	2.3	3	1.9	1.875	1.75	2.125	2.25	3.25	3	0.135838	0.431	-0.015	-0.220179	0.00902601	-0.380991	-0.00832948	0.0870672	0.00799277	-0.176684	0.00422471	-0.443395	0.0341272	0.182775	-0.137408
964	0	12	16	0	0	0	0	0.85714	1.14286	1	0.15	0.25	0.25	0.1111	0	0.4444	0.6	0.8	0.55	0.07692	0.15385	0.15385	0.33333	0.66667	0.33333	2.2	2.5	2.4	2.625	2.75	2.25	3.25	3.25	2.625	4.13584	0.993	-0.019	-0.214179	0.014026	-0.409991	0.0756705	-0.0249328	0.00999277	0.347316	-0.00477529	-0.117395	0.0131272	0.106775	0.0525925
965	0	16	15	0	0	0	0	0.71429	1	0.57143	1.45	0.7	0.3	1.3333	0.7778	0.5556	0.45	0.3	0.25	0.38462	0.15385	0.15385	0.55556	0.66667	0.77778	2.1	2.8	2.5	1.875	2	1.875	3	3.5	3	3.13584	0.803	-0.082	0.420821	-0.121974	0.386009	-0.161329	0.111067	-0.0300072	0.0473165	-0.00577529	0.0696055	0.0181272	0.103775	0.104592
966	1	12	18	0	0	0	0	0.57143	-999	0.71429	0.25	0.2	0.65	0.5556	0.3333	1.2222	0.3	0.2	0.4	0.07692	0.07692	0.07692	1	-999	0.55556	2	2.2	1.8	2.25	2.125	2	3.375	3.875	3.71429	6.13584	0.68	-0.013	-0.131179	0.044026	-0.0189913	0.189671	-0.0589328	-7.22543e-06	-0.00468353	0.00422471	0.229605	-0.0328728	-0.106225	-0.0854075
967	1	15	21	0	0	0	0	-999	0.42857	-999	1.4	1.1	1.4	1.6667	1.2222	1.6667	0.7	0.65	0.4	0.15385	0.15385	0.07692	-999	1.77778	-999	2.2	2.4	2.1	0.75	0.875	0.5	3.5	3	3.125	9.13584	0.54	-0.063	0.642821	0.00302601	0.786009	0.0646705	-0.000932803	-0.00900723	0.292316	-0.0127753	0.788605	-0.0388728	0.0617753	-0.0414075
968	1	12	6	0	0	0	0	0.57143	0.85714	0	0.9	0.55	0.5	0.7778	0.1111	0.1111	0.2	0.15	-999	0.07692	0	-999	0	0.11111	0	1.7	2.2	2	1	1.625	1.375	0.5	2.125	1.75	-5.86416	0.585	-0.175	0.191821	-0.040974	-0.0909913	-0.157329	-0.0859328	-0.00400723	-0.110684	0.00122471	-0.466395	0.0281272	-0.251225	0.0515925
969	1	11	12	0	0	0	0	0.28571	0.71429	-999	0.35	0.7	-999	0.6667	0.5556	-999	0	0	-999	0	0	-999	0	0	-999	2.4	2.3	-999	2	0.875	-999	3.625	2	-999	0.135838	0.523	-0.011	0.00682081	0.023026	0.00500867	-0.0133295	-0.121933	0.00399277	-0.265684	0.00522471	-0.475395	0.0341272	0.177775	-0.0274075
970	0	15	16	0	0	0	0	0.42857	0.28571	0.42857	0.4	0.2	0.25	0.2222	0.2222	0.3333	0.05	0.05	0	0.07692	0.23077	0.07692	0.44444	0.11111	0.11111	2.2	2.4	2	1.5	1.875	1.75	2.75	3	2.625	4.13584	0.455	-0.035	-0.125179	-0.013974	-0.319991	0.0196705	-0.0119328	0.00199277	-0.233684	0.00322471	-0.256395	-0.00487283	0.0517753	-0.0734075
971	1	17	9	0	0	1	0	0.85714	0.71429	1	0.65	0.75	0.3	0.8889	0.4444	0.8889	0.5	0.3	-999	0.46154	0.23077	-999	0.33333	0.55556	1.22222	1.7	1.6	2.3	2.375	2.25	-999	4	3.75	-999	-2.86416	0.877	-0.002	0.110821	-0.031974	0.132009	0.0266705	0.185067	-0.0250072	0.0853165	-0.00477529	0.0416055	0.0621272	-0.306225	0.154592
972	1	11	16	0	0	0	0	0.85714	1.14286	1.28571	1	-999	0.8	1.1111	-999	1	0.25	0.45	0.25	0.15385	0.30769	0.15385	0.33333	1	0.33333	2	-999	1.9	2	1.875	2.625	3.75	3.375	3.875	4.13584	1.051	0.043	0.325821	-0.017974	0.374009	0.00367052	0.0560672	0.00199277	0.0353165	0.00122471	-0.0333945	0.0101272	-0.128225	-0.0504075
973	1	17	17	0	0	0	0	0.14286	0.14286	0.14286	0.6	0.15	0.1	0.8889	0.6667	0.6667	0.1	0.05	0	0.07692	0	0.07692	0.55556	0.44444	0.66667	1.9	2.2	1.9	1.75	2	1.875	4	4	4	5.13584	0.232	-0.041	-0.0771792	-0.052974	0.152009	-0.0363295	-0.0819328	-0.00100723	-0.217684	0.00122471	-0.00939451	0.0141272	-0.151225	-0.0284075
974	0	12	10	0	0	0	1	1	0	0.85714	0.75	0.6	0.8	0.6667	0.5556	0.3333	0.75	0.6	0.7	0.23077	0.30769	0.15385	0.44444	0.44444	0.22222	1.9	2.6	2.77778	2.25	1.5	1.875	3.375	2.625	2.875	-1.86416	0.718	-0.03	0.183821	0.00802601	-0.0249913	-0.0783295	0.0900672	-0.00800723	0.358316	-0.00577529	-0.149395	-0.000872832	-0.00622471	0.244592
975	0	12	20	0	0	0	0	1.28571	1.57143	0.71429	0.2	0.3	0.1	0	0.2222	0	0.3	0.25	0	0.23077	0	0	0	0.22222	0	2.6	2.4	2.8	2.25	2.75	3	2.75	3.625	4	8.13584	1.239	-0.173	-0.202179	-0.00597399	-0.472991	-0.0243295	-0.0239328	-0.0300072	-0.0776835	-0.00677529	-0.438395	0.0271272	0.352775	0.0825925
976	1	15	12	0	0	0	0	0.85714	1.42857	1.14286	1.4	1.55	1.7	1.2222	1.4444	1.8889	0.7	-999	0.45	0.23077	-999	0.30769	1.77778	1.66667	1.55556	1.7	1.4	1.5	1.5	-999	1.375	3.5	-999	3.875	0.135838	1.099	0.001	0.788821	0.039026	0.637009	0.216671	0.0900672	0.00799277	0.264316	-0.0107753	0.996605	-0.0528728	-0.415225	-0.0964075
977	0	12	12	0	1	0	1	1	0.71429	0.28571	0.2	0.15	0.3	0	0	0.4444	0.15	0.35	0.35	0.07692	0.07692	0	0.33333	0.22222	1.44444	2	2.2	2.4	1.875	1.875	2.25	2.71429	2.625	2.375	0.135838	0.794	-0.183	-0.210179	0.013026	-0.465991	0.0986705	-0.0689328	-0.00800723	-0.0116835	0.00822471	0.00360549	0.0771272	-0.0462247	0.105592
978	1	16	12	0	0	0	0	0	-999	-999	0.95	-999	-999	1.5556	-999	-999	0.05	-999	-999	0	-999	-999	0.22222	-999	-999	1.7	-999	-999	1.5	-999	-999	3.125	-999	-999	0.135838	0.167	-0.02	0.273821	-0.025974	0.675009	-0.0443295	-0.104933	0.00699277	-0.199684	0.00522471	-0.266395	0.0221272	-0.297225	0.0435925
979	1	14	9	0	0	1	0	1	1.14286	0.71429	0.5	0.7	0.05	0.5556	0.8889	0.3333	0.4	0.55	0.45	0.30769	0.61538	0.23077	0.88889	1	0.33333	2.4	2.1	2.7	1.5	1.5	0.625	3.625	3.75	4	-2.86416	0.997	-0.106	0.00482081	-0.040974	-0.00899133	-0.0593295	0.229067	-0.00600723	0.167316	0.000224711	0.200605	-0.0378728	0.189775	0.103592
980	1	13	11	0	0	0	1	0.57143	0.71429	0.71429	0.75	-999	0.55	0.8889	-999	0.6667	0.45	0.65	0.35	0.15385	0.07692	0.15385	0.33333	0.44444	0.33333	1.7	-999	2.4	1.25	1.375	1.25	3.5	3.5	3.375	-0.864162	0.692	-0.014	0.149821	-0.017974	0.168009	-0.0373295	-0.0149328	-0.00100723	0.197316	-0.00477529	-0.172395	0.0151272	-0.224225	0.180592
981	0	12	9	0	0	0	0	0.71429	0.57143	0.28571	0.35	0.55	0.9	0.2222	0.4444	0.3333	0.3	0.25	0.2	0.15385	0.15385	0	0.55556	0.44444	0.33333	2	2.9	2.8	2.375	2	1.75	2.625	2.75	2.25	-2.86416	0.629	-0.127	0.0248208	0.063026	-0.271991	0.0166705	-0.0109328	-0.0170072	-0.0326835	-0.00177529	-0.0793945	-0.00487283	0.0937753	0.223592
982	0	15	17	0	0	0	1	0.71429	0.42857	0.57143	0.35	0.45	0.4	0.5556	0.5556	0.6667	0.05	0.2	0.25	0	0.07692	0.07692	0.66667	1.11111	0.88889	2.5	2	2.1	1.625	1.5	1.625	2.875	2.25	2.75	5.13584	0.649	-0.059	-0.0661792	0.010026	-0.0399913	0.0356705	-0.0929328	0.00999277	-0.122684	0.00922471	0.250605	0.0111272	0.170775	-0.109408
983	0	13	11	0	0	0	0	0.28571	0.14286	0.28571	0.35	0.25	0.2	0.5556	0.4444	0.2222	0.05	0.1	-999	0	0.15385	-999	0.44444	0.33333	0.22222	1.7	1.8	1.6	0.875	1.625	-999	2.875	2.75	-999	-0.864162	0.324	-0.035	-0.140179	-0.012974	-0.117991	-0.0843295	-0.0649328	0.0149928	-0.196684	0.00522471	-0.177395	0.000127168	-0.348225	-0.0694075
984	1	17	13	0	0	0	0	0.57143	0.57143	0.42857	0.1	0	0.05	0.5556	0.5556	0.5556	0.05	0.2	0.2	0	0	0	0.77778	1	0.77778	2	2.5	2.5	1.875	2.125	1.875	3.625	3.625	3.75	1.13584	0.595	-0.071	-0.319179	-0.00297399	-0.0529913	0.00567052	-0.125933	0.000992775	-0.133684	0.00822471	0.246605	-0.00387283	0.00677529	0.133592
985	1	13	10	0	0	1	0	0.85714	0.57143	-999	0.2	0.45	-999	0.6667	0.6667	-999	0.25	0.4	-999	0.23077	0.38462	-999	1.22222	1	-999	2.4	2	-999	2	0.625	-999	3.875	2.75	-999	-1.86416	0.75	-0.09	-0.131179	0.023026	0.0360087	0.00267052	0.132067	0.00799277	0.0293165	0.00222471	0.454605	-0.0358728	0.121775	-0.0654075
986	1	11	6	0	0	0	0	0.71429	0.42857	-999	0.1	0	0.15	0	0.2222	0	0.1	0.05	0.15	0	0	0	0	0	-999	1.9	2.6	2.5	2.875	3	2.875	3.375	4	4	-5.86416	0.626	-0.084	-0.306179	0.00702601	-0.472991	-0.0243295	-0.125933	0.000992775	-0.182684	0.00522471	-0.475395	0.0341272	-0.0342247	0.156592
987	1	14	16	0	0	0	0	0.57143	0.71429	0.57143	0.65	0.5	0.45	0.6667	0.4444	0.4444	0.15	0.3	0.25	0	0	0.07692	0.44444	0.33333	0.33333	2	2.6	2.6	1.5	1.25	1.125	2.75	3.25	3.5	4.13584	0.663	-0.046	0.0728208	-0.017974	-0.0349913	-0.0473295	-0.115933	0.00899277	-0.0526835	0.00522471	-0.154395	0.00612717	0.0307753	0.163592
988	1	16	11	0	1	0	0	0.71429	0.71429	0.42857	-999	0.6	0.45	-999	1.1111	1	0.4	0.55	0.2	0.30769	0.23077	0.07692	1.44444	1.55556	2	-999	1.6	2.1	1.625	1.625	1.625	3.25	3.875	3.75	-0.864162	0.697	-0.102	0.0508208	-0.00497399	0.316009	0.0376705	0.0910672	-0.0280072	0.110316	-0.00677529	0.921605	0.00112717	-0.191225	0.0315925
989	0	16	16	0	0	0	0	1.42857	1.42857	1	0.6	0.65	0.65	0.6667	0.6667	0.8889	0.65	0.9	-999	0.38462	0.23077	-999	1.66667	1.11111	1.55556	2.4	2.1	1.6	1.875	1.125	-999	1.875	1.625	-999	4.13584	1.322	-0.13	0.114821	0.010026	0.0680087	0.0716705	0.149067	-0.0180072	0.434316	-0.00277529	0.810605	-0.0388728	0.0797753	-0.245408
990	1	11	9	0	0	0	0	0.14286	0.14286	0.28571	0.9	0.15	0.35	1.2222	0.5556	0.3333	0	0	0	0	0	0.07692	0.33333	0.33333	0	2.8	2.3	2.2	2.5	2.375	2	3.625	3.875	3.875	-2.86416	0.261	-0.01	0.0778208	-0.059974	0.255009	-0.196329	-0.115933	0.00899277	-0.268684	0.00522471	-0.270395	-0.00287283	0.387775	-0.155408
991	0	14	16	0	1	0	1	0.57143	0.71429	0.28571	0.6	1.2	0.5	0.5556	0.6667	0.6667	0.55	0.35	0.1	0.30769	0	0	0.66667	0.66667	0.88889	2.5	2.3	1.9	1.5	1.5	1.5	2.875	2.625	3.625	4.13584	0.605	-0.108	0.223821	-0.000973988	-0.0159913	0.0346705	0.0100672	-0.0400072	0.0643165	-0.0137753	0.139605	0.0151272	0.192775	-0.177408
992	0	17	7	0	0	0	1	0.28571	0.28571	0.28571	0.05	-999	0.2	0.2222	-999	0.2222	0	0.1	-999	0	0	-999	1.66667	1.66667	1.77778	2.1	-999	2.2	2	-999	-999	2.625	-999	-999	-4.86416	0.363	-0.041	-0.267179	0.020026	-0.321991	-0.0113295	-0.121933	0.00399277	-0.217684	0.00622471	0.996605	-0.0308728	-0.0172247	0.0175925
993	1	17	13	0	0	0	1	0.28571	-999	0.28571	0.45	-999	0.6	0.6667	-999	0.7778	0.1	0.55	0.15	0.15385	0.76923	0.07692	0.33333	-999	0.44444	1.6	-999	1.6	1.375	1.625	0.85714	2.5	2.875	2.25	1.13584	0.376	-0.043	0.0128208	0.020026	0.0650087	0.0406705	0.188067	-0.00100723	-0.000683526	0.00322471	-0.157395	0.0211272	-0.418225	-0.0434075
994	1	11	11	0	0	0	0	0.57143	0.57143	0.85714	0.3	0.25	0.25	0.4444	0.7778	0.4444	0.15	0.1	0.15	0	0	0	0.66667	0.55556	0.77778	2.1	1.66667	2.4	1.125	1.625	1.5	3	2.25	2.25	-0.864162	0.683	0.022	-0.153179	-0.00197399	-0.0749913	-0.00432948	-0.125933	0.000992775	-0.148684	0.00322471	0.0886055	0.00912717	-0.0672247	0.0875925
995	1	14	10	0	0	0	1	0.57143	0.57143	0.85714	0.15	-999	-999	0.3333	-999	-999	0.45	0.4	0.6	0.23077	0.15385	0.23077	0.22222	0.44444	0.11111	2.7	-999	-999	3	-999	-999	4	-999	-999	-1.86416	0.683	0.022	-0.199179	0.019026	-0.213991	0.0136705	0.0530672	-0.00200723	0.163316	0.00322471	-0.266395	0.0121272	0.382775	-0.0564075
996	0	16	13	0	1	0	0	2.57143	2	2	1.45	-999	0.7	1.3333	-999	1.2222	0.85	0.7	1	0.38462	0.23077	0.53846	2.33333	1.88889	0.77778	1.3	-999	1.3	0.875	-999	0.875	-999	-999	2	1.13584	2.185	-0.136	0.525821	-0.077974	0.555009	0.0146705	0.185067	0.0129928	0.496316	-0.00177529	1.12361	-0.144873	-0.649225	-0.0624075
997	1	17	13	0	0	0	0	0.42857	0.28571	0.28571	1.5	0.4	1	2	1.6667	1	0.05	0.15	0.1	0	0	0	0.55556	0.66667	0.77778	1.9	1.8	2.2	1.125	0.625	1.375	2	1.75	1.875	1.13584	0.426	-0.066	0.464821	-0.056974	0.967009	-0.192329	-0.125933	0.000992775	-0.174684	0.00522471	0.0696055	0.0181272	-0.178225	0.0715925
998	1	13	9	0	0	0	0	0.42857	0.42857	0.71429	1	0.65	0.45	0.6667	0.7778	0.7778	0.55	0.25	0.3	0.15385	0	0	0.44444	0.22222	0	2.1	1.9	2	2	2	-999	2.625	3	4	-2.86416	0.552	0.022	0.248821	-0.055974	0.0780087	0.0396705	-0.0579328	-0.0190072	0.0733165	-0.00777529	-0.251395	-0.0118728	-0.0742247	-0.0424075
999	1	16	8	0	0	0	0	-999	0.57143	-999	0.35	0.2	0.2	0.4444	0.2222	0	-999	0	0.2	-999	0.07692	0.07692	-999	0.44444	-999	2.6	2	2.2	2.125	1.875	1.875	4	4	4	-3.86416	0.646	-0.065	-0.152179	-0.013974	-0.248991	-0.118329	-0.0529328	-0.00200723	-0.181684	0.00622471	-0.0673945	0.00312717	0.235775	-0.102408
1000	1	11	16	0	0	1	1	1	0.57143	0.85714	0.9	0.7	0.55	0.6667	0.4444	0.6667	0.55	0.2	0.2	0.07692	0.07692	0	0.44444	0.33333	0.44444	2	1.7	1.8	1.75	2.375	2	2.875	3.5	2.625	4.13584	0.872	-0.053	0.233821	-0.033974	-0.00699133	0.0136705	-0.0689328	-0.00800723	0.0323165	-0.0107753	-0.130395	0.0121272	-0.177225	-0.0784075
1001	1	17	16	0	0	0	0	0.42857	0.28571	0.28571	0.45	0.5	0.65	1.2222	1.1111	1.3333	0.65	0.25	0.5	0.23077	0	0.15385	1	0.55556	0.66667	2.5	2.4	2.1	3	2	1.5	4	2.875	2.25	4.13584	0.426	-0.066	0.0198208	0.025026	0.497009	0.0696705	-0.0039328	-0.0120072	0.152316	-0.00677529	0.204605	-0.0258728	0.226775	-0.115408
1002	1	14	8	0	0	1	0	0.85714	1.42857	1.71429	0.4	0.25	0.65	0	0.3333	0.7778	0.45	0.3	0.9	0.15385	0.15385	0.38462	0.66667	0.66667	0.44444	2.9	3	3	1.875	1.625	1.625	3.375	3.875	4	-3.86416	1.216	0.125	-0.0591792	0.028026	-0.352991	0.185671	0.0390672	0.0249928	0.195316	0.0122247	0.0466055	-0.00987283	0.622775	0.0645925
1003	1	12	14	0	0	1	0	0.28571	0	0	0.35	0.2	0.4	0.6667	0.4444	0.7778	0.15	0.05	0.15	0.07692	0.15385	0.07692	0.44444	0.33333	0.11111	2.5	2.9	2.9	2.875	2.5	2.375	3.875	3.5	3.875	2.13584	0.227	-0.092	-0.125179	0.00702601	0.00600867	0.0436705	-0.0349328	0.000992775	-0.166684	0.00322471	-0.200395	-0.00587283	0.378775	0.132592
1004	1	11	8	0	0	1	0	0.42857	-999	-999	0.15	-999	-999	0.2222	-999	-999	0.1	0.35	-999	0	0	-999	0.33333	-999	-999	2.4	-999	-999	2	2	-999	3.375	3.375	-999	-3.86416	0.489	-0.049	-0.199179	0.019026	-0.294991	0.0196705	-0.121933	0.00399277	-0.0566835	0.00622471	-0.187395	0.0161272	0.178775	-0.0264075
1005	1	11	7	0	1	0	0	1	0	0	0.15	0.15	0.2	0.1111	0.3333	0	0.25	0.1	0.05	0	0	0	0	0	0.22222	1.9	2.8	2.9	2.25	2.125	2.375	2.375	4	3.375	-4.86416	0.542	-0.217	-0.244179	0.00802601	-0.392991	-0.0493295	-0.125933	0.000992775	-0.137684	-0.00277529	-0.447395	0.0411272	0.0337753	0.280592
1006	1	15	18	0	0	0	0	0.42857	0.28571	0.28571	0.25	0.25	0.2	0	0.1111	0.3333	0.1	0.05	-999	0	0	-999	0.55556	1.11111	1.66667	2.8	2.1	2.6	2.125	2.5	-999	4	4	-999	6.13584	0.426	-0.066	-0.180179	-0.00197399	-0.455991	0.0676705	-0.121933	0.00399277	-0.199684	0.00322471	0.367605	0.0631272	0.399775	-0.0254075
1007	1	17	10	0	0	1	0	0.57143	0.57143	-999	0.75	-999	-999	0.6667	-999	-999	0.25	-999	-999	0.23077	-999	-999	0.55556	0.11111	-999	2	-999	-999	2	-999	-999	4	-999	-999	-1.86416	0.609	-0.056	0.155821	-0.014974	0.0280087	-0.00232948	0.0650672	-0.00500723	-0.0446835	0.00122471	-0.163395	-0.00187283	-0.0932247	0.0135925
1008	0	14	14	0	0	0	1	0.57143	1	0.14286	0.35	0.65	0.25	1.2222	1.3333	1.4444	0.45	0.7	0.3	0.15385	0.30769	0.15385	0.33333	0.44444	0	1.9	2.1	2.7	2.625	-999	2	2.125	-999	3.125	2.13584	0.653	-0.15	-0.0391792	-0.00397399	0.559009	0.0966705	0.0560672	0.00199277	0.204316	-0.00577529	-0.242395	-0.00387283	-0.0852247	0.226592
1009	0	14	11	0	0	0	1	2.42857	0.71429	0.71429	0.7	0.45	1	0.6667	0.7778	1	0.6	0.45	0.35	0.46154	0.38462	0.38462	1	0.77778	0.44444	1.7	1.8	1.3	1.625	1.375	2	3.5	3.75	3.75	-0.864162	1.512	-0.339	0.155821	0.033026	0.105009	0.0996705	0.246067	-0.0120072	0.174316	-0.00977529	0.214605	-0.0398728	-0.378225	-0.165408
1010	0	14	9	0	0	0	0	1	-999	-999	0.2	-999	-999	0.5556	-999	-999	0.1	-999	-999	0.30769	-999	-999	0	-999	-999	2	-999	-999	1.875	-999	-999	2.125	-999	-999	-2.86416	0.919	-0.088	-0.169179	0.016026	-0.0529913	0.00367052	0.121067	-0.00800723	-0.160684	0.00422471	-0.422395	0.0351272	-0.0932247	0.0135925
1011	1	11	6	0	1	1	0	2.71429	-999	3	1.15	-999	1.55	0.8889	-999	1	1.8	-999	-999	0.76923	-999	-999	0.55556	-999	1.44444	1.7	-999	1.8	2.125	-999	-999	3	-999	-999	-5.86416	2.632	0.031	0.556821	0.046026	0.245009	0.0516705	0.461067	-0.0320072	1.15732	-0.0297753	0.257605	0.0531272	-0.325225	-0.00640751
1012	0	13	6	0	0	1	0	2.85714	-999	-999	1.75	-999	-999	1.3333	-999	-999	1.1	-999	-999	0.69231	-999	-999	2.66667	-999	-999	2.7	-999	-999	1.75	-999	-999	4	-999	-999	-5.86416	2.317	-0.214	0.747821	-0.071974	0.513009	-0.0333295	0.405067	-0.0280072	0.614316	-0.0157753	1.45861	-0.121873	0.382775	-0.0564075
1013	0	11	8	0	0	0	0	1.42857	-999	-999	0.3	-999	-999	0.2222	-999	-999	0.5	-999	-999	0.23077	-999	-999	0.66667	-999	-999	1.5	-999	-999	1.75	-999	-999	1.25	-999	-999	-3.86416	1.242	-0.117	-0.110179	0.011026	-0.294991	0.0196705	0.0650672	-0.00500723	0.149316	-0.00377529	0.0476055	-0.00387283	-0.433225	0.0645925
1014	1	15	12	0	0	0	0	-999	0.85714	0.57143	1.2	0.65	0.4	2	1.7778	1.2222	-999	0.3	0.3	-999	0.15385	0.15385	-999	0.33333	0.55556	1.3	1.8	1.6	2	1.75	1.875	3.375	3.875	4	0.135838	0.805	-0.092	0.321821	-0.083974	1.01801	-0.133329	0.0080672	-7.22543e-06	0.0173165	0.000224711	-0.0733945	0.0111272	-0.568225	0.0285925
1015	0	13	17	0	1	1	0	1.14286	-999	1	0.25	-999	0.5	0.2222	-999	0.4444	0.4	0.3	1.15	0.30769	0.23077	1.07692	1.22222	-999	0.44444	1.5	-999	2	0.875	1.125	1	2.125	2.625	-999	5.13584	1.086	-0.064	-0.106179	0.031026	-0.270991	0.0476705	0.221067	0.0829928	0.235316	0.0212247	0.314605	-0.0588728	-0.411225	0.105592
1016	0	11	13	0	0	1	1	0.71429	1	-999	0.25	0.2	-999	0.3333	0.4444	-999	0.5	0.1	-999	0.07692	0.30769	-999	0.22222	1.55556	-999	2	1.7	-999	1.75	1.875	-999	3.25	3.375	-999	1.13584	0.842	-0.041	-0.181179	0.00602601	-0.204991	0.0186705	0.0290672	0.0179928	-0.0106835	-0.00677529	0.138605	0.0361272	-0.163225	-0.0334075
1017	0	14	12	0	0	0	0	1.57143	0.85714	0.85714	0.7	0.35	0.45	0.8889	0.8889	0.7778	0.35	0.35	0.35	0.15385	0.15385	0.23077	0.88889	0.55556	1.44444	1.5	1.5	2.1	2	1.5	1.625	1.875	3	4	0.135838	1.201	-0.164	0.0578208	-0.024974	0.213009	-0.00832948	0.0190672	0.00799277	0.0553165	0.000224711	0.321605	0.0271272	-0.450225	0.141592
1018	1	15	16	0	0	0	0	1.71429	1.71429	1.71429	1.05	0.45	0.5	1.3333	0.6667	1.1111	0.4	0.55	0.25	0.38462	0.23077	0.15385	1	0.66667	0.55556	1.7	1.9	1.7	1.25	1.625	2	1.75	3.25	2.75	4.13584	1.672	-0.036	0.227821	-0.057974	0.431009	-0.00932948	0.135067	-0.0290072	0.121316	-0.00477529	0.209605	-0.0328728	-0.324225	-0.0394075
1019	1	12	18	0	0	0	1	0.85714	0.85714	0.71429	0.5	0.45	0.75	0.5556	0.5556	0.7778	0.45	0.4	0.4	0.23077	0.30769	0.23077	1.22222	1.33333	0.44444	2.3	1.6	1.8	1.625	0.75	1.125	3.375	3.25	3.5	6.13584	0.857	-0.07	0.0418208	0.029026	-0.0259913	0.0656705	0.100067	-7.22543e-06	0.117316	-0.00177529	0.447605	-0.0628728	-0.0262247	-0.150408
1020	1	13	7	0	0	0	0	1	0.57143	-999	0.55	0.75	-999	0.1111	0.5556	-999	0.35	0.2	-999	0.15385	0.15385	-999	1	1	-999	2.5	2.2	-999	0.5	2.75	-999	1.375	3.875	-999	-4.86416	0.821	-0.107	0.108821	0.00902601	-0.291991	0.0666705	0.0090672	-7.22543e-06	-0.0246835	-0.00177529	0.344605	-0.0218728	0.215775	-0.0574075
1021	0	12	14	0	1	0	0	1	0.85714	0.14286	0.55	0.2	0.2	0.7778	0.5556	0.4444	0.15	0.2	0	0	0	0	0.11111	0.22222	0.11111	2	2	2.1	2	2.5	2.5	2	2.75	3.125	2.13584	0.803	-0.219	-0.0711792	-0.035974	0.0450087	-0.0723295	-0.125933	0.000992775	-0.145684	-0.000775289	-0.368395	0.0231272	-0.104225	0.0125925
1022	1	15	18	0	0	0	1	0.42857	0.14286	-999	0.3	0.2	-999	0.5556	0.4444	-999	0.15	0.1	-999	0.07692	0	-999	0.55556	0.44444	-999	2	2.1	-999	1.75	1.625	-999	3.5	3.375	-999	6.13584	0.377	-0.071	-0.159179	0.00202601	-0.0859913	-0.0133295	-0.0859328	-0.00400723	-0.155684	0.00222471	-0.0553945	0.00212717	-0.0892247	0.0165925
1023	0	15	13	0	1	0	0	0.42857	0.42857	0.42857	0.4	0.5	0.3	0.8889	0.6667	0.6667	0	0.15	0	0.07692	0.07692	0.07692	0.11111	0.55556	0.11111	2	2.1	2	2.5	2.125	2	2	3.75	3.5	1.13584	0.494	-0.04	-0.0481792	-0.00597399	0.152009	-0.0363295	-0.0589328	-7.22543e-06	-0.213684	0.00422471	-0.284395	0.0211272	-0.100225	-0.0204075
1024	0	13	19	0	0	0	0	0.14286	-999	-999	0.15	-999	-999	0.7778	-999	-999	0.3	-999	-999	0	-999	-999	0.11111	-999	-999	2.5	-999	-999	2.75	-999	-999	2.75	-999	-999	7.13584	0.274	-0.029	-0.199179	0.019026	0.109009	-0.00732948	-0.104933	0.00699277	-0.00568353	0.000224711	-0.344395	0.0291272	0.246775	-0.0364075
1025	1	17	10	0	0	1	0	0.28571	0.14286	-999	1.25	0.15	-999	1.1111	1.2222	-999	0.05	0.05	-999	0.15385	0	-999	1.11111	0.11111	-999	2.2	2.2	-999	1.75	1.875	-999	4	3.25	-999	-1.86416	0.306	-0.054	0.242821	-0.079974	0.432009	0.0176705	-0.0489328	-0.0110072	-0.220684	0.00422471	0.112605	-0.0388728	0.0447753	-0.00540751
1026	1	14	8	0	0	1	0	1.28571	0.42857	0.28571	0.3	0.05	0.25	0.4444	0.1111	0.3333	0.65	0.2	0.1	0.15385	0	0	1.33333	0.55556	0.11111	2.8	3	3	2.125	1.25	2.125	3.375	4	2.75	-3.86416	0.843	-0.221	-0.200179	-0.00397399	-0.231991	-0.0263295	-0.0579328	-0.0190072	0.0433165	-0.0167753	0.228605	-0.0848728	0.567775	0.0895925
1027	0	13	9	0	0	0	1	1.14286	0.71429	0.85714	0.45	0.55	0.3	0.8889	0.6667	0.7778	0.4	0.35	0.2	0.07692	0.07692	0.07692	0.33333	0.44444	0.44444	2.3	1.8	2.1	2	1.57143	0.75	1.125	2.25	3	-2.86416	0.974	-0.083	-0.0161792	-0.010974	0.166009	-0.00632948	-0.0589328	-7.22543e-06	0.0373165	-0.00577529	-0.149395	0.0211272	0.0317753	-0.0584075
1028	1	12	5	0	0	0	0	0.42857	0.28571	0.28571	0.8	0.1	0.25	0.8889	0.2222	0	0.45	0.55	-999	0.23077	0.15385	-999	0.11111	0.11111	0.11111	3	2.9	2	2.625	2.375	-999	3.375	4	-999	-6.86416	0.426	-0.066	0.0118208	-0.059974	-0.0249913	-0.212329	0.0460672	-0.00800723	0.184316	-0.00177529	-0.396395	0.0241272	0.562775	-0.275408
1029	0	14	15	0	0	0	0	1.57143	0.42857	0.85714	0.2	0.35	0.35	0.1111	0.2222	0.3333	1.1	0.55	0.6	0.30769	0.23077	0.23077	1.33333	0.33333	0.66667	2.9	2.7	2.7	2.5	2.125	1.5	4	1.875	3.75	3.13584	1.086	-0.147	-0.156179	0.020026	-0.375991	0.0426705	0.111067	-0.0110072	0.434316	-0.0217753	0.289605	-0.0518728	0.549775	-0.0264075
1030	0	11	11	0	0	0	0	0.85714	0.85714	0.57143	0.45	0.45	0.15	0.4444	0.4444	0.5556	0.35	0.9	-999	0.15385	0.15385	-999	0.44444	0.77778	0.33333	2.3	2.1	2.2	2.5	2.25	2	2.5	3.25	2.875	-0.864162	0.828	-0.101	-0.0601792	-0.027974	-0.132991	0.0306705	0.0090672	-7.22543e-06	0.310316	0.00522471	-0.0423945	0.00212717	0.0847753	-0.0304075
1031	0	16	8	0	0	0	0	0.57143	0.71429	0.28571	0.4	0.55	0.65	1.3333	1.4444	1.1111	0.2	0.2	0.2	0.07692	0	0	0.22222	0.66667	0.55556	2.3	1.9	1.9	2.375	2.25	2.125	3.25	3.125	2.75	-3.86416	0.605	-0.108	0.0108208	0.031026	0.597009	-0.0183295	-0.0919328	-0.00900723	-0.0836835	0.00222471	-0.117395	0.0351272	0.0257753	-0.123408
1032	1	11	9	0	0	1	0	1.14286	0.85714	0.71429	0.5	0.65	0.45	0.3333	0.4444	0.5556	0.45	0.4	0.4	0.23077	0.07692	0.15385	0.88889	0.44444	0.66667	1.8	1.6	1.7	1	1.5	1.125	1.625	3	4	-2.86416	0.983	-0.12	0.0478208	2.60116e-05	-0.188991	0.0536705	0.0200672	-0.0110072	0.117316	-0.00177529	0.130605	-0.0148728	-0.311225	-0.0604075
1033	0	15	11	0	0	0	0	0.28571	0.28571	-999	0.35	0.55	-999	0.4444	0.8889	-999	0.15	0.1	-999	0	0	-999	1	0.44444	-999	2.3	1.9	-999	1.125	0.875	-999	2.5	1.5	-999	-0.864162	0.36	-0.043	-0.0361792	0.015026	-0.0189913	0.0666705	-0.121933	0.00399277	-0.155684	0.00222471	0.164605	-0.0278728	0.0457753	-0.0604075
1034	0	12	6	1	0	0	0	1.28571	-999	-999	0.15	-999	-999	0.2222	-999	-999	0.75	-999	-999	0.38462	-999	-999	0.55556	-999	-999	1.9	-999	-999	1.5	-999	-999	0.875	-999	-999	-5.86416	1.134	-0.107	-0.199179	0.019026	-0.294991	0.0196705	0.178067	-0.0120072	0.343316	-0.00877529	-0.0313945	0.00212717	-0.161225	0.0235925
1035	0	11	12	0	0	1	0	0	0.28571	0.14286	-999	0.2	0	-999	0.1111	0	0	0	0	0	0	0	0	0.33333	0.11111	-999	2.6	3	-999	2.25	2.625	-999	4	4	0.135838	0.207	-0.022	-0.208179	-0.026974	-0.363991	-0.0793295	-0.125933	0.000992775	-0.268684	0.00522471	-0.387395	0.0321272	0.324775	0.177592
1036	1	16	11	0	0	0	0	0.57143	-999	0	0.4	-999	0.1	0.6667	-999	0.4444	0.15	0.05	0.1	0.07692	0	0.07692	0.22222	-999	0.77778	2.2	-999	2.5	3	3	2.75	3.875	3.875	4	-0.864162	0.428	-0.152	-0.116179	-0.028974	-0.0119913	-0.0483295	-0.0819328	-0.00100723	-0.177684	0.00222471	-0.117395	0.0481272	0.0927753	0.0865925
1037	0	16	10	0	0	1	0	1.57143	1.14286	0.71429	-999	0.25	0.95	-999	1.2222	0.8889	0.55	0.45	0.15	0.69231	0.46154	0.30769	2.88889	2.88889	1.77778	-999	1.8	2.2	1.375	-999	0.875	2.25	2.875	3.25	-1.86416	1.249	-0.206	0.0268208	0.047026	0.337009	0.00167052	0.362067	-0.0490072	0.112316	-0.0127753	1.81761	-0.145873	-0.106225	0.0395925
1038	1	12	11	0	0	0	0	0.28571	0	0	0.15	0.1	0.15	0.5556	0.1111	0.1111	0.2	0.15	0.15	0	0	0.07692	0.11111	0.44444	0	2.2	2.8	2	1	1.625	1.5	2.375	2.375	2.375	-0.864162	0.227	-0.092	-0.262179	0.00202601	-0.202991	-0.110329	-0.115933	0.00899277	-0.113684	0.00122471	-0.336395	0.0151272	0.108775	-0.0784075
1039	1	14	10	0	0	1	0	0.14286	0.42857	0.14286	0.35	0.45	0.7	0.6667	0.8889	0.6667	-999	0.05	-999	-999	0	-999	0.33333	0.11111	0.11111	2.5	2	2.3	2.5	2.25	-999	4	4	-999	-1.86416	0.309	-0.052	-0.0251792	0.041026	0.0880087	0.00767052	-0.102933	-7.22543e-06	-0.194684	0.00322471	-0.303395	0.00512717	0.190775	-0.0464075
1040	1	13	12	0	0	0	0	0.28571	-999	-999	0.25	-999	-999	0.2222	-999	-999	0.05	0.05	-999	0.15385	0.07692	-999	0.11111	-999	-999	2.4	-999	-999	0.625	2.625	-999	3.75	4	-999	0.135838	0.382	-0.039	-0.139179	0.013026	-0.294991	0.0196705	-0.0199328	-0.00600723	-0.220684	0.00422471	-0.344395	0.0291272	0.178775	-0.0264075
1041	1	16	19	0	0	0	0	0.85714	0.85714	0.28571	0.9	1.1	0.4	1.1111	1.4444	1.5556	0.4	0.5	0.45	0.30769	0.30769	0.07692	0.88889	0.77778	0.44444	2.3	1.5	2.2	1.625	2.375	2.5	-999	2.625	2.75	7.13584	0.769	-0.163	0.306821	-0.045974	0.540009	0.149671	0.114067	-0.0270072	0.149316	0.00122471	0.167605	-0.0298728	-0.000224711	-0.0224075
1042	1	16	11	0	1	0	0	0	0	0	0.6	1.15	0.85	0.4444	0.8889	0.4444	0.1	0.15	0	0.15385	0	0.07692	0.55556	0.44444	0.22222	2.4	1.4	1.5	1.5	1.125	1.625	4	3.625	2.75	-0.864162	0.101	-0.042	0.258821	0.036026	-0.0519913	-0.00532948	-0.0479328	-0.0110072	-0.180684	0.00122471	-0.102395	-0.0108728	-0.0302247	-0.267408
1043	0	16	14	0	0	0	0	0.28571	0.42857	-999	0.35	0.2	-999	0.6667	0.7778	-999	0	0.15	-999	0	0	-999	0.11111	0.11111	-999	1.9	2.3	-999	1.875	2.125	-999	2.5	2.625	-999	2.13584	0.414	-0.033	-0.137179	-0.00197399	0.0680087	0.0186705	-0.121933	0.00399277	-0.193684	0.00722471	-0.384395	0.0271272	-0.109225	0.0595925
1044	0	15	11	0	0	0	0	0.71429	-999	-999	0.3	-999	-999	0.1111	-999	-999	0.15	-999	-999	0.15385	-999	-999	0	-999	-999	3	-999	-999	2.125	-999	-999	3.875	-999	-999	-0.864162	0.704	-0.068	-0.110179	0.011026	-0.375991	0.0246705	0.0080672	-0.00100723	-0.122684	0.00322471	-0.422395	0.0351272	0.586775	-0.0864075
1045	0	12	12	0	0	0	0	1.14286	0.57143	-999	0.25	0.1	-999	0.8889	0.2222	-999	0.6	-999	-999	0	-999	-999	0.55556	0.44444	-999	2.7	2.2	-999	1.625	-999	-999	2.25	-999	-999	0.135838	0.891	-0.124	-0.209179	0.00102601	0.0290087	-0.0933295	-0.104933	0.00699277	0.226316	-0.00577529	-0.0553945	0.00212717	0.330775	-0.0924075
1046	1	16	13	0	0	0	0	0.71429	0.57143	-999	0.45	0.5	-999	1.5556	0.8889	-999	0.5	0.25	-999	0.07692	0	-999	0	0.33333	-999	2	1.9	-999	1.25	1.125	-999	2.875	3.375	-999	1.13584	0.68	-0.073	-0.00717919	0.00502601	0.574009	-0.0943295	-0.0859328	-0.00400723	0.0613165	-0.00577529	-0.367395	0.0371272	-0.126225	-0.00840751
1047	1	13	7	0	0	0	0	0	0	0	0.15	0.1	0.4	0.6667	0.4444	0.5556	0.05	0.05	0	0	0	0	0.22222	0.11111	0.11111	2.1	2.7	2	1.875	1.625	1.625	3.375	3.875	3	-4.86416	0.101	-0.042	-0.228179	0.029026	-0.0209913	-0.0163295	-0.125933	0.000992775	-0.233684	0.00322471	-0.349395	0.0151272	0.0397753	-0.0524075
1048	1	13	18	0	0	0	0	0.42857	0.14286	0.28571	0.5	0.3	0.25	0.5556	0.1111	0.1111	0	0.2	0	0.07692	0.07692	0.07692	1.33333	1.33333	1.22222	2.3	2.1	2.6	2.25	2	2.125	2.625	2.375	3.375	6.13584	0.387	-0.06	-0.0611792	-0.023974	-0.202991	-0.110329	-0.0589328	-7.22543e-06	-0.195684	0.00422471	0.656605	-0.0298728	0.124775	0.0965925
1049	1	15	13	0	0	0	1	0.42857	0	-999	0.55	0.6	-999	0.7778	0.6667	-999	0	0.05	-999	0	0	-999	1	0.55556	-999	1.9	1.6	-999	1.625	1.625	-999	2.875	2.875	-999	1.13584	0.322	-0.082	0.0658208	0.00102601	0.0960087	-0.0133295	-0.121933	0.00399277	-0.241684	0.00622471	0.200605	-0.0268728	-0.239225	-0.0284075
1050	0	11	8	0	0	0	0	0.85714	1.42857	1.28571	0.1	0.3	0.35	0.4444	0.5556	0.5556	0.45	0.5	0.7	0	0	0.23077	0.22222	0.66667	0.44444	3	1.6	1.5	2	2.125	1.75	3.75	3.75	3.75	-3.86416	1.128	0.032	-0.208179	0.031026	-0.108991	0.0286705	-0.0959328	0.0259928	0.222316	0.00622471	-0.140395	0.0281272	0.328775	-0.417408
1051	0	11	10	0	1	0	0	0.85714	-999	0.57143	0.1	-999	0.1	0.4444	-999	0	0.1	0.25	0.15	0.07692	0.15385	0	0	-999	0	2.5	-999	2.7	2.25	2	2.25	2.875	3.5	3.375	-1.86416	0.782	-0.094	-0.263179	0.00402601	-0.242991	-0.118329	-0.0449328	-0.00700723	-0.109684	0.00422471	-0.466395	0.0281272	0.306775	0.0735925
1052	1	12	9	0	0	0	0	0.57143	0.57143	0.42857	0.65	0.6	0.7	0.3333	0.7778	0.6667	-999	0.35	0.2	-999	0.15385	0.07692	0.88889	0.44444	0.44444	2.6	2.1	2	2.25	1.5	2.125	4	3.125	3.875	-2.86416	0.595	-0.071	0.129821	0.00902601	-0.103991	0.0796705	-0.0099328	-0.00600723	0.0103165	-0.00277529	0.0836055	-0.0268728	0.229775	-0.167408
1053	1	13	9	0	0	1	0	0.14286	-999	-999	0	0.15	-999	0.3333	0.4444	-999	0.2	-999	-999	0.07692	-999	-999	0.33333	-999	-999	2.4	-999	-999	1.75	-999	-999	4	-999	-999	-2.86416	0.274	-0.029	-0.304179	0.025026	-0.204991	0.0186705	-0.0489328	0.00299277	-0.0836835	0.00222471	-0.187395	0.0161272	0.178775	-0.0264075
1054	1	14	10	0	0	0	0	1	0.42857	0.28571	0.45	0.4	-999	0.8889	0.8889	-999	0.35	0.35	0.2	0.38462	0.30769	0.15385	0.88889	0.22222	0.44444	2.2	2.4	-999	0.625	-999	2	3.25	3.375	3.75	-1.86416	0.717	-0.171	-0.0361792	2.60116e-05	0.218009	0.00167052	0.159067	-0.0280072	0.0203165	-0.00377529	0.0276055	-0.0248728	0.0817753	0.0195925
1055	0	12	12	0	0	0	0	0.57143	0.42857	0.57143	0	0.1	1	0.6667	0.5556	0.5556	0.05	0.15	0.15	0	0	0	0.22222	0.22222	0	2.2	1.8	1.7	1.85714	2	1.75	3	3.125	2.57143	0.135838	0.586	-0.034	-0.207179	0.108026	0.00300867	-0.0183295	-0.125933	0.000992775	-0.163684	0.00722471	-0.345395	0.00812717	-0.0632247	-0.160408
1056	0	15	15	0	0	0	0	1.57143	-999	-999	0.1	-999	-999	0.3333	-999	-999	0.1	-999	-999	0.15385	-999	-999	0.22222	-999	-999	2.2	-999	-999	1.375	-999	-999	3.75	-999	-999	3.13584	1.349	-0.126	-0.228179	0.022026	-0.213991	0.0136705	0.0080672	-0.00100723	-0.160684	0.00422471	-0.266395	0.0221272	0.0427753	-0.00640751
1057	1	16	11	0	0	0	0	0.85714	-999	-999	0.4	0.65	0.65	0.4444	0.7778	0.7778	-999	0.35	-999	-999	0.15385	-999	0.44444	-999	-999	1.7	2.6	2.5	1.375	1.125	1.375	3.75	3.625	4	-0.864162	0.812	-0.078	0.0348208	0.032026	-0.0339913	0.0866705	0.0070672	-7.22543e-06	0.0503165	-0.000775289	-0.109395	0.00912717	-0.144225	0.205592
1058	0	17	16	0	0	0	1	0.28571	-999	-999	0.5	-999	-999	0.5556	-999	-999	0.25	-999	-999	0.23077	-999	-999	0.11111	-999	-999	1.6	-999	-999	1.625	-999	-999	4	-999	-999	4.13584	0.382	-0.039	0.00782081	-0.000973988	-0.0529913	0.00367052	0.0650672	-0.00500723	-0.0446835	0.00122471	-0.344395	0.0291272	-0.365225	0.0535925
1059	0	11	7	0	0	0	0	0	0	0.14286	0.5	0.15	0.5	0.8889	0.6667	0.2222	0.05	0	0.05	0.07692	0	0	0.22222	0	0	2.2	1.9	2.1	2	2.25	2	2.5	3.125	3.25	-4.86416	0.13	-0.011	-0.0631792	2.60116e-05	0.0970087	-0.157329	-0.0919328	-0.00900723	-0.240684	0.00422471	-0.401395	0.00912717	-0.00922471	-0.0354075
1060	1	11	6	0	1	1	0	0.28571	0.42857	-999	0.15	-999	-999	0	-999	-999	0	-999	-999	0	-999	-999	0	0.66667	-999	2.5	-999	-999	1.25	-999	-999	3.75	-999	-999	-5.86416	0.414	-0.033	-0.199179	0.019026	-0.456991	0.0296705	-0.104933	0.00699277	-0.238684	0.00622471	-0.259395	0.0411272	0.246775	-0.0364075
1061	1	17	13	0	0	0	0	0.42857	0.42857	-999	0.8	1.1	0.35	1	1.1111	0.3333	0.55	0.45	0.25	0.46154	0.38462	0.15385	0.55556	0	-999	2.3	2.6	2.6	1.25	1.375	1.25	3.375	4	3.875	1.13584	0.485	-0.05	0.259821	-0.039974	0.262009	-0.155329	0.216067	-0.0380072	0.135316	-0.00977529	-0.199395	-0.00287283	0.195775	0.0905925
1062	1	14	12	0	0	0	0	0.28571	0.28571	0.57143	0.65	0.1	0.05	0.5556	0.6667	0.3333	0.4	0.45	0.65	0.15385	0	0.53846	0.44444	0.77778	0	2.5	2	1.6	2.125	2	-999	3	3.375	-999	0.135838	0.421	0.021	-0.0751792	-0.063974	-0.0569913	-0.0563295	0.0120672	0.0409928	0.176316	0.00622471	-0.112395	-0.0158728	0.119775	-0.268408
1063	0	11	17	0	0	0	0	0.71429	-999	-999	0.9	0.35	-999	1	1.2222	-999	0.75	-999	-999	0.46154	-999	-999	0	-999	-999	1.6	1.5	-999	1.75	-999	-999	2.75	-999	-999	5.13584	0.704	-0.068	0.146821	-0.040974	0.372009	0.0336705	0.235067	-0.0160072	0.343316	-0.00877529	-0.422395	0.0351272	-0.429225	0.0105925
1064	1	12	13	0	0	0	0	0.14286	0.28571	0.14286	0.05	0.25	0.35	0.1111	0.6667	0.8889	0.35	0.35	0.05	0.07692	0.07692	0	0.11111	0.11111	0.44444	2.3	2.2	1.9	2.25	2.375	2.5	2.42857	3.75	3.25	1.13584	0.271	-0.047	-0.240179	0.036026	-0.211991	0.188671	-0.0689328	-0.00800723	-0.0136835	-0.00777529	-0.326395	0.0421272	0.0687753	-0.126408
1065	0	15	11	0	0	0	0	0.28571	-999	0.14286	0.75	-999	1.25	0.6667	-999	0.8889	0.4	-999	0.45	0.15385	-999	0.23077	0.11111	-999	0.11111	2.5	-999	2.5	1.125	-999	1.71429	1.375	-999	2.375	-0.864162	0.325	-0.071	0.296821	0.057026	0.0900087	0.0696705	0.0270672	0.00899277	0.113316	0.00122471	-0.374395	0.0231272	0.272775	0.0115925
1066	0	13	8	0	0	0	0	0.28571	0	0	0.2	0.7	0.3	0.5556	0.5556	0.2222	0.1	0.05	-999	0	0.07692	-999	0.11111	0	0	2.2	2	2.2	2	2.25	-999	3.375	4	-999	-3.86416	0.227	-0.092	-0.0811792	0.018026	-0.0939913	-0.0853295	-0.0939328	0.00899277	-0.199684	0.00322471	-0.447395	0.0191272	0.0157753	-0.00440751
1067	0	17	10	0	0	0	0	1.85714	1.57143	0.71429	0.65	0.35	0.6	1.6667	0.4444	0.8889	0.5	0.25	0.35	0	0	0.15385	0	0.22222	0	0.7	2	1.5	0.75	0.875	1.125	0.625	1.5	1	-1.86416	1.491	-0.273	0.0578208	-0.00397399	0.524009	-0.137329	-0.105933	0.0179928	0.0683165	-0.00477529	-0.438395	0.0271272	-0.880225	0.140592
1068	1	12	10	0	0	0	0	0.14286	-999	0	0.1	-999	0.1	0	-999	0.4444	-999	0	-999	-999	0.07692	-999	0	-999	0	3	-999	2.7	2.25	2.75	-999	3.75	4	-999	-1.86416	0.198	-0.072	-0.263179	0.00402601	-0.399991	0.0956705	-0.0479328	-7.22543e-06	-0.235684	0.00322471	-0.466395	0.0281272	0.606775	-0.0514075
1069	0	11	17	0	0	0	1	1.28571	1.57143	1.14286	0.45	0.2	0.1	0.5556	0	0	-999	0.4	0	-999	0.07692	0	0.66667	0.77778	0.44444	2.2	2.4	2	2.375	2.25	2.5	3.25	3.125	4	5.13584	1.327	-0.08	-0.125179	-0.034974	-0.240991	-0.139329	-0.0709328	-0.00800723	-0.0306835	-0.00677529	0.0746055	-0.0108728	0.0517753	-0.0734075
1070	0	11	11	0	0	0	0	0.85714	1.42857	1.14286	0.45	0.45	0.25	0.6667	1	0.2222	0.35	0.4	0.45	0	0	0	1.77778	1.33333	1.22222	2.5	1.8	2	2.25	1.625	1.75	3.75	3.5	3	-0.864162	1.099	0.001	-0.0461792	-0.016974	0.0570087	-0.114329	-0.125933	0.000992775	0.0963165	0.00322471	0.843605	-0.0678728	0.131775	-0.138408
1071	1	16	9	0	0	0	0	0.28571	0.14286	0	0.1	0.4	0.1	0.4444	0.6667	0.8889	0.2	0.05	0.15	0	0	0	0.22222	0	0	2.9	2.5	1.9	2.375	2.25	2.625	3.875	3.5	4	-2.86416	0.266	-0.097	-0.219179	0.00602601	-0.0439913	0.118671	-0.125933	0.000992775	-0.149684	0.00122471	-0.401395	0.00912717	0.440775	-0.277408
1072	0	15	16	0	0	0	0	0	0	0	0.6	0.3	0.2	0.3333	0.5556	0	0	0	0	0	0	0	0	0.11111	0	1.6	2.2	2.1	1	0.5	1	1	1.75	2.375	4.13584	0.101	-0.042	-0.0281792	-0.040974	-0.233991	-0.0983295	-0.125933	0.000992775	-0.268684	0.00522471	-0.466395	0.0281272	-0.296225	0.108592
1073	0	11	12	0	0	0	0	0.85714	0.42857	0.42857	0.3	0.45	0.45	0.4444	0.1111	0	0.05	0	0.1	0	0.07692	0.07692	0.33333	0.44444	0.11111	2.1	2.1	2	2	2.25	1.875	1.875	1.125	3.25	0.135838	0.683	-0.115	-0.0791792	0.020026	-0.272991	-0.117329	-0.0929328	0.00999277	-0.229684	0.00622471	-0.219395	0.00212717	-0.0452247	-0.0444075
1074	0	12	13	0	0	0	0	1.28571	2	1.14286	1	0.5	0.7	1	0.2222	0	0.65	0.65	0.5	0.23077	0.23077	0.23077	0.55556	0.11111	0	2.1	1.7	2.8	2	1.375	1.125	4	3.375	3.25	1.13584	1.443	-0.097	0.246821	-0.030974	0.0310087	-0.235329	0.0770672	-0.00100723	0.298316	-0.00777529	-0.233395	-0.0198728	-0.0222247	0.214592
1075	0	12	9	0	0	0	0	0.57143	-999	-999	0.95	-999	-999	1.1111	-999	-999	0.1	-999	-999	0.07692	-999	-999	0.55556	-999	-999	2.6	-999	-999	2	-999	-999	2.875	-999	-999	-2.86416	0.597	-0.059	0.273821	-0.025974	0.351009	-0.0233295	-0.0489328	0.00299277	-0.160684	0.00422471	-0.0313945	0.00212717	0.314775	-0.0464075
1076	0	12	12	0	0	0	0	0.71429	1	0.57143	0.45	0.6	0.15	1	1	1	0.15	-999	0.4	0	-999	0.15385	0.22222	0.33333	0.22222	1.6	2	1.9	2	1.625	1.5	1.625	3.125	2.75	0.135838	0.803	-0.082	-0.0251792	-0.025974	0.321009	0.0266705	-0.0819328	0.0189928	-0.0296835	0.00922471	-0.270395	0.0191272	-0.344225	0.0475925
1077	0	17	18	0	0	0	0	1.71429	-999	0.85714	0.05	-999	1.05	0.1111	-999	1	0.35	-999	0.25	0.15385	-999	0.15385	0.33333	-999	0.33333	2.1	-999	2.3	2	-999	1.75	3	-999	1.375	6.13584	1.341	-0.2	-0.0891792	0.112026	-0.207991	0.219671	0.0080672	-7.22543e-06	0.0143165	-0.00177529	-0.190395	0.0151272	-0.00122471	0.0495925
1078	1	16	11	0	0	0	0	0.42857	0.14286	-999	0.15	-999	-999	0.3333	-999	-999	0.05	0.05	-999	0	0	-999	0.33333	0.11111	-999	2.3	-999	-999	1.75	2.125	-999	3.875	3.625	-999	-0.864162	0.377	-0.071	-0.199179	0.019026	-0.213991	0.0136705	-0.121933	0.00399277	-0.220684	0.00422471	-0.273395	0.0131272	0.110775	-0.0164075
1079	0	11	18	0	0	0	0	1.71429	1.57143	1.85714	0.2	0.35	0.45	0	0	0.2222	0.75	1.2	1.05	0.07692	0.30769	0.38462	0.44444	0.55556	0.44444	2.1	2	2	2.125	1.25	0.625	4	3	3	6.13584	1.662	0	-0.143179	0.031026	-0.492991	0.0386705	0.0520672	0.0369928	0.657316	0.00122471	-0.0753945	0.0101272	-0.0592247	-0.0434075
1080	0	15	17	0	0	0	0	0.71429	0.71429	0.14286	0.75	0.45	1.9	1.4444	1.2222	1.5556	0.35	0.3	0.3	0.30769	0.23077	0.23077	0	0.22222	1.33333	2.3	2.4	2	1.375	1	2	2.125	1.25	3.375	5.13584	0.639	-0.164	0.297821	0.122026	0.661009	0.0816705	0.111067	-0.0110072	0.0253165	-0.000775289	-0.159395	0.100127	0.106775	-0.0974075
1081	1	11	5	0	0	1	0	0.28571	0.85714	0.57143	0.6	0.85	0.5	0.5556	0.6667	0.7778	0.1	0.25	0.15	0	0.15385	0	1	1.22222	1.375	2.6	2.6	2.6	2	2.25	1.875	2.375	3.5	3.5	-6.86416	0.576	-0.001	0.141821	-0.00397399	-0.00199133	0.0646705	-0.0789328	0.00299277	-0.109684	0.00422471	0.520605	0.00812717	0.360775	0.0165925
1082	0	12	17	0	1	0	0	0.71429	0.28571	-999	0.35	0.1	-999	0.2222	0	-999	0.4	0.3	-999	0.07692	0.07692	-999	0.33333	0.22222	-999	2.1	2.2	-999	1.625	1.5	-999	2.625	3.25	-999	5.13584	0.572	-0.095	-0.165179	-0.00697399	-0.390991	-0.0293295	-0.0569328	0.00199277	0.0433165	-0.00277529	-0.237395	0.0141272	-0.0132247	0.0125925
1083	1	13	11	0	0	0	0	0.57143	-999	0.14286	0.4	-999	1.65	1	-999	1.7778	0.25	0.4	0.45	0.07692	0.30769	0.30769	0.44444	-999	0.66667	2.1	-999	0.8	1.125	0.5	1.125	3.125	4	3.875	-0.864162	0.478	-0.124	0.208821	0.138026	0.488009	0.234671	0.0420672	0.0289928	0.0623165	0.00622471	-0.0323945	0.0221272	-0.253225	-0.417408
1084	0	13	19	0	0	0	1	0.42857	0.42857	0.14286	0.5	0.45	0.3	0.2222	0.6667	0.7778	0.3	0.2	0.15	0.07692	0.07692	0	0.11111	0	0.33333	2.1	2	2.6	1.42857	1.5	1.5	2.875	2.375	2.875	7.13584	0.435	-0.102	-0.0191792	-0.017974	-0.169991	0.134671	-0.0689328	-0.00800723	-0.0616835	-0.00277529	-0.377395	0.0371272	0.000775289	0.146592
1085	0	12	13	0	0	0	0	0.57143	0.57143	0.42857	0.25	0.25	0.05	0.2222	0	0	0.05	0.2	0.15	0.07692	0	0	0.55556	0.22222	0.44444	2.1	3	3	2.125	2.5	2.25	2.625	4	4	1.13584	0.595	-0.071	-0.200179	-0.017974	-0.408991	-0.0683295	-0.0919328	-0.00900723	-0.144684	0.00622471	-0.112395	0.00312717	0.182775	0.260592
1086	1	16	12	0	0	0	0	0.57143	0.71429	1.14286	0.7	1.25	0.4	1	1.2222	1.1111	0.4	0.5	0.25	0	0	0	0.22222	0.55556	0.11111	2	1.9	1.5	1.75	1.375	1.5	3.875	3.625	4	0.135838	0.78	0.079	0.261821	-0.021974	0.382009	0.0546705	-0.125933	0.000992775	0.103316	-0.00477529	-0.238395	0.0111272	-0.179225	-0.176408
1087	1	12	20	0	0	0	0	0.57143	0.28571	0.28571	0.2	0.15	0.1	0.6667	0.2222	0.4444	0.2	-999	-999	0	-999	-999	0.55556	0.55556	0.55556	1.9	2.4	2.3	2.375	-999	-999	3.875	-999	-999	8.13584	0.489	-0.091	-0.237179	-0.00797399	-0.0819913	-0.0443295	-0.104933	0.00699277	-0.0836835	0.00222471	-0.00539451	0.00712717	-0.0832247	0.0955925
1088	0	13	9	0	0	1	0	1.42857	0.71429	1.42857	0.85	0.75	0.6	0.5556	0	0.1111	-999	0.2	0.45	-999	0.46154	0.46154	0.55556	0.88889	1.33333	2.6	2.6	2.1	1.75	1.625	-999	2.85714	2.875	3.5	-2.86416	1.217	-0.009	0.231821	-0.022974	-0.226991	-0.109329	0.249067	0.00699277	0.0133165	0.00522471	0.241605	0.0471272	0.310775	-0.142408
1089	1	11	6	0	0	0	0	1.85714	0.71429	1.14286	1.1	0.65	2.55	1.2222	1.3333	0.2222	1	1.2	0.9	0.69231	0.61538	0.69231	2.11111	3.22222	2.55556	1.8	3	2.8	1.25	2.125	1.875	2.75	2	2.375	-5.86416	1.347	-0.146	0.572821	0.152026	0.408009	-0.235329	0.459067	-0.00500723	0.706316	-0.0117753	1.73761	-0.0388728	-0.00222471	0.270592
1090	1	11	12	0	0	0	1	1	0.71429	1	0.25	0.25	0.4	0.4444	0	0.2222	0.8	0.3	0.25	0.15385	0	0.23077	1.33333	0.77778	0.88889	1.7	1.7	2.2	1.125	2.375	2.875	3.625	3.875	4	0.135838	0.94	-0.027	-0.153179	0.019026	-0.268991	-0.0553295	-0.0279328	0.00599277	0.163316	-0.0187753	0.447605	-0.0438728	-0.302225	0.121592
1091	0	15	11	0	0	0	0	0.71429	0.57143	0.57143	0.35	0.5	0.5	0	0	0	0.3	0.3	0.25	0.07692	0.07692	0.15385	0.66667	0.66667	0.66667	2.1	3	2	1.75	-999	1.75	2.5	-999	2	-0.864162	0.688	-0.065	-0.0411792	0.021026	-0.520991	-0.0213295	-0.0489328	0.00899277	-0.00268353	-0.000775289	0.0926055	0.00212717	0.0827753	-0.0564075
1092	0	11	20	0	0	0	0	0	0.14286	-999	0.15	0.05	-999	0.1111	0	-999	0	0.05	-999	0	0	-999	0	0	-999	2.6	2.9	-999	-999	3	-999	-999	4	-999	8.13584	0.165	-0.02	-0.267179	0.00702601	-0.449991	-0.0123295	-0.121933	0.00399277	-0.241684	0.00622471	-0.475395	0.0341272	0.403775	0.0135925
1093	1	14	5	0	0	1	0	0.28571	0.57143	-999	0.15	0.3	-999	0	0.1111	-999	0.4	0.25	-999	0	0.15385	-999	0.44444	1.11111	-999	2.9	2.7	-999	2.375	2.375	-999	3.5	4	-999	-6.86416	0.468	-0.022	-0.196179	0.020026	-0.477991	0.0196705	-0.0649328	0.0149928	0.0203165	-0.00277529	0.104605	0.0161272	0.537775	-0.0634075
1094	0	15	8	0	1	0	0	2	1.42857	1	0.55	0.5	0.55	0.6667	0.8889	0.1111	1.55	-999	1.45	0.92308	-999	0.61538	0.66667	0.44444	0.88889	2.2	2	2.3	2.25	-999	-999	3.625	-999	-999	-3.86416	1.574	-0.23	0.0458208	0.00302601	0.0190087	-0.143329	0.569067	-0.0430072	1.06332	-0.0177753	0.0836055	0.0161272	0.0257753	0.0275925
1095	1	12	15	0	0	0	0	0.71429	0.57143	0.42857	1	0.25	0.5	0.6667	1	1	0.25	0.15	0.35	0	0.07692	0	0.44444	0.55556	0.55556	2.2	1.9	1.8	1.75	1.25	2	3.125	3.375	3.375	3.13584	0.658	-0.096	0.160821	-0.054974	0.153009	0.0976705	-0.102933	0.00199277	-0.0516835	0.00522471	-0.0513945	0.0161272	-0.0392247	-0.130408
1096	0	16	15	0	1	0	0	0	0	0	0.1	0.2	0.1	0.3333	0.5556	0	0.05	0.05	-999	0.07692	0	-999	0.44444	1	0.22222	2.3	2.2	2	2.625	1.75	-999	3.875	3.5	-999	3.13584	0.101	-0.042	-0.266179	0.00402601	-0.233991	-0.0983295	-0.0859328	-0.00400723	-0.220684	0.00422471	-0.0103945	-0.00587283	0.0787753	-0.0954075
1097	1	11	15	0	0	0	1	1	-999	1	0.25	-999	0.15	0.5556	-999	0.1111	0	0.5	0.45	0	0.07692	0.23077	1.22222	-999	0.44444	2.3	-999	2.4	1.375	1.75	1.875	4	2.125	3.125	3.13584	1.01	-0.038	-0.179179	-0.00697399	-0.152991	-0.113329	-0.0729328	0.0269928	0.0163165	0.0152247	0.314605	-0.0588728	0.135775	0.0305925
1098	1	16	16	0	0	0	0	1.14286	0.28571	0	0.35	0.35	-999	0.6667	0.3333	-999	1.1	-999	-999	1.53846	-999	-999	0.55556	1	0	2.5	2.6	-999	2.125	-999	-999	3.875	-999	-999	4.13584	0.683	-0.253	-0.0941792	0.00502601	-0.0579913	-0.0453295	1.02807	-0.0710072	0.614316	-0.0157753	-0.00939451	-0.0268728	0.290775	-0.00640751
1099	1	11	18	0	0	0	0	0.85714	0.28571	1	0.5	0.2	0.35	0.7778	0.1111	0	0.75	0.65	0.8	0	0.07692	0.23077	0.22222	0.33333	0.66667	1.9	2.2	2.1	1.875	2.25	-999	3.5	4	-999	6.13584	0.761	0.015	-0.0711792	-0.014974	-0.104991	-0.187329	-0.0729328	0.0269928	0.399316	-0.00277529	-0.177395	0.0431272	-0.131225	0.0345925
1100	1	16	13	0	1	0	0	0.28571	0.57143	0.14286	0.95	-999	0.55	0.8889	-999	0.4444	0.15	0.15	0.25	0.07692	0	0.38462	0.11111	0.11111	0.22222	2.8	-999	2.8	2.25	1.875	1.75	4	4	4	1.13584	0.411	-0.083	0.248821	-0.039974	0.117009	-0.0963295	-0.0419328	0.0329928	-0.107684	0.00622471	-0.373395	0.0301272	0.502775	0.0295925
1101	1	12	20	0	0	0	0	1.14286	1	0.85714	0.35	0.2	0.7	0.1111	0.4444	0.8889	0.65	0.7	0.5	0.15385	0.23077	0.30769	0.55556	0.22222	0.55556	2.5	2.4	2.3	1.125	0.375	0.5	0.75	2	3	8.13584	1.051	-0.095	-0.0841792	0.038026	-0.259991	0.191671	0.0530672	0.0179928	0.316316	-0.00777529	-0.0883945	0.00912717	0.246775	-0.0514075
1102	0	15	18	0	0	0	0	0.42857	0.85714	0.28571	0.15	0.1	0.4	0.8889	1	0.7778	-999	0.2	-999	-999	0.23077	-999	1	0.66667	0.77778	2.3	2.4	2.3	1.625	1.125	-999	3.375	3.25	-999	6.13584	0.58	-0.088	-0.228179	0.029026	0.237009	-0.0103295	0.0620672	-7.22543e-06	-0.0726835	0.00122471	0.256605	-0.0198728	0.136775	-0.00240751
1103	1	15	16	0	1	0	0	1.14286	0.85714	0.57143	0.85	0.5	0.25	1.3333	1.5556	1.1111	0.15	0.3	0.15	0	0.07692	0	0.88889	0.66667	0.88889	1.9	2.1	1.8	1.625	-999	1.875	4	-999	3.125	4.13584	0.954	-0.151	0.125821	-0.061974	0.621009	-0.0203295	-0.102933	0.00199277	-0.0756835	0.00222471	0.232605	-0.00487283	-0.175225	-0.0594075
1104	1	16	15	0	0	0	0	0	-999	-999	1.45	-999	-999	1.3333	-999	-999	0.1	-999	-999	0	-999	-999	1	-999	-999	2.4	-999	-999	2.75	-999	-999	4	-999	-999	3.13584	0.167	-0.02	0.569821	-0.054974	0.513009	-0.0333295	-0.104933	0.00699277	-0.160684	0.00422471	0.282605	-0.0238728	0.178775	-0.0264075
1105	0	13	7	0	0	0	0	0.57143	0.28571	0.14286	0.35	0.45	0.35	0.3333	0.5556	0.4444	0.25	0.2	0.35	0.07692	0.07692	0.23077	2	1.11111	0.66667	2.5	2.7	2.9	2.5	1.75	1.625	3.5	3.5	3.875	-4.86416	0.46	-0.122	-0.0731792	0.00402601	-0.178991	0.0216705	-0.0389328	0.0169928	-0.0326835	0.00422471	0.764605	-0.115873	0.349775	0.134592
1106	1	13	15	0	1	0	1	0.85714	0.57143	0.42857	0.85	0.6	0.35	1.2222	0.7778	0.5556	0.15	0.2	0.15	0.07692	0.07692	0.30769	1.22222	0.77778	0.44444	1.9	1.5	2	1.125	1.375	1.75	3	3	4	3.13584	0.721	-0.121	0.162821	-0.049974	0.330009	-0.138329	-0.0289328	0.0259928	-0.111684	0.00322471	0.307605	-0.0588728	-0.241225	0.0125925
1107	0	12	16	0	0	0	0	1.14286	0.28571	0.42857	0.2	0.1	0.05	0	0	0	0.35	0.15	0.4	0.07692	0.07692	0.07692	0.22222	0.33333	0.22222	2.3	2.7	2.7	1.5	2.375	2.125	3.5	3.875	3.625	4.13584	0.77	-0.16	-0.256179	-0.013974	-0.520991	-0.0213295	-0.0589328	-7.22543e-06	-0.00668353	0.00222471	-0.270395	0.0191272	0.219775	0.120592
1108	0	14	9	0	0	1	0	0.42857	0.42857	0.14286	0.5	0.7	0.75	0.4444	0.7778	1	0.25	0.55	0.05	0.23077	0.61538	0.07692	0.77778	0.11111	0.22222	2.4	2.3	2.1	1.625	1.125	1.375	2.875	2.75	1.875	-2.86416	0.435	-0.102	0.0998208	0.032026	-0.00699133	0.146671	0.175067	-0.0130072	0.0263165	-0.00477529	-0.0933945	-0.0268728	0.157775	-0.0894075
1109	1	17	8	0	0	1	0	0.42857	0.71429	0.71429	1.45	0.85	0.75	1.3333	1.3333	1	0.2	0.2	0.15	0.23077	0.07692	0.07692	0.33333	0.33333	0.44444	2.2	2.5	2.2	1.25	1.625	-999	1.75	3.625	-999	-3.86416	0.629	0.011	0.516821	-0.072974	0.560009	-0.0473295	0.0100672	-0.0200072	-0.0956835	0.00122471	-0.177395	0.0221272	0.0867753	-0.0114075
1110	0	16	20	0	0	0	0	0.42857	0.57143	-999	0.45	0.55	-999	0.4444	0.2222	-999	0.2	0.05	-999	0.07692	0	-999	0.44444	0.55556	-999	1.3	1.4	-999	2.25	2	-999	2.5	2.625	-999	8.13584	0.539	-0.039	0.00782081	0.00702601	-0.208991	-0.0293295	-0.0859328	-0.00400723	-0.158684	0.000224711	-0.0743945	0.0101272	-0.619225	0.0505925
1111	1	15	10	0	0	0	1	0.57143	-999	0.57143	0.15	-999	1.5	0.3333	-999	0.6667	0.45	0.45	0.45	0.15385	0.23077	0.38462	0.33333	-999	1.33333	2.4	-999	2.8	2.125	1.125	2.125	4	4	3.5	-1.86416	0.629	-0.041	0.0548208	0.149026	-0.154991	0.0826705	0.0630672	0.0259928	0.147316	-0.000775289	0.106605	0.0671272	0.263775	0.129592
1112	1	17	11	0	0	0	1	0.42857	0.14286	0.28571	0.85	0.75	0.4	0.7778	1.2222	0.6667	0.25	0.2	0.2	0.23077	0.30769	0.15385	0.33333	0.44444	0.11111	2	2	2.1	2.5	-999	2.375	3.875	-999	3.625	-0.864162	0.387	-0.06	0.204821	-0.042974	0.215009	-0.0193295	0.0900672	-0.00800723	-0.0676835	0.000224711	-0.219395	0.00212717	-0.104225	0.0125925
1113	1	12	10	0	0	0	0	1.14286	0.42857	0.57143	0.2	0.4	0.6	0.7778	0.3333	0.6667	0.3	0.25	0.3	0.15385	0	0.07692	0	0	0.11111	2.2	2.7	2.4	2	1.25	1.5	3.125	3.5	3.5	-1.86416	0.838	-0.134	-0.111179	0.047026	0.0250087	-0.00832948	-0.0479328	-0.0110072	-0.00968353	0.00122471	-0.471395	0.0351272	0.134775	0.0495925
1114	0	12	20	0	1	0	0	1	0.42857	0.71429	0.55	0.6	0.3	1	1.3333	1.1111	0.15	0.1	0.05	0	0	0	0.33333	0.22222	0.11111	1.9	1.9	1.9	1.875	1.75	1.5	2.85714	3.5	3.25	8.13584	0.804	-0.078	0.0358208	-0.021974	0.406009	0.0536705	-0.125933	0.000992775	-0.170684	0.000224711	-0.275395	0.00412717	-0.194225	-0.0244075
1115	0	13	12	0	1	0	1	2.57143	-999	1.42857	0.65	-999	0.65	0.7778	-999	0.7778	1.15	1.1	0.85	0.84615	0.92308	0.69231	1	-999	1.88889	1.9	-999	1.9	2.25	1.875	1.875	3.5	3.25	3.125	0.135838	2.001	-0.25	0.121821	0.00402601	0.129009	0.0166705	0.622067	-0.0210072	0.708316	-0.0187753	0.625605	0.0361272	-0.188225	-0.0254075
1116	1	11	14	0	0	0	0	0.71429	-999	0.42857	0.3	-999	0.35	0.4444	-999	0.6667	0.35	0.25	0.1	0.07692	0.07692	0.07692	1	-999	1.33333	2.5	-999	2.7	2.25	2.625	1.75	3.875	3.875	3.875	2.13584	0.655	-0.095	-0.113179	0.00902601	-0.0899913	0.0586705	-0.0589328	-7.22543e-06	-0.0386835	-0.00577529	0.460605	0.00712717	0.306775	0.0735925
1117	1	14	9	0	0	1	0	1.14286	1.71429	0.71429	0.55	0.45	0.55	0.7778	1	0.8889	0.2	0.25	0.2	0	0.07692	0.15385	1.77778	2.5	0.44444	2.1	1.5	1.6	1.625	1.625	1.75	2.125	3.5	3.75	-2.86416	1.215	-0.154	0.0348208	0.00302601	0.195009	0.0436705	-0.0829328	0.0189928	-0.0656835	0.00222471	0.973605	-0.119873	-0.171225	-0.163408
1118	0	14	5	0	0	0	0	-999	0.28571	0.57143	0.55	0.7	0.6	0.7778	0.6667	0.4444	0.15	0.2	0	0	0	0.46154	0.33333	0.33333	0.44444	1.8	1.7	1.8	1.375	1.375	1.875	1.875	2.625	2.25	-6.86416	0.528	-0.021	0.0998208	0.011026	0.0690087	-0.0733295	-0.0659328	0.0519928	-0.145684	-0.000775289	-0.177395	0.0221272	-0.287225	-0.0294075
1119	0	14	16	0	0	0	0	1.85714	1.71429	2	0.5	0.05	0.35	0.7778	0.3333	0.3333	0.9	0.85	1	0.38462	0.23077	0.15385	1.33333	1	0.88889	1.5	2.4	2.2	1.875	2.375	2.25	2.85714	3.125	2.875	4.13584	1.793	0.001	-0.106179	-0.015974	-0.0159913	-0.0993295	0.135067	-0.0290072	0.568316	-0.00377529	0.503605	-0.0458728	-0.313225	0.161592
1120	1	13	19	0	0	0	0	0.42857	0.85714	0.28571	0.2	0.2	0.25	0	0.2222	0.2222	0.1	0.15	-999	0	0.07692	-999	0.22222	0.33333	0.44444	2.4	2.5	2.4	2	2	-999	3.875	4	-999	7.13584	0.58	-0.088	-0.205179	0.00802601	-0.445991	0.0356705	-0.0939328	0.00899277	-0.152684	0.00422471	-0.224395	0.0311272	0.216775	0.00359249
1121	1	12	18	0	0	0	1	0.85714	0.14286	0.28571	0.3	0.15	0.5	0.3333	0.4444	0.1111	0.1	0.15	0.1	0	0.07692	0.07692	0.55556	0.55556	0.22222	2.2	2.4	2.6	2.875	2.75	2.5	3.875	4	4	6.13584	0.576	-0.135	-0.143179	0.023026	-0.243991	-0.0673295	-0.0929328	0.00999277	-0.157684	0.00322471	-0.0743945	-0.0118728	0.112775	0.117592
1122	1	12	9	0	1	0	0	2.28571	1.28571	-999	0.55	1.15	-999	0.8889	0.7778	-999	1.45	-999	-999	0.92308	-999	-999	1.11111	1.44444	-999	2	2.1	-999	1.625	-999	-999	0.375	-999	-999	-2.86416	1.725	-0.207	0.223821	0.029026	0.187009	-0.0143295	0.575067	-0.0400072	0.886316	-0.0227753	0.543605	-0.0238728	-0.0892247	0.0165925
1123	0	13	19	0	0	0	1	0.85714	0.85714	1	0.15	0.4	0.15	0.1111	0.4444	0.3333	0.55	0.4	0.4	0.15385	0.07692	0.15385	0.77778	0.66667	0.44444	2.1	2	2.3	2.375	2	2.875	3.75	3.75	4	7.13584	0.916	-0.008	-0.192179	0.00502601	-0.327991	0.0406705	-0.0149328	-0.00100723	0.151316	-0.00577529	0.0926055	-0.0188728	-0.0292247	0.0515925
1124	1	13	19	0	0	0	0	0.28571	-999	0.14286	0.65	-999	0.25	0.2222	-999	0.3333	0.05	0	0	0	0	0.07692	0.44444	-999	0.33333	2.4	-999	2.1	1.5	1.625	1.57143	3	3.125	3.25	7.13584	0.325	-0.071	0.0378208	-0.039974	-0.295991	0.0176705	-0.115933	0.00899277	-0.251684	0.00322471	-0.131395	0.00512717	0.145775	-0.0884075
1125	1	17	18	0	0	1	0	0.28571	0.28571	0.42857	0.4	0.45	0.8	0.1111	0.2222	0.7778	0.2	0.2	0.35	0	0.15385	0.23077	0.22222	0.22222	0.33333	1.7	2.4	1.8	1.625	1.75	1.5	3.125	3.375	3.125	6.13584	0.392	-0.01	0.00782081	0.046026	-0.320991	0.163671	-0.0489328	0.0279928	-0.0496835	0.00622471	-0.275395	0.0261272	-0.243225	-0.0144075
1126	1	14	10	0	0	0	0	0.57143	0.42857	0.28571	0.25	0.15	0.05	0.3333	0.4444	0.5556	0.2	0.1	0.05	0.15385	0.23077	0.07692	1	0.44444	0.44444	1.9	2.1	2.4	1.25	1.375	1.25	3.625	3.375	3.375	-1.86416	0.527	-0.096	-0.224179	-0.018974	-0.188991	0.0536705	0.0230672	-0.00800723	-0.154684	-0.00177529	0.130605	-0.0368728	-0.115225	0.131592
1127	1	15	12	0	0	0	0	0.14286	0.14286	0	0.25	0.15	0.4	0.6667	0.5556	0.5556	0.05	0.15	0	0	0	0	0.11111	0.33333	0.22222	2.3	2.2	2.1	2.125	2	1.875	3.5	3.125	3	0.135838	0.203	-0.072	-0.177179	0.018026	0.00300867	-0.0183295	-0.125933	0.000992775	-0.197684	0.00222471	-0.317395	0.0281272	0.0887753	-0.0634075
1128	1	13	8	0	0	0	0	0	0.28571	0.14286	0.6	-999	-999	0.4444	-999	-999	0.05	-999	-999	0.30769	-999	-999	0.77778	0.77778	0.55556	2	-999	-999	1.625	-999	-999	3.375	-999	-999	-3.86416	0.207	-0.022	0.0668208	-0.00697399	-0.133991	0.00867052	0.121067	-0.00800723	-0.199684	0.00522471	0.144605	-0.0138728	-0.0932247	0.0135925
1129	1	12	9	0	1	0	0	0.57143	0.57143	0.42857	0.45	0.3	0.15	0.4444	0.2222	0.3333	0.2	0.1	0.1	0	0	0.07692	0.22222	0.33333	0	2	2.1	2.3	1.75	1.625	1.375	3.25	2.75	2.625	-2.86416	0.595	-0.071	-0.0951792	-0.028974	-0.207991	-0.0273295	-0.115933	0.00899277	-0.142684	0.000224711	-0.317395	0.00712717	-0.0702247	0.0745925
1130	1	16	9	0	0	0	0	0.71429	0.42857	-999	0.6	0.45	-999	1	0.8889	-999	0.25	0.2	-999	0.23077	0	-999	0.66667	0.44444	-999	1.5	1.1	-999	0.375	0.375	-999	2.75	3.875	-999	-2.86416	0.626	-0.084	0.0448208	-0.010974	0.278009	-0.0143295	-0.0119328	-0.0190072	-0.0666835	0.000224711	-0.000394509	-0.00587283	-0.561225	-0.0224075
1131	0	13	10	0	1	0	1	0.57143	-999	0.28571	0.4	-999	0.2	0.6667	-999	1	0.1	0	0	0	0	0	0.77778	-999	0.11111	1.6	-999	2.3	1.875	2.625	2.625	2.28571	3.25	3	-1.86416	0.528	-0.097	-0.0951792	-0.017974	0.115009	0.0996705	-0.125933	0.000992775	-0.235684	0.00122471	-0.0203945	-0.0358728	-0.300225	0.173592
1132	1	14	14	0	0	0	0	0.57143	0.28571	0.28571	0.35	0.6	0.25	0.4444	0.2222	0.6667	0.2	0.15	0.15	0.07692	0.07692	0.07692	0.55556	0.33333	0.33333	1.9	1.9	2	2.125	2	1.875	3.375	3.75	4	2.13584	0.489	-0.091	-0.0511792	-0.00497399	-0.166991	0.0626705	-0.0589328	-7.22543e-06	-0.113684	0.00122471	-0.107395	-0.00387283	-0.184225	0.00659249
1133	1	14	15	0	0	0	0	0.42857	0	0.28571	1.8	0.55	0.7	1.3333	1.2222	0.8889	-999	0.45	0.65	-999	0.15385	0.30769	0.77778	0.44444	0.55556	1.7	1.7	1.7	0.5	0.5	0.375	1.5	2.5	2.5	3.13584	0.349	-0.054	0.579821	-0.120974	0.522009	-0.0763295	0.0430672	0.0129928	0.218316	0.00222471	0.0606055	-0.0118728	-0.352225	-0.0364075
1134	1	17	15	0	0	0	0	0.57143	0.28571	0	0.3	0.15	0.25	1.4444	0.4444	0.7778	0.75	-999	-999	0.23077	0	-999	2.11111	1.77778	1.33333	2.3	2.8	2.9	1.75	1.875	-999	3.83333	-999	-999	3.13584	0.43	-0.153	-0.177179	-0.00297399	0.398009	-0.120329	-0.0119328	-0.0190072	0.343316	-0.00877529	1.11861	-0.0948728	0.253775	0.182592
1135	0	17	7	0	0	0	0	1.42857	-999	-999	0.55	0.4	-999	0.4444	0.8889	-999	0.8	0.15	-999	0.15385	0	-999	1.88889	-999	-999	1.8	2	-999	1.75	1.125	-999	1.875	3.375	-999	-4.86416	1.242	-0.117	0.00782081	-0.00897399	-0.0189913	0.0666705	-0.0489328	-0.0110072	0.137316	-0.0147753	0.909605	-0.0758728	-0.222225	0.0385925
1136	1	15	16	0	0	0	0	0.14286	0.14286	0.14286	0.4	0.25	0.25	0.6667	0.3333	0.2222	0	0	-999	0	0	-999	0.11111	0.11111	0	2	2.2	2	2.75	2.5	-999	4	4	-999	4.13584	0.232	-0.041	-0.113179	-0.013974	-0.0859913	-0.106329	-0.121933	0.00399277	-0.265684	0.00522471	-0.419395	0.0181272	-0.0862247	-0.0214075
1137	0	12	10	0	0	0	0	1.57143	1.57143	1.71429	0.3	0.3	0.2	0.7778	0.4444	0.3333	0.9	0.85	0.65	0.15385	0.23077	0.23077	0.33333	0.33333	0.44444	2.4	2.5	2.9	2.25	1.75	1.875	3.875	3.875	3	-1.86416	1.57	-0.006	-0.148179	-0.00697399	0.00800867	-0.100329	0.0430672	0.00899277	0.488316	-0.0137753	-0.177395	0.0221272	0.266775	0.162592
1138	1	11	10	0	0	0	0	1.71429	1.57143	1.57143	0.2	0.25	0.2	0.4444	0.3333	0.7778	0.65	0.4	0.45	0.15385	0.07692	0.07692	0.44444	0.77778	0.22222	1.9	2	2	1.5	2	2	2.875	3	4	-1.86416	1.604	-0.062	-0.200179	0.00402601	-0.128991	0.0916705	-0.0249328	-0.0100072	0.195316	-0.00777529	-0.0653945	-0.00387283	-0.169225	0.00559249
1139	0	12	15	0	0	0	0	1.14286	1.57143	0.85714	0	0.3	0.55	0	0.2222	0.4444	-999	0.5	0.4	-999	0.23077	0.07692	0.55556	0.55556	0.55556	2.3	2.1	2.1	1.75	1.75	0.5	2	2	2.875	3.13584	1.205	-0.117	-0.221179	0.063026	-0.417991	0.0966705	0.0320672	-0.0110072	0.160316	-0.00277529	-0.00539451	0.00712717	0.0747753	-0.0624075
1140	1	14	19	0	0	0	0	0.42857	0.14286	-999	0.2	-999	-999	0.6667	-999	-999	0.2	0.3	-999	0	0.15385	-999	0.22222	0.22222	-999	1.5	-999	-999	1.25	0.625	-999	3.25	1.75	-999	7.13584	0.377	-0.071	-0.169179	0.016026	0.0280087	-0.00232948	-0.0649328	0.0149928	-0.0386835	0.00322471	-0.293395	0.0211272	-0.433225	0.0645925
1141	1	16	11	0	0	0	0	0.57143	0.57143	-999	0.45	0.65	-999	0	0.3333	-999	0.05	0.2	-999	0	0.07692	-999	0.22222	0.11111	-999	2.5	2.1	-999	2.625	1.875	-999	3.875	4	-999	-0.864162	0.609	-0.056	0.0358208	0.012026	-0.413991	0.0516705	-0.0939328	0.00899277	-0.148684	0.00622471	-0.329395	0.0201272	0.197775	-0.0694075
1142	1	14	9	1	0	0	0	0.57143	1.14286	0.71429	0.3	1.5	1.65	1	0.7778	1	0.25	0.45	0.95	0	0.07692	0.23077	2	2.22222	1.77778	2.6	1.9	1.3	1.375	0.875	0.5	3.75	3.625	2.375	-2.86416	0.808	-0.031	0.328821	0.156026	0.273009	0.0296705	-0.0729328	0.0269928	0.195316	0.0202247	1.27661	-0.0638728	0.130775	-0.387408
1143	0	11	12	0	0	0	0	1.42857	1	0.71429	0.9	0.15	0.35	0.5556	0.2222	0.1111	0.9	1	0.55	0.53846	0.38462	0.38462	1.11111	1	0.77778	1.7	2.4	2	1.25	2.875	2	2.875	4	4	0.135838	1.148	-0.176	0.0778208	-0.059974	-0.178991	-0.111329	0.280067	-0.0220072	0.520316	-0.0167753	0.386605	-0.0328728	-0.223225	0.0495925
1144	1	14	12	0	0	0	0	0.42857	-999	-999	0.4	-999	-999	0.5556	-999	-999	0.35	-999	-999	0.30769	-999	-999	0.88889	-999	-999	1.4	-999	-999	1.5	-999	-999	3.875	-999	-999	0.135838	0.489	-0.049	-0.0511792	0.00502601	-0.0529913	0.00367052	0.121067	-0.00800723	0.0333165	-0.000775289	0.204605	-0.0168728	-0.501225	0.0745925
1145	1	12	15	0	0	1	0	0.85714	0.85714	0.28571	0.75	0.7	0.05	0.4444	0.4444	0.7778	-999	-999	0.5	-999	-999	0.15385	0.55556	0.33333	0.22222	2.1	2.1	2	1.375	2.25	1.75	3.5	3.5	3.25	3.13584	0.769	-0.163	0.105821	-0.068974	-0.105991	0.0906705	0.0050672	-7.22543e-06	0.172316	-0.000775289	-0.130395	-0.00987283	-0.0452247	-0.0444075
1146	0	12	9	0	0	0	0	0.57143	0.71429	-999	0.3	0.25	-999	0.2222	0.3333	-999	0.5	0.75	-999	0.23077	0.38462	-999	0.66667	0.22222	-999	1.9	2	-999	1.75	1.625	-999	4	4	-999	-2.86416	0.664	-0.045	-0.144179	0.00502601	-0.295991	0.0186705	0.132067	0.00799277	0.300316	-0.000775289	-0.0723945	-0.00787283	-0.164225	0.0215925
1147	0	13	16	0	0	0	0	0.57143	0.28571	0.28571	0.25	0.15	0.25	0.2222	0.6667	0.3333	0.1	0.05	0	0	0	0	1.11111	0.22222	0.44444	2.2	2.1	2	1.875	1.625	2.125	2.25	3.5	4	4.13584	0.489	-0.091	-0.197179	0.00202601	-0.224991	0.0136705	-0.125933	0.000992775	-0.217684	0.00122471	0.121605	-0.0448728	0.00977529	-0.0694075
1148	0	13	11	0	0	0	0	0.42857	-999	-999	0.2	-999	-999	0	-999	-999	0.1	-999	-999	0	-999	-999	0.11111	-999	-999	2.8	-999	-999	2.25	-999	-999	4	-999	-999	-0.864162	0.489	-0.049	-0.169179	0.016026	-0.456991	0.0296705	-0.104933	0.00699277	-0.160684	0.00422471	-0.344395	0.0291272	0.450775	-0.0664075
1149	0	15	12	0	0	1	0	0.57143	0.57143	0.28571	0.5	0.45	0.6	0.6667	1.1111	1.1111	0.35	0.2	0.3	0.23077	0.15385	0.23077	0.77778	0.44444	0.33333	2	1.9	1.6	1.625	1.375	1.25	3.125	2.375	1.875	0.135838	0.566	-0.102	0.0208208	0.014026	0.190009	0.126671	0.0530672	-0.00200723	-0.0116835	-0.000775289	0.0136055	-0.0238728	-0.169225	-0.144408
1150	0	17	16	0	0	0	0	0	0.14286	0.28571	0.65	0.4	0.8	0.5556	0.2222	0.4444	0.25	0.05	0.2	0.07692	0	0.07692	0.11111	0.11111	0.22222	2.3	1.9	2.4	2	1.5	1.625	3	3.5	3.375	4.13584	0.198	0.015	0.0968208	0.017026	-0.137991	-0.0213295	-0.0819328	-0.00100723	-0.121684	0.00122471	-0.373395	0.0301272	0.0757753	0.0355925
1151	1	11	9	0	0	0	0	0.28571	0.85714	0.85714	0.4	0.35	0.35	0.6667	0.7778	0.7778	-999	0.3	0.3	-999	0.07692	0.07692	0.44444	0.88889	0.33333	2.4	2.1	1.8	2	2	1.625	3.625	4	4	-2.86416	0.634	0.061	-0.0761792	-0.00197399	0.0780087	0.0396705	-0.0529328	-0.00200723	0.0173165	0.000224711	-0.0143945	0.00112717	0.0997753	-0.181408
1152	1	14	7	0	0	0	0	0.57143	0.71429	0.71429	0.5	0.35	0.15	0.2222	0.4444	0.1111	0.15	0.25	0.3	0.15385	0.15385	0.15385	1.33333	0.44444	0.66667	2.5	2.5	2.3	1.5	1	-999	3.625	4	-999	-4.86416	0.692	-0.014	-0.0631792	-0.033974	-0.299991	-0.0433295	0.0090672	-7.22543e-06	-0.0596835	0.00722471	0.317605	-0.0528728	0.261775	-0.0524075
1153	0	12	12	0	0	0	0	0.57143	0.71429	0.42857	0.7	1.45	0.55	0.1111	0.7778	0.6667	0.25	0.15	0.4	0.07692	0.07692	0.07692	0.44444	0.33333	0.11111	2.5	2	1.7	2	1.5	1.75	2	2.75	2.625	0.135838	0.634	-0.077	0.328821	-0.00397399	-0.215991	0.126671	-0.0589328	-7.22543e-06	-0.0396835	0.00622471	-0.200395	-0.00587283	0.129775	-0.236408
1154	1	11	17	0	1	0	0	0.14286	0.42857	0.14286	0.3	0.75	0.35	0.2222	1.3333	1.1111	0.15	0.15	0.35	0	0	0	0.44444	0.33333	0.55556	2	1.7	2.4	1.25	1.25	1.75	3.125	4	3.375	5.13584	0.309	-0.052	-0.0221792	0.013026	0.0140087	0.217671	-0.125933	0.000992775	-0.0846835	0.00822471	-0.107395	0.0181272	-0.117225	0.111592
1155	1	13	17	0	0	0	0	1.42857	-999	0.85714	0.35	-999	1.5	0.4444	-999	0.4444	0.6	0.5	0.3	0.15385	0.30769	0.15385	0.44444	-999	0.44444	2.5	-999	2	2.5	2.25	2.5	3.625	3.875	3	5.13584	1.188	-0.146	0.152821	0.128026	-0.140991	-0.00032948	0.0560672	0.00199277	0.181316	-0.0107753	-0.0983945	0.0111272	0.188775	-0.144408
1156	0	17	11	1	0	0	0	0.71429	-999	-999	0.45	-999	-999	0.3333	-999	-999	0	-999	-999	0.07692	-999	-999	0.22222	-999	-999	2	-999	-999	2	-999	-999	2.25	-999	-999	-0.864162	0.704	-0.068	-0.0211792	0.00202601	-0.213991	0.0136705	-0.0489328	0.00299277	-0.238684	0.00622471	-0.266395	0.0221272	-0.0932247	0.0135925
1157	1	12	20	0	0	0	0	0.42857	0.14286	0	0.25	0.25	0.1	0.6667	0.7778	0.4444	0.1	0.05	0.05	0	0	0	0.22222	0.33333	0.22222	2.85714	2.7	2.6	2.25	1.42857	2.25	4	3.875	4	8.13584	0.329	-0.122	-0.194179	-0.012974	0.0370087	-0.0513295	-0.125933	0.000992775	-0.205684	0.00222471	-0.270395	0.0191272	0.516775	-0.0474075
1158	1	17	16	0	0	0	0	0.85714	-999	0.85714	1.6	-999	0.75	1.2222	-999	0.7778	0	-999	0.05	0	-999	0	1.33333	-999	1.22222	1.9	-999	2.1	1.125	-999	1.625	2.625	-999	4	4.13584	0.883	-0.039	0.609821	-0.088974	0.388009	-0.0793295	-0.117933	0.000992775	-0.235684	0.00622471	0.604605	-0.0278728	-0.154225	0.0365925
1159	0	11	8	0	0	0	0	1	-999	-999	0.55	-999	-999	0.4444	-999	-999	0.3	-999	-999	0.15385	-999	-999	0.55556	-999	-999	1	-999	-999	1.375	-999	-999	3.25	-999	-999	-3.86416	0.919	-0.088	0.0378208	-0.00397399	-0.133991	0.00867052	0.0080672	-0.00100723	-0.00568353	0.000224711	-0.0313945	0.00212717	-0.774225	0.114592
1160	1	16	11	0	0	0	0	0.14286	0.28571	0.42857	0.65	1.4	0.9	1.6667	2	1.4444	0.05	0.65	0.3	0.07692	0.46154	0.07692	0.11111	0.33333	0.33333	2	1.2	1.9	2.25	1.75	1.5	4	2	3.125	-0.864162	0.329	0.015	0.344821	0.038026	0.925009	-0.00532948	0.0590672	0.00499277	0.0533165	0.00922471	-0.294395	0.0351272	-0.238225	-0.0404075
1161	0	13	16	0	0	0	0	1	-999	0.57143	0.55	-999	0.05	0.3333	-999	0	0.45	-999	0.05	0.07692	-999	0	0.11111	-999	0.77778	2	-999	2.1	1.875	2	1.875	2.625	2.875	3	4.13584	0.858	-0.121	-0.0531792	-0.049974	-0.307991	-0.0943295	-0.0729328	-0.00900723	-0.0106835	-0.0117753	-0.176395	0.0581272	-0.0942247	0.0115925
1162	1	15	17	0	0	0	0	0.28571	0.28571	0.14286	0.4	0.65	0.4	0.2222	0.1111	0.1111	0.2	0.2	0.2	0.07692	0.15385	0.15385	0.33333	0.22222	0.11111	2.5	2.4	2.3	1.85714	0.625	1.5	3.625	4	3.75	5.13584	0.334	-0.072	0.000820809	0.00602601	-0.370991	-0.0393295	-0.0249328	0.00999277	-0.0836835	0.00222471	-0.275395	0.00412717	0.246775	-0.0514075
1163	0	15	8	0	0	0	0	1	1.14286	0.42857	0.45	0.4	0.4	0.5556	0.7778	0.6667	0.1	0.2	0.25	0.07692	0.30769	0.46154	0.44444	0.77778	0.11111	2.7	2	2.6	2.5	2.625	2.625	3.375	3.75	4	-3.86416	0.939	-0.168	-0.0381792	-0.00197399	0.00800867	0.0326705	0.0620672	0.0459928	-0.105684	0.00722471	-0.0893945	-0.00987283	0.330775	-0.000407514
1164	0	16	12	0	0	1	0	0.28571	-999	-999	0.25	-999	-999	0.3333	-999	-999	0.1	-999	-999	0.07692	-999	-999	0.11111	-999	-999	2.8	-999	-999	1.875	-999	-999	4	-999	-999	0.135838	0.382	-0.039	-0.139179	0.013026	-0.213991	0.0136705	-0.0489328	0.00299277	-0.160684	0.00422471	-0.344395	0.0291272	0.450775	-0.0664075
1165	0	15	11	0	0	0	0	0.14286	0.14286	0.28571	-999	0.5	0.1	-999	1.3333	1	-999	-999	0.3	-999	-999	0.23077	0.55556	0.77778	0	-999	2.1	2.2	1.375	-999	1.5	4	-999	-999	-0.864162	0.261	-0.01	-0.0671792	-0.028974	0.412009	0.0146705	0.0490672	0.00399277	0.0233165	0.000224711	-0.0653945	-0.0258728	-0.0112247	0.0125925
1166	0	12	16	0	0	0	0	1	-999	-999	0.3	-999	-999	0.5556	-999	-999	0.2	-999	-999	0.15385	-999	-999	0.11111	-999	-999	2.2	-999	-999	2.375	-999	-999	4	-999	-999	4.13584	0.919	-0.088	-0.110179	0.011026	-0.0529913	0.00367052	0.0080672	-0.00100723	-0.0836835	0.00222471	-0.344395	0.0291272	0.0427753	-0.00640751
1167	0	16	20	0	0	0	0	0	0	0	0.2	0.1	0.05	0.1111	0.4444	0.1111	0	0.05	0	0.07692	0.07692	0	0	0	0	2.3	2.3	2.2	2	2	2.25	4	4	3.875	8.13584	0.101	-0.042	-0.256179	-0.013974	-0.355991	-0.0203295	-0.0689328	-0.00800723	-0.250684	0.00522471	-0.494395	0.0291272	0.112775	-0.0334075
1168	1	17	8	0	0	1	0	0.71429	0.42857	0.14286	0.3	0.35	0.4	1	0.8889	0.7778	0.35	0.05	0.15	0.15385	0	0	0.44444	0.33333	0.66667	1.9	2.3	2.2	1.375	1.625	1.875	3.5	3.625	3	-3.86416	0.561	-0.152	-0.110179	0.014026	0.269009	-0.0323295	-0.0579328	-0.0190072	-0.0996835	-0.00377529	-0.0843945	0.0241272	-0.107225	0.0655925
1169	0	12	18	0	1	0	0	1.14286	0.57143	0.71429	0.3	0.15	0.15	0.3333	0.1111	0.3333	0.15	0.1	0.1	0	0	0	0.22222	0.55556	0.33333	2.1	2.5	2.1	1.5	1.5	2.125	3.75	3.875	3.875	6.13584	0.906	-0.109	-0.190179	-0.013974	-0.287991	-0.00332948	-0.125933	0.000992775	-0.159684	0.00222471	-0.191395	0.0231272	0.0217753	-0.0184075
1170	1	11	6	0	0	0	1	0.42857	-999	0.57143	0.35	0.2	0.15	0	0	0	0.5	0.55	0.3	0.07692	0.07692	0	1	-999	0.55556	3	2.7	2.1	2.28571	1.75	2.5	3.42857	3.5	4	-5.86416	0.553	-0.014	-0.159179	-0.018974	-0.520991	-0.0213295	-0.0689328	-0.00800723	0.166316	-0.00777529	0.229605	-0.0328728	0.544775	-0.241408
1171	1	14	8	0	0	0	0	0.57143	0	-999	2	1.45	-999	1.7778	1.8889	-999	0.15	0.4	-999	0.07692	0.15385	-999	0.55556	0.11111	-999	2	1.8	-999	2.375	2.25	-999	3.375	3.5	-999	-3.86416	0.393	-0.099	0.944821	-0.077974	0.977009	0.0166705	-0.0279328	0.00699277	-0.0116835	0.00522471	-0.163395	-0.00187283	-0.144225	-0.0204075
1172	1	11	11	0	0	0	0	0.14286	-999	-999	0	-999	-999	0	-999	-999	0.15	-999	-999	0	-999	-999	0.44444	-999	-999	1.5	-999	-999	1.625	-999	-999	3	-999	-999	-0.864162	0.274	-0.029	-0.287179	0.028026	-0.456991	0.0296705	-0.104933	0.00699277	-0.122684	0.00322471	-0.109395	0.00912717	-0.433225	0.0645925
1173	1	17	18	0	0	0	0	0.28571	0.42857	0.14286	0.4	0.4	1	0.4444	0.5556	0.8889	0.1	0.15	0.1	0.07692	0.15385	0.07692	0.55556	0.55556	0.33333	2.1	2.2	2.4	2.75	2.5	3	3.875	3.375	3.875	6.13584	0.372	-0.077	0.0238208	0.066026	-0.0679913	0.119671	-0.0349328	0.000992775	-0.157684	0.00322471	-0.0513945	-0.00587283	0.00877529	0.0805925
1174	0	14	16	0	0	0	0	0.71429	0.85714	1	0.6	0.2	0.45	0.7778	0.3333	0.3333	0.4	0.6	0.5	0.53846	0.46154	0.23077	0.55556	0.11111	0.33333	1.9	2	2.3	1.75	2.5	2.375	1.75	3.125	-999	4.13584	0.852	0.017	-0.0181792	-0.015974	-0.0159913	-0.0993295	0.284067	-0.0380072	0.197316	0.00222471	-0.163395	-0.00187283	-0.139225	0.100592
1175	0	16	15	0	0	0	0	1.42857	1	0.28571	0.7	0.15	0.75	0.7778	0.3333	0.3333	0.55	0.55	0.5	0.23077	0.15385	0.15385	0.44444	0.77778	0.11111	2.7	2.1	2	0.5	1.625	1.25	4	3.375	4	3.13584	1.06	-0.269	0.0508208	0.00402601	-0.0159913	-0.0993295	0.0430672	-0.0100072	0.228316	-0.00377529	-0.0893945	-0.00987283	0.284775	-0.191408
1176	1	14	14	0	0	0	0	0	-999	-999	0.4	-999	-999	0.5556	-999	-999	0.2	-999	-999	0.07692	-999	-999	0	-999	-999	2	-999	-999	1.5	-999	-999	2.625	-999	-999	2.13584	0.167	-0.02	-0.0511792	0.00502601	-0.0529913	0.00367052	-0.0489328	0.00299277	-0.0836835	0.00222471	-0.422395	0.0351272	-0.0932247	0.0135925
1177	0	15	10	0	1	0	0	0	0.42857	0.14286	0.3	0.3	0.4	0.1111	0.1111	0	0	0.05	0	0	0.07692	0	0	0	0	3	3	2.7	2.625	2.5	2.875	3	3.375	4	-1.86416	0.246	-0.027	-0.121179	0.014026	-0.440991	-0.0463295	-0.102933	0.00199277	-0.250684	0.00522471	-0.494395	0.0291272	0.647775	-0.0554075
1178	0	11	18	0	0	0	0	0.57143	0.71429	0.71429	0.15	0.2	0.25	0.2222	0	0.2222	0	0.2	0.1	0	0	0	0	0.22222	0	2.3	2.2	2	1.625	2.25	1.875	3.5	3.875	3.5	6.13584	0.692	-0.014	-0.225179	0.014026	-0.380991	-0.00832948	-0.125933	0.000992775	-0.172684	0.00722471	-0.438395	0.0271272	0.0787753	-0.0954075
1179	0	17	17	0	0	0	0	0.14286	0	0.28571	0.2	0.25	0.2	1.1111	0.5556	0.2222	0.1	0.05	0.05	0.07692	0	0	0.44444	0.33333	0.22222	2.6	2.6	2.5	1.75	1.625	1.875	3	3.125	-999	5.13584	0.223	-0.005	-0.200179	0.00402601	0.186009	-0.202329	-0.0919328	-0.00900723	-0.205684	0.00222471	-0.177395	0.000127168	0.350775	-0.0154075
1180	0	11	9	0	0	0	0	1.42857	1.57143	1.42857	-999	0.35	0.3	-999	0.7778	0.1111	-999	0.85	0.9	-999	0.30769	0.38462	2	1.22222	1.11111	-999	2.8	3	1	1.5	2.625	3.25	0.5	4	-2.86416	1.448	-0.043	-0.0811792	-0.00797399	-0.0479913	-0.123329	0.146067	0.00999277	0.522316	-0.00377529	0.885605	-0.0928728	0.387775	0.159592
1181	0	17	19	0	0	0	1	0.42857	0.42857	0.14286	0.35	0.65	1	0.7778	0.6667	0.7778	0.15	0	0.2	0.07692	0.07692	0	0.55556	0.44444	0.11111	1.7	2.2	1.9	1.375	1.75	1.25	2.625	3	2.375	7.13584	0.435	-0.102	0.0618208	0.074026	0.110009	0.0176705	-0.0689328	-0.00800723	-0.173684	0.00522471	-0.126395	-0.0168728	-0.261225	0.0205925
1182	1	16	11	0	0	0	0	0.28571	0	0	0.1	0.2	0.35	0.2222	0.2222	0.5556	0.05	0	0	0	0	0	0	0	0.11111	2	1.8	2.4	2.125	1.5	1.625	3.75	3.625	3.625	-0.864162	0.227	-0.092	-0.232179	0.030026	-0.292991	0.0796705	-0.125933	0.000992775	-0.251684	0.00322471	-0.471395	0.0351272	-0.103225	0.110592
1183	0	15	17	0	0	1	0	0.85714	0.57143	0.42857	0.35	0.7	0.55	0.2222	0.3333	0.1111	0.65	0.8	0.7	0.23077	0.30769	0.46154	0.77778	0.44444	0.55556	2.2	1.9	1.8	2	1.5	1	3.625	2.875	2.875	5.13584	0.721	-0.121	0.0128208	0.028026	-0.323991	-0.0423295	0.130067	0.0259928	0.398316	-0.00277529	0.0606055	-0.0118728	-0.0392247	-0.130408
1184	0	13	9	0	0	0	0	0.42857	0.42857	0.42857	0.45	0.2	0.45	1	0.4444	0.5556	0.2	0.15	-999	0.07692	0.07692	-999	0.33333	0.11111	0.22222	2.3	1.7	1.7	1.75	1.375	-999	3.375	1.375	-999	-2.86416	0.494	-0.04	-0.0781792	0.00102601	0.147009	-0.0873295	-0.0569328	0.00199277	-0.110684	0.00122471	-0.279395	0.0111272	-0.0222247	-0.183408
1185	1	14	14	0	0	0	0	1	-999	0.57143	0.4	0.7	0.45	0.5556	1	0.8889	0.55	-999	0.05	0.15385	-999	0.15385	0.88889	-999	0.55556	2.2	2	2.3	1.625	-999	1.625	3	-999	3.5	2.13584	0.858	-0.121	0.0188208	0.012026	0.0830087	0.0906705	0.0080672	-7.22543e-06	0.0393165	-0.0147753	0.170605	-0.0228728	0.0257753	0.0275925
1186	1	13	9	0	1	0	0	0.14286	0.14286	0.14286	0.15	0.1	0.35	0.4444	0.3333	0.6667	0.15	0.1	0.2	0	0	0	0.44444	0.77778	0.55556	2.2	2.1	2.4	1.75	1.375	1.5	2.875	2.5	3.375	-2.86416	0.232	-0.041	-0.235179	0.023026	-0.142991	0.0616705	-0.125933	0.000992775	-0.136684	0.00422471	0.00360549	0.0141272	0.0497753	0.0575925
1187	0	14	9	0	0	0	1	0.28571	0.28571	0.28571	0.25	0.25	-999	0.6667	0.3333	-999	0.05	0.05	0.1	0	0.07692	0.15385	0.11111	0.33333	0.22222	2	1.8	-999	1.75	1.25	1.125	3.25	2.625	2.75	-2.86416	0.363	-0.041	-0.166179	0.00902601	-0.0579913	-0.0453295	-0.0829328	0.0189928	-0.210684	0.00622471	-0.317395	0.0281272	-0.144225	-0.0204075
1188	1	12	17	0	0	0	1	0.71429	0.57143	0.71429	0.3	0.4	0.4	0.5556	1.1111	0.6667	0.3	-999	0.15	0.07692	-999	0.07692	0.33333	0.88889	0.66667	1.9	1.6	1.8	2.5	-999	2	3.5	-999	3.875	5.13584	0.717	-0.034	-0.0981792	0.015026	0.0790087	0.0286705	-0.0549328	-7.22543e-06	-0.0486835	-0.00277529	0.00860549	0.0291272	-0.246225	-0.0524075
1189	1	13	11	0	1	0	0	0	0.14286	0.14286	0.25	0.5	0.3	0.4444	0.4444	0.5556	0.15	0.25	0	0	0.23077	0.07692	1.77778	0	0.33333	2.5	2.6	2.5	3	2.5	2.625	3.875	4	3.875	-0.864162	0.169	-0.016	-0.108179	0.011026	-0.132991	0.0306705	-0.0459328	0.0119928	-0.127684	-0.00177529	0.322605	-0.105873	0.295775	0.00959249
1190	0	13	11	0	0	0	0	1.28571	0.71429	0.71429	0.4	0.25	0	0.6667	0.3333	0.1111	-999	0.1	0.05	-999	0	0	0.66667	0.55556	0.22222	2.3	1.9	3	2.375	2.625	2.75	3.75	4	4	-0.864162	1.008	-0.139	-0.147179	-0.039974	-0.0999913	-0.136329	-0.112933	-0.00300723	-0.177684	0.00122471	-0.0283945	-0.0208728	0.136775	0.226592
1191	1	13	8	0	0	0	0	0	0	0	0.2	0.2	0.3	0	0.2222	0.1111	0	0	0	0	0	0	0.11111	0.11111	0.11111	2	2.6	2.5	2.375	2.25	2.375	3.25	4	3.5	-3.86416	0.101	-0.042	-0.198179	0.013026	-0.458991	0.00567052	-0.125933	0.000992775	-0.268684	0.00522471	-0.396395	0.0241272	0.0207753	0.131592
1192	0	15	12	0	0	0	1	0	0	0	0.6	0.6	0.3	1.2222	1	0.7778	0	0	0	0	0	0	0	0.22222	0.11111	2	1.8	1.9	1.25	1.75	1.625	4	4	4	0.135838	0.101	-0.042	0.0558208	-0.026974	0.405009	-0.0803295	-0.125933	0.000992775	-0.268684	0.00522471	-0.415395	0.0331272	-0.153225	-0.0484075
1193	1	12	14	0	0	0	1	0	0.14286	0.14286	0.2	-999	-999	0.1111	-999	-999	0.05	0.1	0.3	0.07692	0	0.07692	0	0	0	2.3	-999	-999	2	1.625	-999	3.25	3	-999	2.13584	0.169	-0.016	-0.169179	0.016026	-0.375991	0.0246705	-0.0819328	-0.00100723	-0.147684	0.0112247	-0.494395	0.0291272	0.110775	-0.0164075
1194	0	13	12	1	0	1	1	1.42857	1.14286	1.71429	0.95	0.55	0.75	0.8889	1.1111	0.2222	0.55	0.7	-999	0.23077	0.23077	-999	2.44444	0.88889	0.55556	2.2	2.5	1.3	1.375	-999	-999	3.5	3.625	-999	0.135838	1.391	0.036	0.245821	-0.019974	0.192009	-0.162329	0.0750672	-0.00300723	0.297316	-0.00277529	0.872605	-0.158873	-0.00422471	-0.296408
1195	1	17	16	0	0	0	0	0.42857	0.42857	0.28571	0.2	0.1	0.35	0.4444	0.3333	0.5556	0.25	0.2	0.1	0.38462	0.23077	0	0.22222	0	0.11111	2.7	2.7	2.4	1.75	2	2.375	4	2.5	3.375	4.13584	0.464	-0.071	-0.215179	0.018026	-0.156991	0.0316705	0.115067	-0.0470072	-0.0896835	-0.00177529	-0.377395	0.0151272	0.409775	-0.0724075
1196	0	12	14	0	0	0	0	0.71429	1	-999	0.3	0.35	-999	0.4444	0.4444	-999	0.35	-999	-999	0.23077	-999	-999	0.22222	0.22222	-999	2.3	2.1	-999	2	-999	-999	3.125	-999	-999	2.13584	0.842	-0.041	-0.116179	0.010026	-0.145991	0.00267052	0.0650672	-0.00500723	0.0333165	-0.000775289	-0.293395	0.0211272	0.0827753	-0.0354075
1197	0	12	12	0	0	0	0	0.85714	0.71429	0.42857	0.15	0.15	0.05	0.2222	0	0	0.4	0.3	0.2	0.07692	0.07692	0.07692	0.11111	0.44444	0.22222	2.9	2.4	2.5	2.25	2.25	2.625	2	3.875	4	0.135838	0.76	-0.127	-0.264179	-0.00797399	-0.408991	-0.0683295	-0.0589328	-7.22543e-06	0.0193165	-0.00577529	-0.289395	0.0281272	0.486775	-0.0864075
1198	0	13	16	0	0	0	1	0.42857	0.14286	0.14286	0.1	0.25	0.35	0.3333	0.7778	1.2222	0.1	0.05	0	0	0	0	0.22222	0.22222	0.11111	2	2	2.1	2	2.25	2.5	3	2.875	3.375	4.13584	0.358	-0.091	-0.220179	0.030026	-0.0359913	0.230671	-0.125933	0.000992775	-0.217684	0.00122471	-0.321395	0.0141272	-0.104225	0.0125925
1199	0	11	10	0	0	0	0	0.57143	0.71429	0.42857	0.25	0.7	0.55	0.6667	0.6667	0.7778	0.3	0.15	0.2	0	0.07692	0.07692	0.22222	0.11111	0.11111	2.2	2.6	1.9	1.875	2.25	2.125	2.625	2.875	2.625	-1.86416	0.634	-0.077	-0.0271792	0.039026	0.0540087	0.0406705	-0.0929328	0.00999277	-0.0686835	-0.000775289	-0.349395	0.0151272	0.0707753	-0.107408
1200	0	13	14	0	0	0	1	0.28571	0	0.14286	0.25	0.15	0.05	0.4444	0	0.2222	0	0	-999	0	0	-999	0.33333	0.11111	0.44444	2.4	2.3	2.7	1.875	2	2	3	4	4	2.13584	0.256	-0.061	-0.224179	-0.018974	-0.268991	-0.0553295	-0.121933	0.00399277	-0.265684	0.00522471	-0.233395	0.0231272	0.217775	0.101592
1201	1	11	5	0	0	1	0	1.71429	-999	-999	0.9	-999	-999	0.5556	-999	-999	0.85	-999	-999	0.15385	-999	-999	0.88889	-999	-999	1.8	-999	-999	1	-999	-999	3.125	-999	-999	-6.86416	1.457	-0.136	0.244821	-0.023974	-0.0529913	0.00367052	0.0080672	-0.00100723	0.420316	-0.0107753	0.204605	-0.0168728	-0.229225	0.0335925
1202	1	16	14	0	0	0	0	0.42857	0.57143	0.71429	0.4	0.8	0.6	1	1.7778	1.2222	0.3	0.15	0.2	0.38462	0.07692	0.07692	0.88889	1	0.77778	2	2	1.6	1.71429	-999	1.75	3.625	2.75	3.125	2.13584	0.591	0.016	0.0628208	0.028026	0.514009	0.0776705	0.0780672	-0.0400072	-0.0686835	-0.000775289	0.293605	-0.0128728	-0.155225	-0.146408
1203	1	14	18	0	0	0	0	0.85714	0.42857	0.42857	0.25	0.2	0.5	0.6667	0.5556	0.6667	0.15	0.35	0.2	0	0	0.23077	0	0.11111	0.11111	1.4	2.5	2.6	1.625	0.75	1.625	3.25	3	3.375	6.13584	0.683	-0.115	-0.151179	0.029026	0.0160087	0.0116705	-0.0959328	0.0259928	-0.0456835	0.00322471	-0.443395	0.0341272	-0.313225	0.311592
1204	0	15	17	0	0	0	1	0.42857	0.28571	0	0.3	0.45	0.3	0.5556	0.5556	0.6667	0.05	0.05	0	0	0	0	0.22222	0.33333	0	2.4	2.3	2.3	2.625	2.375	2.25	3.625	3.75	3.25	5.13584	0.367	-0.128	-0.100179	0.00502601	-0.0399913	0.0356705	-0.125933	0.000992775	-0.233684	0.00322471	-0.317395	0.00712717	0.177775	-0.0254075
1205	0	15	10	0	0	0	0	0.57143	0.42857	0.57143	0.85	0.25	-999	1.1111	0.7778	-999	0.3	0.3	0.15	0.23077	0.30769	0.15385	0.55556	0.55556	0.33333	1.6	1.4	-999	0.625	1.25	-999	2.875	2.625	-999	-1.86416	0.586	-0.034	0.0968208	-0.041974	0.305009	-0.0463295	0.0900672	-0.00800723	-0.0256835	-0.00277529	-0.0513945	-0.00587283	-0.448225	-0.00140751
1206	1	11	20	0	0	0	0	0.85714	-999	0.42857	0.55	-999	1	1	-999	0.8889	0.35	0.45	-999	0.53846	0.30769	-999	0.66667	-999	0.55556	1.8	-999	1.9	1.125	1.75	-999	2.5	3.5	-999	8.13584	0.732	-0.122	0.146821	0.052026	0.284009	-0.00232948	0.251067	-0.0280072	0.0953165	0.000224711	0.0526055	-0.00287283	-0.248225	-0.000407514
1207	0	16	11	0	0	0	0	0.14286	0.28571	0.57143	0.65	-999	-999	1.1111	-999	-999	0.1	0.15	0	0.38462	0.07692	0	0.44444	0.44444	0.33333	2.4	-999	-999	2.375	-999	-999	2.25	-999	-999	-0.864162	0.358	0.046	0.0968208	-0.00897399	0.351009	-0.0233295	0.0680672	-0.0490072	-0.180684	0.00122471	-0.126395	0.00512717	0.178775	-0.0264075
1208	1	11	19	0	0	0	0	0.42857	0.71429	0.71429	0.75	0.4	0.9	1.1111	1.3333	1	0.25	0.2	0.2	0.15385	0.07692	0.15385	1.44444	1	0.88889	2	2.2	1.8	-999	1.5	2.25	-999	3.375	3.625	7.13584	0.629	0.011	0.149821	0.017026	0.448009	-0.00032948	-0.0149328	-0.00100723	-0.0676835	0.000224711	0.549605	-0.0548728	-0.106225	-0.0854075
1209	0	15	17	0	0	0	1	0.57143	-999	0.28571	0.55	-999	0.25	0.8889	-999	0.6667	0.3	0.35	0.25	0	0.07692	0	0.66667	-999	0.77778	2.2	-999	1.7	1	1.75	1.5	3.125	3.375	3	5.13584	0.528	-0.097	-0.0111792	-0.028974	0.168009	-0.0373295	-0.102933	0.00199277	0.0153165	-0.000775289	0.118605	0.00812717	-0.0422247	-0.162408
1210	0	12	20	0	0	0	0	0.57143	0.71429	-999	0.3	0.2	-999	0.1111	0.2222	-999	0.4	-999	-999	0.30769	-999	-999	0.44444	0.11111	-999	2.4	2.6	-999	2	-999	-999	2.25	-999	-999	8.13584	0.664	-0.045	-0.159179	0.00202601	-0.386991	0.0186705	0.121067	-0.00800723	0.0713165	-0.00177529	-0.218395	0.00512717	0.232775	0.0105925
1211	1	17	18	0	0	0	0	-999	0	0.71429	1.2	0.45	0.4	1.1111	1.6667	1.6667	0.25	0.1	0.3	0	0	0	-999	1.44444	0.88889	1.2	0.9	1.4	1.625	1.5	1.625	3.125	2.625	2.875	6.13584	0.442	0.036	0.274821	-0.085974	0.601009	0.176671	-0.125933	0.000992775	-0.0806835	0.00322471	0.528605	-0.0308728	-0.771225	0.000592486
1212	0	14	8	0	0	0	0	0.71429	0.57143	0.42857	0.3	0.3	0.15	0.5556	0.5556	0	0.2	0.15	0.05	0.15385	0.07692	0.07692	0.11111	0.22222	0.33333	2.4	2.4	2.6	1.75	2	1.75	3.5	3.25	3.25	-3.86416	0.658	-0.096	-0.155179	-0.011974	-0.121991	-0.145329	-0.0249328	-0.0100072	-0.136684	-0.00177529	-0.322395	0.0351272	0.221775	0.0685925
1213	0	15	11	0	0	0	0	0.71429	0.28571	0.28571	0.2	0.75	1.95	1	0.8889	0.8889	0.25	0.25	0.3	0.23077	0.30769	0.07692	0.33333	0.88889	0.55556	2.7	3	3	1.125	0.71429	0.5	3.875	4	4	-0.864162	0.552	-0.116	0.153821	0.191026	0.283009	-0.00232948	0.0800672	-0.0170072	-0.0256835	0.00322471	-0.0143945	0.0231272	0.512775	0.113592
1214	0	11	13	0	0	0	1	1.42857	-999	0.71429	0.45	-999	0.1	0.5556	-999	0.2222	0.3	0.15	0	0.07692	0	0	0.22222	-999	0.55556	2.2	-999	2.1	2	2.125	2.125	3.75	3.14286	3.625	1.13584	1.138	-0.174	-0.0911792	-0.033974	-0.127991	-0.0833295	-0.0919328	-0.00900723	-0.114684	-0.00677529	-0.183395	0.0371272	0.0257753	-0.0384075
1215	1	12	11	1	0	0	0	0	0	0.14286	0.3	0.1	0.1	0.4444	0.5556	0.6667	0.05	0	0	0	0	0	0.44444	0.33333	0.88889	2.3	2.6	2.8	1.875	2.875	2.5	3.75	3.625	3.5	-0.864162	0.13	-0.011	-0.209179	-0.019974	-0.0959913	0.0586705	-0.125933	0.000992775	-0.251684	0.00322471	-0.0373945	0.0361272	0.215775	0.153592
1216	1	17	9	0	0	0	0	0.14286	0	0	0.5	1.05	0.25	1.1111	0.2222	0.3333	0	0.05	0	0	0	0	0.22222	0.22222	0	2.4	2	1.9	2.125	2.375	2.375	3.875	4	4	-2.86416	0.164	-0.067	0.114821	-0.016974	0.128009	-0.168329	-0.125933	0.000992775	-0.250684	0.00522471	-0.345395	0.00812717	0.0947753	-0.148408
1217	0	16	7	0	0	0	0	0.57143	0.42857	0.28571	0.4	0.2	0.1	0.1111	0.1111	0.1111	-999	0.05	0.15	-999	0.23077	0.15385	2	0.55556	0.77778	2	2.2	2	1.875	2	2.125	2.5	3.875	3.625	-4.86416	0.527	-0.096	-0.145179	-0.029974	-0.426991	-0.0163295	0.0500672	-0.00400723	-0.170684	0.00422471	0.648605	-0.105873	-0.0862247	-0.0214075
1218	1	17	10	0	0	1	0	0.14286	0	0	0.75	0.1	0.1	0	0	0	0.1	0.1	0.1	0	0	0	0.22222	0.33333	0.33333	2.4	2.5	2.5	2.625	2.625	2.375	4	4	4	-1.86416	0.164	-0.067	-0.0281792	-0.069974	-0.520991	-0.0213295	-0.125933	0.000992775	-0.176684	0.00422471	-0.247395	0.0251272	0.226775	0.0355925
1219	0	16	17	0	0	0	0	0.85714	0.57143	0.57143	0.3	0.2	0.2	0	0	0	0.4	0.3	0.1	0.30769	0	0	0	0	0.11111	2.1	2	2.2	2	2	2.25	2.25	2.875	3	5.13584	0.751	-0.09	-0.172179	-0.00797399	-0.520991	-0.0213295	0.0100672	-0.0400072	-0.00368353	-0.00777529	-0.471395	0.0351272	-0.0392247	0.0195925
1220	1	12	8	0	0	0	0	0.42857	0.42857	-999	0.1	0.1	-999	0.6667	0	-999	0.1	0.05	-999	0	0	-999	0.22222	0.44444	-999	2.5	3	-999	1.625	2	-999	4	4	-999	-3.86416	0.485	-0.05	-0.275179	0.014026	-0.152991	-0.0933295	-0.121933	0.00399277	-0.199684	0.00322471	-0.221395	0.0241272	0.364775	0.0435925
1221	0	13	14	0	0	0	0	1	0.85714	-999	0.3	0.15	-999	0.6667	0.3333	-999	0.25	0.1	-999	0.07692	0	-999	0.77778	0.44444	-999	2	2.4	-999	2	2.25	-999	2.5	4	-999	2.13584	0.929	-0.086	-0.173179	-0.000973988	-0.0579913	-0.0453295	-0.0859328	-0.00400723	-0.113684	-0.000775289	0.0546055	-0.0128728	-0.0332247	0.0545925
1222	0	13	13	0	0	0	1	0.85714	2.42857	1.28571	0.35	0.65	0.5	0.7778	0.2222	0.6667	1.35	1.55	1.1	0.69231	0.69231	0.53846	1.22222	2	2.22222	1.8	2.2	2.2	1.25	1.125	1	3.375	2	0.875	1.13584	1.399	-0.008	-0.00617919	0.022026	0.00100867	-0.00732948	0.463067	-0.0210072	0.996316	-0.0207753	0.986605	0.0291272	-0.176225	0.0905925
1223	1	13	14	0	0	0	1	0.57143	-999	-999	0.75	-999	-999	0.8889	-999	-999	0.3	-999	-999	0.15385	-999	-999	0.22222	-999	-999	1.7	-999	-999	0.25	-999	-999	2.875	-999	-999	2.13584	0.597	-0.059	0.155821	-0.014974	0.190009	-0.0123295	0.0080672	-0.00100723	-0.00568353	0.000224711	-0.266395	0.0221272	-0.297225	0.0435925
1224	1	12	8	0	0	0	0	0.28571	0.28571	0.28571	0.2	0.15	0.3	0	0.2222	0.5556	0.15	0	0	0.07692	0	0	0.22222	0.77778	0.11111	2.9	2.3	2.2	2.625	2	2.25	3.75	3.875	3.875	-3.86416	0.363	-0.041	-0.210179	0.013026	-0.404991	0.126671	-0.0919328	-0.00900723	-0.218684	-0.000775289	-0.182395	0.00912717	0.442775	-0.180408
1225	0	12	11	0	0	0	0	0.71429	0.71429	0.85714	0.3	0.35	0.2	0.4444	0.2222	0	0.05	-999	0.1	0.07692	-999	0.15385	1.66667	1.88889	0.77778	2.4	2.8	2	2.75	-999	1.625	4	-999	4	-0.864162	0.785	-0.008	-0.137179	-0.00697399	-0.248991	-0.118329	-0.0369328	0.00899277	-0.192684	0.00522471	0.843605	-0.0878728	0.218775	-0.127408
1226	0	13	7	0	0	1	0	1.42857	1.14286	1.71429	0.5	0.25	0.9	0.4444	0.5556	1.4444	0.85	1.1	1	0.23077	0.53846	0.38462	1.33333	1.22222	0.77778	2.1	1.4	2.1	1.75	1.875	1.5	2.75	3.25	3.75	-4.86416	1.391	0.036	0.0148208	0.043026	8.67052e-06	0.270671	0.191067	0.0199928	0.642316	-0.00277529	0.535605	-0.0538728	-0.135225	-0.00340751
1227	1	17	6	0	0	0	0	0.57143	0.42857	0.57143	0.9	1.3	1.3	1.3333	1.1111	1.5556	0.1	0.05	0.25	0.15385	0.07692	0.15385	0.55556	0.88889	0.55556	2.1	2.2	1.9	2	1.625	1.5	3.25	2.375	2	-5.86416	0.586	-0.034	0.475821	0.050026	0.581009	0.106671	-0.0149328	-0.00100723	-0.160684	0.00822471	0.0786055	0.00412717	-0.0412247	-0.0774075
1228	1	15	10	1	0	0	0	-999	0.85714	-999	1.2	0.85	-999	1.2222	0.7778	-999	-999	0.3	-999	-999	0.15385	-999	-999	0.55556	-999	1.4	1.4	-999	1	1.25	-999	1.125	2.75	-999	-1.86416	0.86	-0.069	0.421821	-0.040974	0.365009	-0.0623295	0.0070672	-7.22543e-06	0.00931647	0.000224711	0.00360549	0.000127168	-0.562225	0.0325925
1229	0	13	16	0	1	0	0	0.85714	1	0.57143	0.45	0.05	0.2	0.3333	0.2222	0.2222	0.3	-999	-999	0.07692	-999	-999	0.44444	0.44444	0.66667	1.6	2.3	2.4	1.625	-999	-999	2.875	-999	-999	4.13584	0.866	-0.107	-0.147179	-0.025974	-0.277991	-0.0343295	-0.0489328	0.00299277	-0.00568353	0.000224711	-0.0563945	0.0231272	-0.252225	0.202592
1230	0	15	8	0	0	0	0	1.42857	1	0.71429	0.4	-999	-999	0.3333	-999	-999	0.2	0.25	0.6	0.30769	0.38462	0.30769	1.33333	0.22222	0.22222	1.6	-999	-999	2	-999	-999	4	-999	-999	-3.86416	1.148	-0.176	-0.0511792	0.00502601	-0.213991	0.0136705	0.168067	-7.22543e-06	0.0253165	0.0132247	0.168605	-0.0758728	-0.365225	0.0535925
1231	0	15	18	0	1	0	0	0.42857	-999	-999	0.35	0.4	-999	0.4444	0.8889	-999	0.4	0.5	-999	0.07692	0.23077	-999	0.44444	-999	-999	1.8	2	-999	1.25	1.5	-999	2.875	2.75	-999	6.13584	0.489	-0.049	-0.0791792	0.00802601	-0.0189913	0.0666705	0.0010672	0.0129928	0.139316	-0.000775289	-0.109395	0.00912717	-0.222225	0.0385925
1232	0	12	8	0	0	0	1	1	-999	0.57143	0.5	-999	-999	0.2222	-999	-999	0.3	0.35	0.2	0	0.07692	0.15385	1	-999	0.44444	2.5	-999	-999	2.625	2.875	-999	3.25	4	-999	-3.86416	0.858	-0.121	0.00782081	-0.000973988	-0.294991	0.0196705	-0.0829328	0.0189928	0.00431647	-0.00177529	0.196605	-0.0388728	0.246775	-0.0364075
1233	0	13	12	0	0	0	0	0.85714	0.57143	1	0.25	0.05	0.1	0.5556	0.6667	0.3333	0.2	0.15	0.45	0	0	0	0.44444	0.11111	0.22222	1.7	2.2	2.1	2.375	1.75	1.375	2.875	2.375	2.75	0.135838	0.838	0.003	-0.241179	-0.014974	-0.0569913	-0.0563295	-0.125933	0.000992775	-0.0446835	0.00922471	-0.233395	0.00212717	-0.241225	0.0835925
1234	1	11	11	0	0	0	0	0.71429	-999	0.85714	0.35	-999	0.25	0.3333	-999	0.4444	0.25	0.2	0.15	0.07692	0	0	0.11111	-999	0	2.6	-999	2.5	1.75	2.5	1	2.5	3.125	3.5	-0.864162	0.806	-0.012	-0.109179	-0.00697399	-0.205991	0.0236705	-0.0919328	-0.00900723	-0.0786835	-0.000775289	-0.407395	0.0181272	0.332775	-0.0134075
1235	0	14	18	0	1	0	1	0.28571	0.28571	0.14286	0.6	0.35	0.5	0.7778	0.5556	0.8889	0.3	0.3	0	0.23077	0.15385	0	0.11111	0.11111	0.44444	1.9	2.1	1.9	1.875	2.125	2	2.25	2.375	2.5	6.13584	0.334	-0.072	0.0238208	-0.00897399	0.100009	0.0486705	0.0230672	-0.0280072	-0.0596835	-0.00677529	-0.326395	0.0421272	-0.165225	-0.0274075
1236	0	16	20	0	0	1	0	0	-999	0	0.6	0.3	-999	0.8889	0.7778	-999	0.1	-999	0	0	-999	0	2.55556	-999	3.33333	2.4	3	-999	2.125	-999	2.375	4	-999	4	8.13584	0.122	-0.045	0.000820809	-0.017974	0.187009	-0.0143295	-0.117933	0.000992775	-0.204684	0.00122471	1.88061	-0.0278728	0.307775	0.0605925
1237	1	17	5	0	0	1	0	0.57143	0.57143	0.57143	1.05	1.2	1.05	1.3333	1.4444	1.4444	0.1	0.1	0.05	0.07692	0.15385	0.07692	2	1.55556	1.77778	1.4	1.5	1.6	1.375	0.875	0.625	1.75	1.625	1.25	-6.86416	0.625	-0.04	0.478821	0.00702601	0.638009	0.0716705	-0.0349328	0.000992775	-0.187684	0.00222471	1.10861	-0.0588728	-0.556225	0.00759249
1238	1	11	10	0	0	0	1	1.14286	1.14286	0.71429	0.45	0.4	0.2	0.3333	0.6667	0.3333	0.5	0.4	0.7	0.23077	0.23077	0.23077	0.66667	0.77778	0.88889	1.7	1.5	1.5	0.875	1.375	1.375	1.875	2.75	3.375	-1.86416	1.06	-0.131	-0.0651792	-0.022974	-0.168991	-0.00932948	0.0770672	-0.00100723	0.202316	0.00422471	0.167605	0.0141272	-0.401225	-0.0974075
1239	1	17	18	0	0	0	0	0.57143	0.42857	0.28571	1.4	0.35	0.1	1.2222	0.2222	0.3333	0.15	0.1	0	0.15385	0	0	0.66667	0.22222	0.11111	2.2	2.3	2.2	0	1.5	1.75	3.875	4	4	6.13584	0.527	-0.096	0.290821	-0.140974	0.184009	-0.192329	-0.0579328	-0.0190072	-0.182684	-0.000775289	-0.135395	-0.0248728	0.0577753	-0.00840751
1240	0	13	7	0	0	0	0	0.57143	0.57143	0.85714	0.55	0.45	0.35	1	0.7778	0.4444	0.2	0.05	0.1	0.07692	0	0	0.66667	1.33333	0.44444	2.2	2	2.2	1.5	2	2.125	3.375	3.125	3	-4.86416	0.683	0.022	0.00682081	-0.017974	0.205009	-0.121329	-0.0919328	-0.00900723	-0.161684	0.000224711	0.213605	-0.0148728	0.0157753	-0.00440751
1241	0	14	5	0	0	0	1	0.71429	0.85714	0.71429	0.1	0.45	0.1	0.6667	0.5556	1	0.4	0.4	-999	0.07692	0.38462	-999	0.22222	1.11111	0.88889	1.9	1.4	2	1.625	2.25	-999	3.375	4	-999	-6.86416	0.794	-0.045	-0.207179	0.00602601	0.0580087	0.102671	0.0580672	0.0229928	0.0913165	-0.00177529	0.0646055	0.0491272	-0.255225	0.0135925
1242	1	16	16	0	0	0	0	0	0	0	0.5	0.7	0.45	0.6667	0.6667	0.4444	0.15	0.2	-999	0.07692	0.07692	-999	0.33333	0.44444	0.22222	1.7	1.6	1.7	1.625	1.625	-999	3.25	3	-999	4.13584	0.101	-0.042	0.0598208	0.00102601	0.0130087	-0.0493295	-0.0569328	0.00199277	-0.107684	0.00322471	-0.196395	0.00812717	-0.366225	-0.0354075
1243	1	11	12	0	0	0	1	0.57143	0.57143	0.57143	0.8	0.85	0.55	1.1111	1	1	0.25	-999	-999	0	-999	-999	0.55556	0.55556	0.33333	2.2	2.1	2.2	1.875	-999	-999	3.125	-999	-999	0.135838	0.625	-0.04	0.228821	-0.020974	0.377009	0.00367052	-0.104933	0.00699277	-0.0446835	0.00122471	-0.0513945	-0.00587283	0.0297753	-0.00540751
1244	1	13	15	0	0	0	0	0.42857	0.57143	0	0.35	0.15	0.2	0.5556	0.4444	1.4444	-999	0.1	-999	-999	0.15385	-999	0	0.44444	0.44444	1.9	2.8	2.7	2	2.375	-999	3.375	4	-999	3.13584	0.445	-0.139	-0.163179	-0.013974	0.0330087	0.248671	0.0070672	-7.22543e-06	-0.153684	0.00222471	-0.289395	0.0491272	0.0137753	0.217592
1245	1	16	9	0	0	0	0	0.42857	-999	-999	0.85	-999	-999	1	-999	-999	-999	0.15	-999	-999	0	-999	0.55556	-999	-999	2.1	-999	-999	1.25	1.75	-999	2.875	2.625	-999	-2.86416	0.489	-0.049	0.214821	-0.020974	0.271009	-0.0173295	-0.102933	-7.22543e-06	-0.112684	0.00122471	-0.0313945	0.00212717	-0.0252247	0.00359249
1246	1	13	14	0	0	0	0	0.28571	0.14286	-999	0.4	0.55	-999	0.7778	0.7778	-999	0.05	0.15	-999	0.07692	0	-999	0.66667	0.44444	-999	2.5	2	-999	1.875	1.375	-999	3.5	4	-999	2.13584	0.306	-0.054	-0.0141792	0.011026	0.127009	0.00167052	-0.0859328	-0.00400723	-0.172684	0.00522471	-0.000394509	-0.00587283	0.178775	-0.0824075
1247	1	11	12	0	0	0	1	0.71429	1.14286	0.57143	0.45	0.45	0.15	0.7778	0.6667	0	0.15	0.35	0.3	0.07692	0.15385	0	0.88889	0.66667	0.33333	1.5	1.1	2.11111	-999	2.75	2.5	3.75	4	-999	0.135838	0.842	-0.087	-0.0601792	-0.027974	0.0140087	-0.194329	-0.0449328	-0.00700723	-0.0226835	0.00622471	0.116605	-0.0348728	-0.506225	0.150592
1248	1	17	10	1	0	0	0	1.42857	0.28571	0.71429	0.25	0.65	0.65	0.7778	0.7778	1.1111	-999	-999	0.4	-999	-999	0.38462	0	0.88889	0.22222	1.6	2.6	2.1	1.25	-999	2.125	3.125	-999	3.625	-1.86416	0.955	-0.148	-0.0251792	0.049026	0.175009	0.106671	0.138067	0.0109928	0.0983165	-0.000775289	-0.224395	0.0341272	-0.239225	0.102592
1249	1	17	5	1	0	0	0	2.14286	2.42857	2.71429	0.45	0.35	0.55	1.2222	1	1.4444	1.2	1	1.35	0.92308	0.69231	1	2.22222	2.33333	2	2.1	1.7	2.1	0.875	0.875	0.75	2.25	3.125	3	-6.86416	2.258	0.078	-0.0291792	0.013026	0.487009	0.100671	0.625067	0.000992775	0.802316	-0.00577529	1.44461	-0.0718728	-0.0922247	-0.00740751
1250	0	16	13	0	0	0	1	0.57143	-999	-999	0.45	-999	-999	0.3333	-999	-999	0.4	-999	-999	0.15385	-999	-999	0.22222	-999	-999	2.1	-999	-999	1.5	-999	-999	2.875	-999	-999	1.13584	0.597	-0.059	-0.0211792	0.00202601	-0.213991	0.0136705	0.0080672	-0.00100723	0.0713165	-0.00177529	-0.266395	0.0221272	-0.0252247	0.00359249
1251	1	16	7	0	0	1	0	0.85714	-999	0.14286	0.35	-999	0	1	-999	0.4444	0.35	0.3	1.5	0.15385	0.23077	1.84615	0.22222	-999	0	2.6	-999	2.6	1.375	2.25	2.25	3.875	3.625	3.625	-4.86416	0.631	-0.178	-0.162179	-0.033974	0.182009	-0.120329	0.253067	0.188993	0.298316	0.0322247	-0.348395	0.00812717	0.349775	0.0175925
1252	1	14	16	0	0	1	1	0.42857	0.28571	0.28571	1.15	0.7	0.6	0.8889	1	0.8889	0.45	0.25	0.4	0.07692	0.07692	0.07692	0.55556	0.55556	0.44444	1.7	2	2	1.5	1.625	1.5	2.75	2.875	2.5	4.13584	0.426	-0.066	0.340821	-0.056974	0.251009	0.0206705	-0.0589328	-7.22543e-06	0.0633165	-0.00177529	-0.0283945	0.00112717	-0.279225	0.0545925
1253	0	14	16	0	0	0	0	0.14286	0.14286	0	0.4	0.15	0.1	0.6667	0.4444	0.3333	0.05	0.05	0	0	0	0	0	0.22222	0	2.3	1.8	2	2.375	2.875	-999	3.75	4	-999	4.13584	0.203	-0.072	-0.157179	-0.029974	-0.0479913	-0.0773295	-0.125933	0.000992775	-0.233684	0.00322471	-0.438395	0.0271272	0.0217753	-0.0894075
1254	0	11	10	0	0	0	0	0.57143	0.57143	0.57143	0.4	0.6	0.2	0.7778	0.6667	0.3333	0.25	0.15	0.45	0	0.07692	0.07692	0.55556	0.55556	0.88889	2.5	2.2	2.4	2.25	1.625	1.125	3.125	2.875	2.125	-1.86416	0.625	-0.04	-0.0381792	-0.014974	0.0550087	-0.103329	-0.0929328	0.00999277	-0.0286835	0.00722471	0.0646055	0.0251272	0.228775	-0.0174075
1255	0	15	19	0	1	0	1	0.28571	0.42857	-999	0.15	0.35	-999	0.5556	0.6667	-999	0	0	-999	0	0	-999	0	0	-999	2.6	2.6	-999	2.25	2.375	-999	2.375	3.625	-999	7.13584	0.414	-0.033	-0.181179	0.022026	-0.0229913	0.0186705	-0.121933	0.00399277	-0.265684	0.00522471	-0.475395	0.0341272	0.347775	-0.0244075
1256	1	17	13	0	0	0	0	1.42857	0	1.14286	0.55	1	0.2	1.4444	1.1111	1.4444	0.5	-999	-999	0.30769	-999	-999	1.22222	0.88889	0.66667	1.9	2	2.5	2.125	-999	1.5	3.625	-999	2.875	1.13584	0.965	-0.043	0.115821	-0.027974	0.623009	0.0526705	0.121067	-0.00800723	0.149316	-0.00377529	0.382605	-0.0468728	-0.119225	0.164592
1257	1	13	15	0	0	0	0	0.42857	0.57143	0.14286	0.7	0.6	1.6	0.8889	1	1.3333	0.4	0.45	0.1	0.07692	0.07692	0.07692	1.11111	1	1.11111	2.3	1.9	2.4	1	1	1.875	3.25	3	2.5	3.13584	0.474	-0.108	0.271821	0.097026	0.306009	0.140671	-0.0589328	-7.22543e-06	0.0513165	-0.00877529	0.456605	-0.0138728	0.0757753	0.0355925
1258	0	14	15	0	0	0	0	0.14286	-999	-999	0.15	-999	-999	0.2222	-999	-999	0	-999	-999	0	-999	-999	0.22222	-999	-999	2.9	-999	-999	2.5	-999	-999	3.375	-999	-999	3.13584	0.274	-0.029	-0.199179	0.019026	-0.294991	0.0196705	-0.104933	0.00699277	-0.238684	0.00622471	-0.266395	0.0221272	0.518775	-0.0764075
1259	0	14	7	0	0	0	0	0.42857	1.28571	0.85714	0.3	0.35	0.35	0.2222	0.2222	0.8889	0.55	0.9	0.3	0.38462	0.76923	0.61538	1.11111	1	0.44444	2.8	2.8	2	1.625	1.75	1.125	2.75	3.25	2.875	-4.86416	0.813	0.019	-0.116179	0.00902601	-0.250991	0.170671	0.360067	0.0289928	0.310316	-0.0107753	0.316605	-0.0508728	0.438775	-0.225408
1260	0	17	9	0	0	0	1	0.28571	0.42857	0.57143	1.8	0.8	0.95	1	1.4444	1.4444	0.3	0.35	0.3	0.07692	0.15385	0.07692	0.22222	0.22222	0.88889	2	2.5	2.1	1	1.125	0.5	2.125	3.625	2.875	-2.86416	0.46	0.016	0.671821	-0.091974	0.470009	0.142671	-0.0349328	0.000992775	0.0273165	0.00122471	-0.159395	0.0561272	-0.0332247	0.00659249
1261	0	13	7	0	0	1	1	0.42857	1.42857	0.42857	0.15	0.3	0.15	0.1111	0.4444	0.2222	0.1	0.4	0.2	0	0.30769	0.07692	1	0.77778	0.44444	2.1	2.1	2	1.125	1.75	1.5	2.875	3.875	3	-4.86416	0.764	-0.08	-0.215179	0.00402601	-0.341991	0.00967052	-0.0219328	0.0129928	-0.0436835	0.00522471	0.214605	-0.0398728	-0.0452247	-0.0444075
1262	1	11	8	0	0	0	0	0.42857	-999	-999	0.55	-999	-999	0.7778	-999	-999	0.2	-999	-999	0.23077	-999	-999	0.33333	-999	-999	2.1	-999	-999	1.25	-999	-999	1	-999	-999	-3.86416	0.489	-0.049	0.0378208	-0.00397399	0.109009	-0.00732948	0.0650672	-0.00500723	-0.0836835	0.00222471	-0.187395	0.0161272	-0.0252247	0.00359249
1263	1	16	12	0	0	0	0	0.42857	0.14286	0	0.25	0.25	0.15	0.6667	0.4444	0.6667	0.1	0.1	0.05	0	0	0	0.55556	0.77778	0.44444	2	2.1	2.1	1.75	2.25	2.375	2.625	4	4	0.135838	0.329	-0.122	-0.187179	-0.00697399	-0.00699133	0.0136705	-0.125933	0.000992775	-0.187684	0.00222471	0.0276055	-0.000872832	-0.0902247	0.0115925
1264	1	15	20	0	0	0	0	0.28571	0.57143	0.57143	0.2	0.25	0.15	0.6667	0.5556	0.4444	0.4	0.15	0.45	0.30769	0.15385	0.23077	0	0.33333	0.22222	2.7	2.7	3	2.375	2.25	2.375	3.625	4	4	8.13584	0.498	0.01	-0.207179	-0.00197399	-0.0109913	-0.0483295	0.0870672	-0.0120072	0.0213165	0.00222471	-0.364395	0.0381272	0.469775	0.117592
1265	0	12	9	0	1	0	0	0.42857	0.71429	0.85714	0.5	0.55	0.6	0.5556	1	0.7778	0.4	-999	0.45	0.15385	-999	0.15385	0.44444	0.22222	1	1.4	1.1	1.8	2	-999	2.125	1.5	-999	3	-2.86416	0.659	0.042	0.0448208	0.015026	0.0690087	0.0606705	0.0080672	-7.22543e-06	0.113316	0.00122471	-0.0423945	0.0431272	-0.592225	0.0765925
1266	0	13	6	0	0	0	0	0.14286	-999	-999	0.2	-999	-999	0.5556	-999	-999	0.15	-999	-999	0	-999	-999	0.11111	-999	-999	2	-999	-999	2.375	-999	-999	2.25	-999	-999	-5.86416	0.274	-0.029	-0.169179	0.016026	-0.0529913	0.00367052	-0.104933	0.00699277	-0.122684	0.00322471	-0.344395	0.0291272	-0.0932247	0.0135925
1267	1	13	3	0	0	1	0	0.14286	-999	-999	0.3	-999	-999	0.4444	-999	-999	0.5	-999	-999	0.38462	-999	-999	0.66667	-999	-999	2.3	-999	-999	0.625	-999	-999	3.625	-999	-999	-8.86416	0.274	-0.029	-0.110179	0.011026	-0.133991	0.00867052	0.178067	-0.0120072	0.149316	-0.00377529	0.0476055	-0.00387283	0.110775	-0.0164075
1268	1	16	11	0	0	0	0	0.42857	0.57143	0.28571	0.8	1	0.4	0.6667	0.5556	0.6667	0.35	0.3	0.15	0.15385	0.07692	0.07692	0.55556	0.77778	0.44444	2.1	2	1.9	1.875	1.875	2.375	3	3.875	3.75	-0.864162	0.503	-0.077	0.243821	-0.034974	0.0160087	0.0116705	-0.0249328	-0.0100072	-0.00868353	-0.00477529	0.0276055	-0.000872832	-0.0702247	-0.0754075
1269	1	12	11	0	0	0	0	0.57143	0.28571	0.28571	0.55	0.25	0.45	0.1111	0.6667	0.3333	-999	0.35	0.2	-999	0.38462	0.23077	0.66667	0.55556	0.33333	1.4	1.8	1.3	1.75	2	2	4	3.75	2.625	-0.864162	0.489	-0.091	-0.0261792	-0.00997399	-0.280991	0.0376705	0.153067	-0.00700723	0.0103165	-0.00277529	-0.00439451	-0.0148728	-0.543225	-0.0914075
1270	1	15	8	0	0	0	0	0.57143	0.57143	0.57143	0.5	1.45	0.85	0.8889	0.6667	0.3333	0.5	0.55	0.5	0.15385	0.30769	0.15385	0.33333	0.66667	0.77778	2	2.1	2.1	0.75	0.375	1.125	3.25	3	2.375	-3.86416	0.625	-0.04	0.289821	0.050026	0.111009	-0.127329	0.0560672	0.00199277	0.212316	-0.00177529	-0.0243945	0.0371272	-0.0902247	0.0115925
1271	0	15	14	0	1	0	0	0.57143	0.42857	0.42857	0.2	0.35	0.2	0.2222	0.5556	0.3333	0.3	0.2	0.15	0.30769	0.23077	0.15385	0.33333	0.22222	0.33333	2.2	2	2.3	1.75	2	2.28571	3.5	3	4	2.13584	0.557	-0.065	-0.177179	0.00502601	-0.248991	0.0156705	0.101067	-0.0190072	-0.0616835	-0.00277529	-0.228395	0.0161272	0.0257753	0.0275925
1272	1	15	10	0	0	0	0	0.85714	-999	0.85714	0.2	-999	0.15	0.3333	-999	0.8889	0.25	0.15	0.15	0.07692	0.15385	0	0.66667	-999	0.33333	2.4	-999	2.8	1.5	1.75	1.5	2.875	2.75	3	-1.86416	0.883	-0.039	-0.204179	-0.00197399	-0.103991	0.141671	-0.0449328	-0.00700723	-0.0966835	-0.000775289	-0.0133945	-0.0148728	0.263775	0.129592
1273	0	14	12	0	0	0	0	0.42857	-999	-999	0.5	-999	-999	1.1111	-999	-999	0.3	-999	-999	0.07692	-999	-999	1	-999	-999	1.8	-999	-999	2.25	-999	-999	3.71429	-999	-999	0.135838	0.489	-0.049	0.00782081	-0.000973988	0.351009	-0.0233295	-0.0489328	0.00299277	-0.00568353	0.000224711	0.282605	-0.0238728	-0.229225	0.0335925
1274	1	15	17	0	0	0	0	0.28571	0.42857	0.42857	0.25	0.1	0.05	0.5556	0	0.1111	0.25	0.4	0.25	0.23077	0.15385	0.15385	0.66667	1.55556	0.77778	2.3	2.1	2.4	1.625	2.25	1.75	2	4	4	5.13584	0.431	-0.015	-0.236179	-0.018974	-0.226991	-0.109329	0.0430672	-0.0100072	0.0173165	0.00122471	0.339605	0.00112717	0.104775	0.0335925
1275	1	12	15	0	0	1	1	0	0.28571	-999	0.3	0.25	0.5	0.7778	0.6667	0.5556	0.1	0	0.05	0	0	0	0	1	-999	2.5	2	2	2.625	1.75	1.5	3.75	3.75	3	3.13584	0.219	-0.009	-0.119179	0.024026	0.0830087	-0.0433295	-0.125933	0.000992775	-0.223684	0.00322471	-0.151395	0.0451272	0.160775	-0.141408
1276	1	15	17	1	0	0	0	0.57143	-999	0.42857	0.65	0.8	0.65	0.8889	0.4444	0.6667	0.1	0.3	0.05	0	0.23077	0.07692	0.44444	-999	0.44444	2.7	2.6	2.6	0.625	1	1.125	0.75	1.875	1.5	5.13584	0.579	-0.069	0.169821	0.00602601	0.105009	-0.0333295	-0.0459328	0.0119928	-0.114684	0.00122471	-0.0983945	0.0111272	0.415775	-0.00840751
1277	1	16	9	0	0	0	0	0.85714	0.42857	0.57143	0.65	0.9	0.4	1.3333	1.4444	1.1111	0.1	0.2	0.3	0.30769	0.23077	0.07692	0.77778	0.66667	0.44444	2	1.5	1.7	2.25	1.375	1.75	2.625	3.375	2.875	-2.86416	0.712	-0.084	0.159821	-0.019974	0.597009	-0.0183295	0.0910672	-0.0280072	-0.0946835	0.00922471	0.0926055	-0.0188728	-0.216225	-0.107408
1278	1	14	9	0	0	0	0	2.42857	2	-999	0.95	2.15	-999	1.5556	1.6667	-999	1.2	0.65	-999	0.53846	0.23077	-999	1.66667	1.33333	-999	1.6	2.4	-999	1.125	1.125	-999	3.625	2.875	-999	-2.86416	2.066	-0.17	0.685821	0.046026	0.795009	0.0166705	0.222067	-0.0330072	0.542316	-0.0207753	0.783605	-0.0618728	-0.262225	0.124592
1279	0	15	13	0	0	0	0	1.42857	0.28571	0.42857	0.2	0.3	0.1	0.3333	0.3333	0	0.55	0.3	0.35	0.53846	0.46154	0.38462	0.22222	0.33333	0.11111	2.5	2.2	2.3	1.625	2.625	2.375	3.5	4	4	1.13584	0.896	-0.21	-0.202179	-0.00597399	-0.280991	-0.0963295	0.304067	-0.0210072	0.103316	-0.00677529	-0.294395	0.0131272	0.218775	-0.0484075
1280	0	11	8	0	0	0	0	1	1	1.42857	0.5	0.5	0.45	0	0.2222	0.3333	0.4	0.25	0.9	0.23077	0.15385	0.38462	0.33333	0.33333	0.44444	1.9	2.2	2	1.875	2	1.875	3	4	2.375	-3.86416	1.105	0.055	0.0128208	-0.000973988	-0.431991	0.0666705	0.0730672	0.0149928	0.160316	0.0142247	-0.177395	0.0221272	-0.141225	0.00259249
[truncated: 104 more rows]
[truncated: 16 more columns]
